# Supplementary material for: A MEC-2/stomatin condensate liquid-to-solid phase transition controls neuronal mechanotransduction during touch sensing
Source: Nat Cell Biol. 2023 Oct 19;25(11):1590–9. doi: 10.1038/s41556-023-01247-0 (PMC10635833; doi:10.1038/s41556-023-01247-0)
Supplement: Supplementary file 4 — Supplementary Table 1–8. [file 41556_2023_1247_MOESM4_ESM.xlsx]

## Sheet: Supplementary Data Table 1
WB reference	Gene name	Proteins with SH3 domain (Xin et al., 2013)	PLM_TPM reads (Lockhead et al., 2016)	PLM reads (Lockhead et al., 2016)	PLM expression Cengen	Chosen Proteins	RNAi library	RNAi Touch Assay (Head) (Mean ± SD)
WBGene00002207	sid-3	B0302.1a	14.84	495	45.014	Yes	Not found
WBGene00015128		B0303.7	2.01	49	27.651	Yes	Vidal - GHR-11009@G05	4,7±0,56
WBGene00015146	abi-1	B0336.6	2.53	53	18.547	Yes	Vidal-GHR-10026@B8	4,83±0,38
WBGene00006467	magu-2	C01B7.4	0.24	8	3.796	Yes	Vidal-GHR-11071@G08	4,95±0,22
WBGene00000186	ark-1	C01C7.1	0.93	53	6.457	Yes	Not found
WBGene00000419	ced-5	C02F4.1	0.46	0	51.562	Yes	Ahringer - 110C06	4,38±0,87
WBGene00006820	unc-89	C09D1.1e	0.44	34	0	Yes	Vidal - GHR-11303@E02	3,03±1,50 (*)
WBGene00001508	fut-8	C10F3.6	0.03	0	7.71	Yes	Not found
WBGene00004774	sem-5	C14F5.5	6.8	88	0	Yes	Ahringer - 188D10	4,53±0,68
WBGene00001006	dlg-1	C25F6.2a	0.48	0	0	No
WBGene00007742		C26C6.8	0.11	0	0	No
WBGene00004109	stam-1	C34G6.7a	1.61	34	8.839	Yes	Vidal - GHR-11003@E07	4,7±0,52
WBGene00006887	vav-1	C35B8.2	0.05	0	0	No
WBGene00016725		C46H3.2a	0.67	20	84.545	Yes	Ahringer - 177D07	4.78±0.53
WBGene00017298	toca-1	F09E10.8a	1.25	44	91.132	Yes	Ahringer - 178A5	4,68±0,53
WBGene00002991	lin-2	F17E5.1a	0.07	1	15.617	Yes	Vidal - GHR-11305@A09	4,63±0,74
WBGene00017597		F19C7.8b	5.23	89	336.99	Yes	Not found
WBGene00002035		F29D10.4	0.02	0	0	No
WBGene00004198	prx-13	F32A5.6	1.77	20	0	Yes	Ahringer - 49B09	4.9±0.30
WBGene00001335	erp-1	F35A5.8a	0.42	4	146.205	Yes	181G07	4.8±0.46
WBGene00018281	tbc-18	F41D9.1	49.27	2126	86.071	Yes	Ahringer - 189C3	4,63±0,54
WBGene00018367		F42H10.3	0.77	10	21.57	Yes	Vidal - GHR-10043@D7	4,68±0,57
WBGene00018467	sdpn-1	F45E1.7a	9.94	247	0	Yes	Ahringer - 188E5	4,68±0,66
WBGene00000146	ape-1	F46F3.4	0.14	0	0	No
WBGene00005078	src-2	F49B2.5	0.04	0	0	No
WBGene00009886		F49E2.2a	2.3	61	0	Yes	Ahringer - 191B1	4,7±0,46
WBGene00006805	unc-73	F55C7.7a	0.35	2	53.72	Yes	Ahringer - 4A10	4,73±0,51
WBGene00010272	amph-1	F58G6.1	6.87	194	75.743	Yes	Vidal - GHR-10003@F9	4,83±0,55
WBGene00019487	ephx-1	K07D4.7b	0.04	0	4.124	Yes	41F08	4.75±0.54
WBGene00010663	toca-2	K08E3.3a	0.07	0	0	No
WBGene00010664	dbn-1	K08E3.4	0.37	11	12.075	Yes	Vidal-GHR-11001@B05	4,93±0,27
WBGene00004951	spc-1	K10B3.10	2.09	277	630.765	Yes	Ahringer - 180E7	4,73±0,51
WBGene00007983		C36E8.4	0.08	1	0	Yes	Vidal - GHR-11004@C08	4,73±0,55
WBGene00003374	mlk-1	K11D12.10a	0.12	5	22.962	Yes	Ahringer - 180E7	4,48±0,78
WBGene00010776	pix-1	K11E4.4	0.08	0	2.269	Yes	Not found
WBGene00010898	nphp-1	M28.7	0.03	0	0	No
WBGene00000018	abl-1	M79.1a	29.05	1952	11.999	Yes	Ahringer - 192F12	4,68±0,57
WBGene00004855	sma-1	R31.1	0.42	87	0	Yes	Ahringer - 153B5	4,83±0,50
WBGene00004038	plc-3	T01E8.3	0.03	1	0	Yes	Ahringer - 55H8	4,63±0,59
WBGene00020209		T04C9.1a	85.26	0	369.036	Yes	Vidal - GHR-11202@G01	4,83±0,38
WBGene00006791	unc-57	T04D1.3	58.92	1222	81.22	Yes	Vidal - GHR-11202@D12	4,88±0,38
WBGene00000368	ccb-1	T28F2.5	0.03	0	65.859	Yes	Ahringer - 3B11	4.38±0.84
WBGene00021125	ccb-2	W10C8.1	1.74	0	0	No
WBGene00013724		Y106G6H.14	2.5	19	1.448	Yes	Vidal - GHR-10001@H11	4,8±0,41
WBGene00006405	itsn-1	Y116A8C.36	0.2	3	151.201	Yes	Ahringer - 120E12	4,6±0,74
WBGene00021238	gap-3	Y20F4.3	0.06	0	0.717	No
WBGene00044989		Y37A1B.17	0.28	9	22.749	Yes	Not found
WBGene00003086	ist-4	Y37A1B.2d	0	0	0	No
WBGene00006513	rimb-1	Y39A3CL.2	0.02	0	61.733	Yes	Not found
WBGene00000416	ced-2	Y41D4B.13	0.87	3	21.453	Yes	Vidal - GHR-10038@D4	4,68±0,62
WBGene00012891	sorb-1	Y45F10D.13	0.27	5	0	Yes	Not found
WBGene00021635		Y47G6A.5b	0.06	0	0	No
WBGene00000812	csk-1	Y48G1C.2	2.09	1	4.405	Yes	Not found
WBGene00021914	magu-1	Y55B1BR.4	0.04	0	0	No
WBGene00001330	eps-8	Y57G11C.24a	0	0	0	No
WBGene00005077	src-1	Y92H12A.1	0.26	0	49.664	Yes	Not found
WBGene00006410	nck-1	ZK470.5a	0.69	10	8.981	Yes	Ahringer - 182C2	4,55±0,68
WBGene00016841	magu-3	C50F2.8	0.14	2	52.178	Yes	Ahringer - 3G7	4,48±0,64
WBGene00009800	rrc-1	F47A4.3a	0.07	0	0	No
WBGene00002176	jip-1	F56D12.4	11.62	222	289.628	Yes	Not found
WBGene00013683	zoo-1	Y105E8A.26	0.1	1	5.753	Yes	Not found
WBGene00006876	vab-10	ZK1151.1a	0.05	0	0	No
WBGene00021549	cdap-2	Y44E3A.4	0.04	0	3.531	Yes	Ahringer - 3A03	4.58±0,78
Controls RNAi
WBGene00003168	mec-4	T01C8.7	29.79	1082	780.05		Ahringer - 202B8	2,03±1,35 (**)
WBGene00003166	mec-2	F14D12.4	214.43	5654	1753.13		Ahringer - 184E7	1,63±1,23 (**)
PL4440_EmptyVector								4,9±0,38
double mutant	mec-2/unc-89							1.38±1,08
Control Overexpression
GN692
								Significance indicated with * or ** derived from Tukey HSD test.

## Sheet: Supplementary Data Table 2
	N	ŋ (Pa·s)	CI (95%)	E (Pa)	95% CI	ωc (Hz)	std
MEC-2; 0 h	10	4.16	1.01724	120	13.2066	4.58	0.625
MEC-2; 24 h	9	11	4.8412	222	41.382	3.22	0.787
MEC-2::UNC-89; 0h	10	4.68	1.078	95.1	8.1774	3.23	0.405
MEC-2::UNC-89; 24 h	9	17	5.2136	130	12.3552	1.21	0.199
MEC-2(R385H)::UNC-89; 0 h	9	8.14	1.92276	120	11.286	2.34	0.304
MEC-2(R385H)::UNC-89; 24 h	8	14.1	9.7608	201	55.242	2.27	0.863

## Sheet: Supplementary Data Table 3
	B0303.7	C36E8.4	C46H3.2	F42H10.3	F49E2.2	T04C9.1	Y106G6H.14	abi-1	abl-1	amph-1	ccb-1	cdap-2	ced-2	ced-5	dbn-1	ephx-1	erp-1	itsn-1	lin-2	magu-2	magu-3	mec-2	mec-2/unc-89	mec-4	mlk-1	nck-1	pL440-Empty	plc-1	prx-13	sdpn-1	sem-5	sma-1	spc-1	stam-1	tbc-18	toca-1	unc-57	unc-73	unc-89
B0303.7	1	1	1	1	1	1	1	1	1	1	1	1	1	1	1	1	1	1	1	1	1	1.11e-16	6.87e-33	1.78e-12	1	1	1	1	1	1	1	1	1	1	1	1	1	1	1.77e-05
C36E8.4	1	1	1	1	1	1	1	1	1	1	1	1	1	1	1	1	1	1	1	1	1	1.06e-19	5.45e-37	3.84e-15	1	1	1	1	1	1	1	1	1	1	1	1	1	1	1.3e-07
C46H3.2	1	1	1	1	1	1	1	1	1	1	1	1	1	1	1	1	1	1	1	1	1	1.06e-19	5.45e-37	3.84e-15	1	1	1	1	1	1	1	1	1	1	1	1	1	1	1.3e-07
F42H10.3	1	1	1	1	1	1	1	1	1	1	1	1	1	1	1	1	1	1	1	1	1	5.29e-19	4.74e-36	1.59e-14	1	1	1	1	1	1	1	1	1	1	1	1	1	1	4.14e-07
F49E2.2	1	1	1	1	1	1	1	1	1	1	1	1	1	1	1	1	1	1	1	1	1	2.37e-15	4.69e-31	2.6e-11	1	1	1	1	1	1	1	1	1	1	1	1	1	1	0.000141787
T04C9.1	1	1	1	1	1	1	1	1	1	1	1	1	1	1	1	1	1	1	1	1	1	9.75e-21	2.21e-38	4.59e-16	1	1	1	1	1	1	1	1	1	1	1	1	1	1	2.28e-08
Y106G6H.14	1	1	1	1	1	1	1	1	1	1	1	1	1	1	1	1	1	1	1	1	1	3.67e-19	2.89e-36	1.15e-14	1	1	1	1	1	1	1	1	1	1	1	1	1	1	3.18e-07
abi-1	1	1	1	1	1	1	1	1	1	1	1	1	1	1	1	1	1	1	1	1	1	1.25e-18	1.51e-35	3.39e-14	1	1	1	1	1	1	1	1	1	1	1	1	1	1	7.63e-07
abl-1	1	1	1	1	1	1	1	1	1	1	1	1	1	1	1	1	1	1	1	1	1	2.56e-18	4.02e-35	6.42e-14	1	1	1	1	1	1	1	1	1	1	1	1	1	1	1.27e-06
amph-1	1	1	1	1	1	1	1	1	1	1	1	1	1	1	1	1	1	1	1	1	1	2e-18	2.87e-35	5.16e-14	1	1	1	1	1	1	1	1	1	1	1	1	1	1	1.07e-06
ccb-1	1	1	1	1	1	1	1	1	1	1	1	1	1	1	1	1	1	1	1	1	1	2.07e-12	6.34e-27	9.3e-09	1	1	1	1	1	1	1	1	1	1	1	1	1	1	0.0112306
cdap-2	1	1	1	1	1	1	1	1	1	1	1	1	1	1	1	1	1	1	1	1	1	4.02e-11	4.46e-25	1.19e-07	1	1	1	1	1	1	1	1	1	1	1	1	1	1	0.0678827
ced-2	1	1	1	1	1	1	1	1	1	1	1	1	1	1	1	1	1	1	1	1	1	1.54e-19	8.99e-37	5.33e-15	1	1	1	1	1	1	1	1	1	1	1	1	1	1	1.7e-07
ced-5	1	1	1	1	1	1	1	1	1	1	1	1	1	1	1	1	1	1	1	1	1	2.07e-12	6.34e-27	9.3e-09	1	1	1	1	1	1	1	1	1	1	1	1	1	1	0.0112306
dbn-1	1	1	1	1	1	1	1	1	1	1	1	1	1	1	1	1	1	1	1	1	1	8.95e-23	4.31e-41	6.99e-18	1	1	1	1	1	1	1	1	1	1	1	1	1	1	6.91e-10
ephx-1	1	1	1	1	1	1	1	1	1	1	1	1	1	1	1	1	1	1	1	1	1	5.56e-17	2.66e-33	9.66e-13	1	1	1	1	1	1	1	1	1	1	1	1	1	1	1.1e-05
erp-1	1	1	1	1	1	1	1	1	1	1	1	1	1	1	1	1	1	1	1	1	1	1.79e-18	2.47e-35	4.67e-14	1	1	1	1	1	1	1	1	1	1	1	1	1	1	9.87e-07
itsn-1	1	1	1	1	1	1	1	1	1	1	1	1	1	1	1	1	1	1	1	1	1	7.64e-16	9.79e-32	9.64e-12	1	1	1	1	1	1	1	1	1	1	1	1	1	1	6.61e-05
lin-2	1	1	1	1	1	1	1	1	1	1	1	1	1	1	1	1	1	1	1	1	1	5.46e-16	6.14e-32	7.18e-12	1	1	1	1	1	1	1	1	1	1	1	1	1	1	5.26e-05
magu-2	1	1	1	1	1	1	1	1	1	1	1	1	1	1	1	1	1	1	1	1	0.932764	6.01e-23	2.54e-41	4.89e-18	1	1	1	1	1	1	1	1	1	1	1	1	1	1	5.11e-10
magu-3	1	1	1	1	1	1	1	1	1	1	1	1	1	1	1	1	1	1	1	0.932764	1	2.46e-10	6.17e-24	5.57e-07	1	1	1	1	1	1	1	1	1	1	1	1	1	1	0.195583
mec-2	1.11e-16	1.06e-19	1.06e-19	5.29e-19	2.37e-15	9.75e-21	3.67e-19	1.25e-18	2.56e-18	2e-18	2.07e-12	4.02e-11	1.54e-19	2.07e-12	8.95e-23	5.56e-17	1.79e-18	7.64e-16	5.46e-16	6.01e-23	2.46e-10	1	0.434494	1	1.93e-13	1.11e-16	1.06e-19	1.51e-15	3.37e-22	4.48e-21	1.68e-15	7.37e-22	1.06e-19	3.67e-19	1.77e-16	7.74e-16	1.09e-21	1.79e-18	0.0111874
mec-2/unc-89	6.87e-33	5.45e-37	5.45e-37	4.74e-36	4.69e-31	2.21e-38	2.89e-36	1.51e-35	4.02e-35	2.87e-35	6.34e-27	4.46e-25	8.99e-37	6.34e-27	4.31e-41	2.66e-33	2.47e-35	9.79e-32	6.14e-32	2.54e-41	6.17e-24	0.434494	1	0.00372233	2.19e-28	6.87e-33	5.45e-37	2.52e-31	2.49e-40	7.81e-39	2.91e-31	7.06e-40	5.45e-37	2.89e-36	1.3e-32	9.96e-32	1.18e-39	2.47e-35	4.31e-13
mec-4	1.78e-12	3.84e-15	3.84e-15	1.59e-14	2.6e-11	4.59e-16	1.15e-14	3.39e-14	6.42e-14	5.16e-14	9.3e-09	1.19e-07	5.33e-15	9.3e-09	6.99e-18	9.66e-13	4.67e-14	9.64e-12	7.18e-12	4.89e-18	5.57e-07	1	0.00372233	1	1.19e-09	1.78e-12	3.84e-15	1.75e-11	2.28e-17	2.29e-16	1.92e-11	4.59e-17	3.84e-15	1.15e-14	2.67e-12	9.75e-12	6.5e-17	4.67e-14	1
mlk-1	1	1	1	1	1	1	1	1	1	1	1	1	1	1	1	1	1	1	1	1	1	1.93e-13	2.19e-28	1.19e-09	1	1	1	1	1	1	1	1	1	1	1	1	1	1	0.00252094
nck-1	1	1	1	1	1	1	1	1	1	1	1	1	1	1	1	1	1	1	1	1	1	1.11e-16	6.87e-33	1.78e-12	1	1	1	1	1	1	1	1	1	1	1	1	1	1	1.77e-05
pL440-Empty	1	1	1	1	1	1	1	1	1	1	1	1	1	1	1	1	1	1	1	1	1	1.06e-19	5.45e-37	3.84e-15	1	1	1	1	1	1	1	1	1	1	1	1	1	1	1.3e-07
plc-1	1	1	1	1	1	1	1	1	1	1	1	1	1	1	1	1	1	1	1	1	1	1.51e-15	2.52e-31	1.75e-11	1	1	1	1	1	1	1	1	1	1	1	1	1	1	0.000104855
prx-13	1	1	1	1	1	1	1	1	1	1	1	1	1	1	1	1	1	1	1	1	1	3.37e-22	2.49e-40	2.28e-17	1	1	1	1	1	1	1	1	1	1	1	1	1	1	1.87e-09
sdpn-1	1	1	1	1	1	1	1	1	1	1	1	1	1	1	1	1	1	1	1	1	1	4.48e-21	7.81e-39	2.29e-16	1	1	1	1	1	1	1	1	1	1	1	1	1	1	1.28e-08
sem-5	1	1	1	1	1	1	1	1	1	1	1	1	1	1	1	1	1	1	1	1	1	1.68e-15	2.91e-31	1.92e-11	1	1	1	1	1	1	1	1	1	1	1	1	1	1	0.000112494
sma-1	1	1	1	1	1	1	1	1	1	1	1	1	1	1	1	1	1	1	1	1	1	7.37e-22	7.06e-40	4.59e-17	1	1	1	1	1	1	1	1	1	1	1	1	1	1	3.36e-09
spc-1	1	1	1	1	1	1	1	1	1	1	1	1	1	1	1	1	1	1	1	1	1	1.06e-19	5.45e-37	3.84e-15	1	1	1	1	1	1	1	1	1	1	1	1	1	1	1.3e-07
stam-1	1	1	1	1	1	1	1	1	1	1	1	1	1	1	1	1	1	1	1	1	1	3.67e-19	2.89e-36	1.15e-14	1	1	1	1	1	1	1	1	1	1	1	1	1	1	3.18e-07
tbc-18	1	1	1	1	1	1	1	1	1	1	1	1	1	1	1	1	1	1	1	1	1	1.77e-16	1.3e-32	2.67e-12	1	1	1	1	1	1	1	1	1	1	1	1	1	1	2.44e-05
toca-1	1	1	1	1	1	1	1	1	1	1	1	1	1	1	1	1	1	1	1	1	1	7.74e-16	9.96e-32	9.75e-12	1	1	1	1	1	1	1	1	1	1	1	1	1	1	6.67e-05
unc-57	1	1	1	1	1	1	1	1	1	1	1	1	1	1	1	1	1	1	1	1	1	1.09e-21	1.18e-39	6.5e-17	1	1	1	1	1	1	1	1	1	1	1	1	1	1	4.49e-09
unc-73	1	1	1	1	1	1	1	1	1	1	1	1	1	1	1	1	1	1	1	1	1	1.79e-18	2.47e-35	4.67e-14	1	1	1	1	1	1	1	1	1	1	1	1	1	1	9.87e-07
unc-89	1.77e-05	1.3e-07	1.3e-07	4.14e-07	0.000141787	2.28e-08	3.18e-07	7.63e-07	1.27e-06	1.07e-06	0.0112306	0.0678827	1.7e-07	0.0112306	6.91e-10	1.1e-05	9.87e-07	6.61e-05	5.26e-05	5.11e-10	0.195583	0.0111874	4.31e-13	1	0.00252094	1.77e-05	1.3e-07	0.000104855	1.87e-09	1.28e-08	0.000112494	3.36e-09	1.3e-07	3.18e-07	2.44e-05	6.67e-05	4.49e-09	9.87e-07	1

## Sheet: Supplementary Data Table 4
Figure	Strain name	Genotype	Generated by
Figure 1h Figure 6b	N2 Bristol	N2 Bristol	Gift from Cerón's Lab
Figure 2i Figure 3b Extended Data Fig. 5f	GN692	ljSi123 (mec-7p:GCaMP6s::SL2::tagRFP) lite-1 (ce314) X	Gift from Goodman's Lab (Nekimken et al., 2017)
Figure 3a	TU3403	ccIs4251 ((pSAK2) myo-3p::GFP::LacZ::NLS + (pSAK4) myo-3p::mitochondrial GFP + dpy-20(+)) I sid-1 (qt2) V uIs71 ((pCFJ90) myo-2p::mCherry + mec-18p::sid-1)	Gift from Cerón's Lab
Figure 6b Extended Data Fig. 9	MSB74	mirSi7(mec-18p:mec-2::TSMod + C. br unc-119(+)) II unc-119(ed3) III mir8 (mec-2(u37_W119*)) X	CRISPR/Cas9 microinjection: dpy-10 crRNA (1.4 uM) + #9 crRNA (14 uM) + #10 crRNA2 (14 uM) + #1 dpy-10(cn64) ssODN (4.6 uM) + #4 ssODN (17 uM)
Figure 1 a-c Figure 2g Extended Data Fig. 2 Extended Data Fig. 3a Extended Data Fig. 4i Extended Data Fig. 5i Extended Data Fig. 7i	MSB87	mirSi4 (mec-18p::mec-2::mCherry + C. br unc-119(+)) II unc-119(ed3) III	Cross: MSB11xMSB74
Figure 2g Extended Data Fig. 4i Extended Data Fig. 6b	MSB88	mirSi5 (mec-18p::mec-2(u26_R385H)::mCherry + C. br unc-119(+)) II unc-119(ed3) III mir8 (mec-2(u37_W119*)) X	Cross: MSB3xMSB74
Extended Data Fig. 4d	MSB134	mirSi7 (mec-18p::mec-2[1-488]::TSMod) II uIs146 (mec-4p::mec-4::tagrfp)	Cross: MSB74xTU4355
Extended Data Fig. 4k	MSB182	mirSi4(mec-18p::mec-2::mCherry + C. br unc-119(+)) II unc-119(ed3) III mir8 (mec-2(u37_W119*)) X mirEx64 (mec17p::mec-2pp(u26_R385H)::mCherry::unc-10 3’ UTR + myo-2p:mCherry)	Extrachromosomal array microinjection: pNS12 (50 ng/ul) + pMK73 (1 ng/ul) + DNA ladder (49 ng/ul)
Extended Data Fig. 4k	MSB194	mirSi4(mec-18p::mec-2::mCherry + C. br unc-119(+)) II unc-119(ed3) III mir8 (mec-2(u37_W119*)) X mirEx67(mec-17p::mec-2pp::mCherry::unc-10 3’ UTR + myo-2p:mCherry])	Extrachromosomal array microinjection: pNS10 (20 ng/ul) + pMK73 (1 ng/ul) + DNA ladder (79 ng/ul)
Extended Data Fig. 4d	MSB215	mirSi12(mec-2(u26_R385H)), unc-119(+)) II unc-119(ed3) III mir8 (mec-2(u39_W119*)) X uIs146(mec-4p::mec-4::tagrfp)	Cross: MSB203 x TU4355
Figure 1h Figure 6b,d Extended Data Fig. 6b Extended Data Fig. 9e	MSB341	mirSi22 (mec-2::TSMod::mec-2, unc-119(+)) II unc-119 (ed3) III mir8 (mec-2(u37_W119*) X	Cross: MSB99 and MSB329
Figure 6b,d Extended Data Fig. 9b	MSB357	mirSi25(mec-2::TSMod::mec-2(u26_R385H), unc-119(+)) II mir8 (mec-2(u37_W119*)) X	Cross: MSB346xMSB99
Figure 1e, f Figure 6b,d Extended Data Fig. 9	MSB403	mirSi22 (mec-2::TSMod::mec-2, unc-119(+)) II unc-119 (ed3) III mir8 (mec-2(u37_W119*)) X mirEx149 (mec-17p::TEV::gpd-2/gpd-3::mCherry::unc-10 3'UTR + myo-2::mCherry)	Extrachromosomal array: pMK97 (20 ng/ul) + pMK73 (1 ng/ul) + DNA ladder (79 ng/ul)
Figure 3e, f Extended Data Fig. 5j Extended Data Fig. 6	MSB493	mirSi4 (mec-18p::mec-2::mCherry + C. br unc-119(+) II unc-119 (ed3) III mir8 (mec-2(u37_W119*)) X mirEx211 (mec-18p::unc-89(SH3)::GFP::unc-54 3' UTR + myo-2::mCherry)	Extrachromosomal array: pNS41 (20 ng/ul) + pMK73 (1 ng/ul) + DNA ladder (79 ng/ul)
Extended Data Fig. 5k	MSB523	mir32 (mEGFP::loxP::degron::unc-89) I mirSi4 (mec-18p::mec-2::mCherry + C. br unc-119(+)) II unc-119 (ed3) III	CRISPR/Cas9 microinjection: dpy-10 crRNA (1.4 uM) + #34 crRNA (14 uM) + #1 dpy-10(cn64) ssODN (4.6 uM) + #18 ssODN (17 uM)
Figure 3e Extended Data Fig. 5j	MSB543	mirSi5 (mec-18p::mec-2(u26_R385H)::mCherry + C. br unc-119(+) II unc-119 (ed3) III mir8 (mec-2_u37_W119*) X mirEx209 (mec-18p::unc-89(SH3)::GFP::unc-54 3'UTR + myo-2::mCherry)	Cross: MSB88 and MSB491
Figure 3e, f Extended Data Fig. 5j Extended Data Fig. 6	MSB544	mirSi4 (mec-18p::mec-2::mCherry + C. br unc-119(+)) II unc-119 (ed3) III mirEx32 (mec-17p::spc-1(SH3)::GFP::unc-10 3'UTR+myo-2p:mCherry)	Cross: MSB87 and MSB139
Figure 1e, g	MSB547	mirSi4 (mec-18p::mec-2::mCherry + C. br unc-119(+)) II unc-119 (ed3) III mir8 (mec-2(u37_W119*) X	Cross: MSB88 and MSB99
Extended Data Fig. 5d, e, i Extended Data Fig. 7i	MSB590	mir32 (mEGFP::loxP::degron::unc-89) I mir38 (unc-89(SH3)::LoxP) I mirSi4 (mec-18p::mec-2::mCherry + C. br unc-119(+)) II unc-119 (ed3) III	CRISPR/Cas9 microinjection: dpy-10 crRNA (1.4 uM) + #30 crRNA (14 uM) + #33 crRNA (14 uM) + #1 dpy-10(cn64) ssODN (4.6 uM) + #21 ssODN (17 uM)
Extended Data Fig. 6b	MSB655	mir42 (mec-2::GFP) X	CRISPR/Cas9 microinjection: dpy-10 crRNA (1.4 uM) + #34 crRNA(14 uM) + #1 dpy-10(cn64) ssODN (4.6 uM) + #24 ssODN (17 uM)
Extended Data Fig. 5b	MSB656	mirSi4 (mec-18p::mec-2::mCherry + C. br unc-119(+) II unc-119 (ed3) III mirEx262 (unc-89p::unc-89(SH3)::SL2::GFP::unc-54 3' UTR + myo2p:mCherry)	Extrachromosomal array: pNS49 (20 ng/ul) + pMK73 (1 ng/ul) + DNA ladder (79 ng/ul)
Figure 3b Extended Data Fig. 5g	MSB697	ljSi123 (mec-7p:GCaMP6s::SL2::tagRFP) lite-1 (ce314) X mirSi4 (mec-18p::mec-2::mCherry + C. br unc-119(+) II mir32 (mEGFP::loxP::degron::unc-89) I mir38 (unc-89(SH3)::2ndLoxP) I	Cross: GN692xMSB590
Figure 3d	MSB791	mir49 (wrmScarlet11(x5)::unc-89) I mir42 (mec-2::GFP) X mirEx321 (mec-4p::wrmScarlet(1-10) + prps-0p::HygroR::unc-54 3' UTR)	Extrachromosomal array: pNS50 (10 ng/ul) + IR87 (10 ng/ul) + DNA ladder (80 ng/ul)
Figure 3d	MSB792	mir42 (mec-2::GFP) X mir49 (wrmScarlet11(x5)::unc-89) I mirEx322 (mec-4p::wrmScarlet(1-10) + prps-0p::HygroR::unc-54 3' UTR)	Extrachromosomal array: pNS50 (10 ng/ul) + IR87 (10 ng/ul) + DNA ladder (80 ng/ul)
Figure 2j	MSB880	ljSi123 (mec-7p:GCaMP6s::SL2::tagRFP) lite-1 (ce314) X mir55 (mec-2(u26_R385H) X	CRISPR/Cas9 microinjection: dpy-10 crRNA (1.4 uM) + #45 crRNA(14 uM) + #46 crRNA(14 uM) + #1 dpy-10(cn64) ssODN (4.6 uM) + #31 ssODN (17 uM)
Figure 3c Extended Data Fig. 5g, i	MSB930	mir32 (mEGFP::loxP::degron::unc-89) I mir56 (unc-89::loxP) mirSi4 (mec-18p::mec-2::mCherry + C. br unc-119(+) II	CRISPR/Cas9 microinjection: dpy-10 crRNA (1.4 uM) + #62 crRNA (14 uM) + #63 crRNA (14 uM) + #1 dpy-10(cn64) ssODN (4.6 uM) + #40 ssODN (17 uM)
Extended Data Fig. 5g	MSB941	mir32 (mEGFP::loxP::degron::unc-89) I mir56 (unc-89::loxP) mirSi4 (mec-18p::mec-2::mCherry + C. br unc-119(+) II tmIs777 (rgef-1p::CRE; unc-119::Venus)	Cross: MSB930xMSB933
Figure 3c	MSB953	mir32 (mEGFP::loxP::degron::unc-89) I mir56 (unc-89::loxP) mirSi4 (mec-18p::mec-2::mCherry + C. br unc-119(+) II mirIs34 (mec-4p::atTIR1::F2A::mCherry::H2B + unc -122p::GFP) hrtSi99 (mec-17p::Cre)	Cross: MSB926xMSB930
Figure 1e Extended Data Fig. 4g	MSB991	mirEx410 (wrt-2p::mec-2::mCherry::coLOVpep ; unc-122p::GFP))	Extrachromosomal array: pNS70 (30 ng/ul) + pCFJ68 (30 ng/ul) + DNA ladder (40 ng/ul)
Figure 1h	MSB1127	mir84 (mec-2::370_linker_2xTEV_371::mec-2)X	CRISPR/Cas9 microinjection: dpy-10 crRNA (1.4 uM) + #75 crRNA (14 uM) + #76 crRNA (14 uM) + #1 dpy-10(cn64) ssODN (4.6 uM) + #40 ssODN (17 uM)
Figure 6b,d Extended Data Fig. 9b	MSB1139	mirSi22 (mec-2::TSMod::mec-2, unc-119(+)) II unc-119 (ed3) III mir8 (mec-2(u37_W119*) X mir32 (mEGFP_loxP::degron::unc-89) I mir38 (unc-89_SH3_2ndLoxP) I	Cross: MSB341xMSB590
Figure 1h	MSB1141	mir84 (mec-2::370_linker_2xTEV_371::mec-2) X mirEx476 (mec-17p::TEV::gdp2-3::mCherry::unc-10 3'UTR + myo-2p::mCherry)	Extrachromosomal array: pMK97 (20 ng/ul) + pMK73 (1 ng/ul) + DNA ladder (79 ng/ul)
Extended Data Fig. 4g	MSB1144	mirEx479 (wrt-2p::mec2R385H::mCherry::coLOVpep ; unc-122p::GFP))	Extrachromosomal array: pNS78 (30 ng/ul) + pCFJ68 (30 ng/ul) + DNA ladder (40 ng/ul)
Extended Data Fig. 3e	MSB1157	mirSi39 (mec-18p::mec-2_1-370aa(w/oCterm)::mCherry::unc-10 3' UTR) unc-119 (ed3) III mir8 (mec-2(u37_W119*) X	Cross: MSB99xMSB1151
Extended Data Fig. 5i	MSB1167	hrtSi99 (mec-17p::Cre)	Cross: N2xSTR655
Extended Data Fig. 5i	MSB1171	hrtSi99 (mec-17p::Cre) mir32 (mEGFP_loxP::degron::unc-89) mir56 (unc-89::loxP)	Cross: MSB930xMSB953
Extended Data Fig. 9e	MSB1173	mirEx489 (wrt-2p::mec-2::TSMod::mec-2 + myo2p::mCherry)	Extrachromosomal array: pNS82 (30 ng/ul) + pMK73 (1 ng/ul) + DNA ladder (69 ng/ul)
Figure 1h	MSB1219	mirEx476 (mec17p::TEV::gdp2-3::mCherry::unc-10 3'UTR + myo2::mCherry)	Cross: N2xMSB1141
Other strains used in this study
	Strain name	Genotype	Generated by
	EG6699	ttTi5605 II unc-119 (ed3) III oxEx1578 (eft-3p::GFP + Cbr-unc-119(+))	CGC
	KG1180	lite-1 (ce314) X	CGC
	ARM101	wamSi101 (eft-3p::mTFP::unc-54 3'UTR + Cbr-unc-119 (+)) V unc-119(ed3) III	CGC
	GN498	pgEx138 (unc-70p::unc-70[1-1166]-TSMod(G73V)-unc-70[1167-2267]-unc-54-5'UTR + myo-2p::mCherry)	Krieg et al., 2014
	TU4355	mec-19 (u898) I uIs146 (mec-4p::mec-4::tagrfp)	Gift from Chalfie's Lab
	FX14215	tmIs777 (rgef-1p::CRE; unc-119p::VENUS)	Gift from Mitani's Lab, Kage-Nakadai et al., 2014
	STR655	hrtSi99 (mec-17P::Cre) he317(eft-3P::lox2272-BFP-lox2272::mCherry)	Gift from Harterink's Lab, Harterink et al., 2018
	MSB3	WRM0620A_C08(pRedFlp-Hgr)(spc-1[28275]::S0001_pR6K_Amp_2xTY1ce_EGFP_FRT_ rpsl_neo_FRT_3xFlag)dFRT::unc-119-Nat mirSi5 (mec-18p::mec-2(u26_R385H)::mCherry::unc-10 3' UTR + C. br unc-119(+)) II	MoSSCI integration: pMK9 (50 ng/ul) + pMK73 (1.5 ng/ul) + pMK72 (50 ng/ul) + pMK23 (5 ng/ul) + pGH8 (10 ng/ul)
	MSB11	mirSi4 (mec-18p::mec-2::mCherry::unc-10 3' UTR + C. br unc-119(+) II rtIs27 (osm-10p::GFP) pha-1 (+)
	MSB52	mirSi7 (mec-18p:mec-2::TSMod::unc-10 3' UTR + C. br unc-119(+)) II unc-119 (ed3) III	MoSSCI integration: pMK13 (50 ng/ul) + pMK73 (1.5 ng/ul) + pMK72 (50 ng/ul) + pMK23 (5 ng/ul) + pGH8 (10 ng/ul)
	MSB99	bqSi189 (pBN13(unc-119(+) Plmn-1::mCherry::his-58)) mir8 (mec-2(u37_W119*)) X	Cross: MSB74XMSB89
	MSB139	mirEx32 (mec-17p::spc-1(SH3)::GFP::unc-10 3'UTR + myo-2p:mCherry)	Extrachromosomal array microinjection: pMK101 (30 ng/ul) + pMK73 (1.5 ng/ul) + DNA ladder (70 ng/ul)
	MSB203	mirSi12 (mec-2(u26_R385H)::TSMod::unc-10 3' UTR + C. br unc-119(+))) II unc-119(ed3) III	MoSSCI integration: pNS1 (50 ng/ul) + pMK73 (1.5 ng/ul) + pMK72 (50 ng/ul) + pMK23 (5 ng/ul) + pGH8 (10 ng/ul)
	MSB346	mirSi25 (mec-2::TSMod::mec-2(u26_R385H)::unc-10 3' UTR) unc-119 (ed3) III	MoSSCI integration: pNS24 (50 ng/ul) + pMK73 (1.5 ng/ul) + pMK72 (50 ng/ul) + pMK23 (5 ng/ul) + pGH8 (10 ng/ul)
	MSB491	mirSi4 (mec-18p::mec-2::mCherry + C. br unc-119(+)) II unc-119 (ed3) III mir8 (mec-2(u37_W119*)) X mirEx209 (mec-18p::unc-89(SH3)::GFP::unc-54 3' UTR + myo-2::mCherry)	Extrachromosomal array microinjection: pNS41 (5 ng/ul) + pMK73 (1 ng/ul) + DNA ladder (94 ng/ul)
	MSB508	mir30 (1stSTEP_NestedCRISPR_mEGFP::degron::unc-89) I mirSi4 (mec-18p::mec-2::mCherry + C. br unc-119(+) II unc-119 (ed3) III	CRISPR/Cas9 microinjection: dpy-10 crRNA (1.4 uM) + #28 crRNA (14 uM) + #29 crRNA (14 uM) + #1 dpy-10(cn64) ssODN (4.6 uM) + #17 ssODN (17 uM)
	MSB642	mir41 (1stHalfNestedCRISPR_mec-2::GFP) X	CRISPR/Cas9 microinjection: dpy-10 crRNA (1.4 uM) + #37 crRNA (14 uM) + #38 (14 uM) + #1 dpy-10(cn64) ssODN (4.6 uM) + #23 ssODN (17 uM
	MSB762	mir49 (wrmScarlet11(x5)::unc-89) I mir42 (mec-2::GFP) X	CRISPR/Cas9 microinjection: dpy-10 crRNA (1.4 uM) + #28 (14 uM) + #29 (14 uM) + #1 dpy-10(cn64) ssODN (4.6 uM) + #28 ssODN (17 uM)
	MSB926	mirIs34 (mec-4p::atTIR1::F2A::mCherry::H2B + Punc -122::GFP) hrtSi99 (mec-17p::Cre)	Cross: STR655xMSB477
	MSB933	mirIs34 (mec-4p::atTIR1::F2A::mCherry::H2B + unc -122p::GFP) tmIs777 (rgef-1p::CRE; unc-119p::VENUS)	Cross: FX14215xMSB477
	MSB1151	mirSi39 (mec-18p::mec-2_1-370aa(w/oCterm)::mCherry::unc-10 3' UTR) unc-119 (ed3) III	MoSSCI integration: pMK79 (50 ng/ul) + pMK73 (1.5 ng/ul) + pMK72 (50 ng/ul) + pMK23 (5 ng/ul) + pGH8 (10 ng/ul)
	MSB1236	mir61 (mec-2(377-AASLA-381)) X	CRISPR/Cas9 microinjection: dpy-10 crRNA (1.4 uM) + #84 crRNA (14 uM) + #1 dpy-10(cn64) ssODN (4.6 uM) + #55 ssODN (17 uM)

## Sheet: Supplementary Data Table 5
Plasmid	Insert / gene name	Notes
pNS1	mec-18p::mec-2(u26_R385H)::TSMod::unc-10 3' UTR+ C. br unc-119(+)) II
pNS2	mec-4p::mec-2::TSMod::mec-2::unc-10 3' UTR + C. br unc-119(+)) II
pNS10	mec-17p::mec-2pp::mCherry::unc-10 3’ UTR
pNS12	mec-17p::mec-2pp(u26_R385H)::mCherry::unc-10 3’ UTR
pNS24	mec-4p::mec-2::TSMod::mec-2(u26_R385H)::unc-10 3' UTR + C. br unc-119(+)) II
pNS40	mec-4p::mec-2::TSMod(TRAF spacer)::mec-2::unc-10 3' UTR + C. br unc-119(+)) II
pNS41	mec-18p::unc-89(SH3)::GFP::unc-54 3' UTR
pNS49	unc-89p::unc-89(SH3)::GFP::unc-54 3' UTR
pNS50	mec-4p::wrmScarlet(1-10)::unc-10 3' UTR
pNS60	myo-3p::wrmScarlet1-10::unc-10 3' UTR
pNS66	lac-Ip::10xHis::NusA::3C::mec-2(371-481)(u26_R385H)
pNS70	wrt-2p::mec-2::mCherry::coLOVpep::tbb-2 3' UTR
pNS73	lac-Ip::10xHis::NusA::3C::mec-2(371-481)R385
pNS75	lac-Ip::6xHis::3C::unc-89(61-128)
pNS77	lac-Ip::6xHis::3C::unc-89(61-128)_(S62C)
pNS78	wrt-2p::mec-2(u26_R385H)::mCherry::coLOVpep::tbb-2 3' UTR
pNS82	wrt-2p::mec-2::TSMod::mec-2::unc-10 3' UTR + C. br unc-119(+)) II
pNS79	mec-18p::mec-2_1-370aa(w/oCterm)::mCherry::unc-10 3' UTR
pNS80	lac-Ip::10xHIS::NusA::3C::mec-2(371-481)_P->A
pNS81	lac-Ip::10xHIS::NusA::3C::mec-2(371-481)_P->A (u26_R385H)
pMK8	mec-18p::mec-2::mCherry::unc-10 3' UTR + C. br unc-119(+)) II
pMK9	mec-18p::mec-2(u26_R385H)::mCherry::unc-10 3' UTR + C. br unc-119(+)) II
pMK13	mec-18p::mec-2::TSMod::unc-10 3' UTR+ C. br unc-119(+)) II
pMK97	mec-17p::TEV::gpd-2/gpd-3::mCherry::unc-10 3'UTR
pMK101	mec-17p::spc-1(SH3)::GFP::unc-19 3' UTR
pMH439	mec-17p::mKate::deACT(Salmonella enterica)::unc-54 3' UTR	Gift from Harterink's Lab
pMH519	mec-4p::mKate2::maph-1.1::unc-54 3' UTR	Gift from Harterink's Lab
IR87	prps-0p::HygroR::unc-54 3' UTR	Gift from Inja Radman (Radman et al., 2013)
pJFC90	myo-2p::mCherry::unc-54 3'UTR	Gift from Erik Jorgensen (Frøkjær-Jensen et al., 2008)
pFCJ104	myo-3p::mCherry::unc54 3'UTR	Gift from Erik Jorgensen (Frøkjær-Jensen et al., 2008)
pGH8	rab-3p::mCherry::unc-54 3'UTR	Gift from Erik Jorgensen (Frøkjær-Jensen et al., 2008)
pJL43.1	glh-2p::MosTase::glh-2utr	Gift from Erik Jorgensen (Frøkjær-Jensen et al., 2008)
pCFJ68	unc-122p::GFP::unc-54 3'UTR	Gift from Erik Jorgensen (Frøkjær-Jensen et al., 2008)
pMG319		Krieg et al., 2014
pMG352		Krieg et al., 2014
pBCN27	myo-2p::GFP::unc-54 3' UTR	Semple et al., 2010

## Sheet: Supplementary Data Table 6
Target gene	Sequence	Observation
mec-2	#9 mec-2(u37) crRNA1: 5'CAAAATGAGTTCGGAGTGTG 3' #10 mec-2(u37) crRNA2: 5' ATGAGTTCGGAGTGTGCGGA 3' #4 mec-2 (u37) ssODN: 5' ttcaatttcaattcaatttcagCGAATATCCAAAAcGAaTTCGGAGTcTGCGGATaGATcCTCACCATTCTCTCGTATCTCCTCATATTCTTCAC 3'	Insertion of mec-2(u37) allele corresponding to W119* mutation
mec-2	#75 mec-2TEV crRNA1: 5' acACTTTAGGCGGTGTTCGT 3' #76 mec-2TEV crRNA2: 5' CTTTAGGCGGTGTTCGTTGG 3' #49 mec2TEV ssODN: 5' CCGTTCCCAATTGATCTTCTCAGTGCATTCCTCCAACGAACAggtgctggagctggagaaaatctttatttccaaggagaaaatctttatttccaaggaCCGCCTAAAGTgtaagttttcacagagtattcgac 3'	Insertion of x2TEV sites in mec-2
mec-2	#37 mec-2(1stStep_mec-2::mEGFP) crRNA1: 5' TCCGATAGgcaagccgatca 3' #38 mec-2(1stStep_mec-2::mEGFP) crRNA2: 5' tccttgatcggcttgcCTAT 3' #23 mec-2(1stStep_mec-2::mEGFP) ssODN: 5' ttccaattgtaaatttttcagCACTTCTGATCCGAGGAGCATCGGGAGCCTCAGGAGCATCGatgtccaagggagaggagctcttcaccggagtcgtcccaatcctcgtcgagctcgacggagtcaaggaggcaagccgatcaaggaacggtataactttaacgaaatggaccgt 3'	1st Step Nested CRISPR of mec-2::mEGFP
mec-2	#34 mec-2(2ndStep_mec-2::mEGFP) crRNA: 5' CGTCGAGCTCGACGGAGTCA 3' #24 mec-2(2ndStep_mec-2::mEGFP) ssODN: 5' cggagtcgtcccaatcctcgtcgagctcgacggagacgtcaacggacacaagttctccgtctcaggagagggagagggagacgccacctacggaaagctcaccctcaagttcatctgcaccaccggaaagctcccagtcccatggccaaccctcgtcaccaccttcacttacggagtccaatgcttctcccgttacccagaccacatgaagcgtcacgacttcttcaagtccgccatgccagagggatacgtccaagagcgtaccatcttcttcaaggtaagtttaaacat…	2nd Step Nested CRISPR of mec-2::mEGFP Same crRNA from Vicencio et al., 2019
mec-2	#45 mec-2(u26_R385H) crRNA1: 5' ATTTTTTTCGGTAAAGACGG 3' #46 mec-2(u26_R385H) crRNA2: 5' CGGATTTTTTTCGGTAAAGA 3' #31 mec-2(u26_R385H) ssODN: 5' ttcattgaatagcaagttttcagTGAGGAGCCACCGTCGTTACCCAAGAAGATTCATTCATGCTGCTTGTACAAGTACCCTGATTGGGTGCA 3'	Insertion of mec-2 (u26) allele corresponding to R385H mutation
mec-2	#84 mec-2 PtoA crRNA: 5' ATTTTTTTCGGTAAAGACGG 3' #55 mec-2 PtoA ssODN: 5' attttttcattgaatagcaagttttcagTGAGGAGGCAGCGTCCCTAGCGAAAAAAATCCGTTCATGCTGCTTGTACAAGTACCC 3'	Change of 377-PPSLP-381 into 377-AASLA-381 of endogenous mec-2
unc-89	#28 unc-89(1stStep_mEGFP(loxP)::degron::unc-89) crRNA1: 5' TAGCCATgatggtaagggta3' #29 unc-89(1stStep_mEGFP(loxP)::degron::unc-89) crRNA2: 5' CCATgatggtaagggtaagg 3' #17 unc-89(1stStep_mEGFP(loxP)::degron::unc-89) ssODN: 5' gatagtgccctcataaggcgcttaaacccaccttacccttaccatcatgtccaagggagaggagctcttcaccggagtcgtcccaatcctcgtcgagctcgacggagtcaaggaggaggcggcggcgttcgtgaagGGAGCATCGGGAGCCTCAGGAGCATCGATGGCTAGTCGAC…	1st Step Nested CRISPR of mEGFP(loxP)::degron::unc-89
unc-89	#34 unc-89(2ndStep_mEGFP(loxP)::degron::unc-89) crRNA: 5' CGTCGAGCTCGACGGAGTCA 3' #18 unc-89(2ndStep_mEGFP(loxP)::degron::unc-89) ssODN: 5' cggagtcgtcccaatcctcgtcgagctcgacggagacgtcaacggacacaagttctccgtctcaggagagggagagggagacgccacctacggaaagctcaccctcaagttcatctgcaccaccggaaagctcccagtcccatggccaaccctcgtcaccaccttcacttacggagtccaatgcttctcccgttacccagaccacatgaagcgtcacgacttcttcaagtccgccatgccagagggatacgtccaagag…	2nd Step Nested CRISPR of mEGFP(loxP)::degron::unc-89 Same crRNA from Vicencio et al., 2019
unc-89	#30 unc-89(loxP) crRNA1: 5' CTTTGCTTGTAAAACTCGGT 3' #33 unc-89(loxP) crRNA2: 5' TCTTCTTTGCTTGTAAAACT3' #21 unc-89(loxP) ssODN: 5' GTTGGGTTCCGGGATCGTACTTTGAAACTCCGACCGAGATAACTTCGTATAGCATACATTATACGAAGTTATTTTTAC AAGCAAAGAAGACGAACGAGAGAAATTGAG 3'	Insertion of frameshift in unc-89 exon 3 that results in unc-89 KO
unc-89	#62 unc89(loxP) crRNA1: 5' TGTTACTGTTGAAGgtgagt 3' #63 unc89(loxP) crRNA2: 5' TCGTGTACTGTTACTGTTGA 3' #40 unc89(loxP) ssODN: 5' GCTGTAAATGATGCCGGACAAGCCACGACGTCGTGCACCGTCACCGTCGAAGgtgagtagATAACTTCGTATAGCATACATTATACGAAGTTATgttttttttttgaagaaaaacaatatattagaaaa 3'	Insertion of 2nd loxP site at the C-term of unc-89 long isoforms
unc-89	#28 unc-89(wrmScarlet11(x5)::unc-89) crRNA1: 5' tcgatagtgccctcataaggcgcttaaacccaccttacccttaccatcatgTACACCGTCGTCGAGCAATACGAGAAGTCCGTCGCCCGTCACTGCACCGGAGGAGGTGGATCTGGAGGTTACACTGTCGTTGAACAATACGAAAAGTCCGTTGCTCGTCATTGCACTGGAGGAGGAGGTTCAGGAGGATATACCGTTGTTGAGCAGTACGAAAAATCCGTCGCTCGCCACTGTACCGGTGGAGGAGGATCTGGTGGATACACTGTTGTCGAACAATATGAGAAATCAGTCGCTCGTCATTGTACCGGTGGTGGTGGATCAGGTGGTTATACTGTGGTGGAACAGTATGAA…	Insertion of 5 repetitions of wrmScarlet barrel 11 at N-term of unc-89. Used #28 and #29 crRNAs described before
	*silent mutations in red; point mutation in yellow

## Sheet: Supplementary Data Table 7
Sequence name	Sequence (introns lower case)
unc-89 (4265 bp promoter region + 1180 bp DNA)	AACTGATGGAGGAATTTTATGCGAATTTGACGACTCTTCTTGAATTCAAAATAATCATGTGCTTCTGAATGTCTGTGTGTGTATTGTGACGATCAGATGAGAACCCGTTTATCTGAAAAAATGACAGTTTTCAAAGAATTTTAAATTTCTTTCAAAAAAAGAGATTTGAGAAAATAAAATAGAGTGCGTATTGAAAAGAGAGAAAAAGTTGATTTTCGATTTAAATTTTCTGATGAAATATTGCTCGAAAATCATGGAAAATCACACTAAATAAGATTTTAAAAATCAAAGAAAAAATCGAGACAAAATTATTAATTATTATGGAAAAAACAAAATTTTCCAGAACATTTAAAAATAAGTGCATTACAATTTTAGAAGCTTTTCATATAGCTTAACATC…

## Sheet: Supplementary Data Table 8
protein	sequence	position	prob	conservation	class
stoml3	DSRVSSP	2-8	0.01317	0	non-canonical class I
	IKDVRIPV	191-197	0.01317	1	PHB
stoml1	RSSPKQP	283-289	0.001237	0.8	canonical class 1
	VSEVEPP	270-276	0.01317	0.17	non-canonical class I
	EVEPPAP	272-278		0.04	non-canonical class I
	RSSPKQP	283-289		0.04	non-canonical class I
	QFNVVLP	315-321		0.04	non-canonical class I
podocin	PLNPKK	372-377	0.001111	0.04	canonical class 2
	AGTPGEP	51-57		0	non-canonical class I
	PGEPRAP	54-60		0.26	non-canonical class I
	PSTVVLP	335-341		0.03	non-canonical class I
	FPSPSKP	363-369		0	non-canonical class I
	PSKPVEP	366-372		0.06	non-canonical class I
	PVEPLNP	369-375		0.15	non-canonical class I
	IKDVRLPA	265-271		1	PHB
MEC-2	PSLPKK	378-383	0.001111	0	canonical class 2
	PPKVEEP	371-377	0.01317	0	non-canonical class I
	EEPPSLP	375-381		0.95	non-canonical class I
	VKDVRLPV	281-287		1	PHB
STOMl2	ILLPSNP	296-302	0.01317	0.23	non-canonical class I
	APVPGTP	322-328		0.95	non-canonical class I
	SYGVEDPE	116-122	0.01317	1	PHB
Band7	IKDVKLPV	194-200	0.01317	1	PHB
Prohibitin	IPWVQKPI	58-64	0.01317	0.83	PHB
