# Supplementary material for: A MEC-2/stomatin condensate liquid-to-solid phase transition controls neuronal mechanotransduction during touch sensing
Source: Nat Cell Biol. 2023 Oct 19;25(11):1590–9. doi: 10.1038/s41556-023-01247-0 (PMC10635833; doi:10.1038/s41556-023-01247-0)
Supplement: Supplementary file 13 — Statistical source file for all panels containing relevant numerical data. [file 41556_2023_1247_MOESM13_ESM.xlsx]

## Sheet: Fig 1b
	Mobile	Immobile			Statistics (Tukey)
Distance 1	6	6				group1	group2	Diff	Lower	Upper	q-value	p-value
Distance 1	4	12			0	(Distance 1, Mobile)	(Distance 1, Immobile)	2.68421	-0.927545	6.29597	3.04955	0.266971
Distance 1	6	6			1	(Distance 1, Mobile)	(Distance 2, Mobile)	3.10526	-0.506492	6.71702	3.52791	0.134582
Distance 1	2	16			2	(Distance 1, Mobile)	(Distance 2, Immobile)	3.84211	0.23035	7.45386	4.36504	0.03012
Distance 1	6	8			3	(Distance 1, Mobile)	(Distance 3, Mobile)	4.57895	0.967192	8.1907	5.20217	0.004832
Distance 1	8	4			4	(Distance 1, Mobile)	(Distance 3, Immobile)	3.73684	0.125087	7.3486	4.24545	0.038151
Distance 1	8	4			5	(Distance 1, Immobile)	(Distance 2, Mobile)	5.78947	2.17772	9.40123	6.57746	0.001
Distance 1	2	16			6	(Distance 1, Immobile)	(Distance 2, Immobile)	1.15789	-2.45386	4.76965	1.31549	0.9
Distance 1	3	7			7	(Distance 1, Immobile)	(Distance 3, Mobile)	7.26316	3.6514	10.8749	8.25172	0.001
Distance 1	10	5			8	(Distance 1, Immobile)	(Distance 3, Immobile)	1.05263	-2.55912	4.66439	1.1959	0.9
Distance 1	2	6			9	(Distance 2, Mobile)	(Distance 2, Immobile)	6.94737	3.33561	10.5591	7.89295	0.001
Distance 1	3	14			10	(Distance 2, Mobile)	(Distance 3, Mobile)	1.47368	-2.13807	5.08544	1.67426	0.824079
Distance 1	8	2			11	(Distance 2, Mobile)	(Distance 3, Immobile)	6.84211	3.23035	10.4539	7.77336	0.001
Distance 1	5	2			12	(Distance 2, Immobile)	(Distance 3, Mobile)	8.42105	4.8093	12.0328	9.56721	0.001
Distance 1	6	15			13	(Distance 2, Immobile)	(Distance 3, Immobile)	0.105263	-3.50649	3.71702	0.11959	0.9
Distance 1	14	6			14	(Distance 3, Mobile)	(Distance 3, Immobile)	8.31579	4.70403	11.9275	9.44762	0.001
Distance 1	4	10
Distance 1	2	13
Distance 1	7	5
Distance 2	10	7
Distance 2	3	16
Distance 2	0	9
Distance 2	1	3
Distance 2	2	17
Distance 2	0	8
Distance 2	0	13
Distance 2	0	18
Distance 2	1	12
Distance 2	3	14
Distance 2	0	4
Distance 2	0	6
Distance 2	4	5
Distance 2	3	4
Distance 2	4	7
Distance 2	3	3
Distance 2	2	12
Distance 2	3	16
Distance 2	8	5
Distance 3	2	8
Distance 3	0	8
Distance 3	0	13
Distance 3	0	9
Distance 3	0	6
Distance 3	0	7
Distance 3	1	9
Distance 3	0	16
Distance 3	3	8
Distance 3	0	18
Distance 3	1	7
Distance 3	0	18
Distance 3	3	5
Distance 3	1	7
Distance 3	2	14
Distance 3	6	3
Distance 3	0	11
Distance 3	0	5
Distance 3	0	5

## Sheet: Fig 1c
	MSD naive pool				MSD mature pool
t (s)	Average	Avg + SD	Avg - SD		Average	Avg + SD	Avg - SD
0.1	0.000965349	0.000517838	0.00047936		0.000355782	0.00047936	0.000232204
0.2	0.00241878	0.00124577	0.000495877		0.000368286	0.000495877	0.000240694
0.3	0.00447155	0.00219853	0.000508126		0.000377525	0.000508126	0.000246924
0.4	0.00705706	0.00337649	0.000525161		0.000389306	0.000525161	0.000253451
0.5	0.0101852	0.00476282	0.000536159		0.000399539	0.000536159	0.000262919
0.6	0.013777	0.00636393	0.000536766		0.000398696	0.000536766	0.000260626
0.7	0.0178474	0.00817419	0.000540819		0.000402846	0.000540819	0.000264873
0.8	0.0223567	0.0101599	0.000546098		0.000408116	0.000546098	0.000270134
0.9	0.027265	0.0123229	0.000554091		0.000415114	0.000554091	0.000276137
1	0.0325285	0.0146529	0.000565095		0.000421716	0.000565095	0.000278337
1.1	0.0381122	0.0171482	0.000571563		0.00042733	0.000571563	0.000283097
1.2	0.0440017	0.0197963	0.000576769		0.000431128	0.000576769	0.000285487
1.3	0.0501952	0.0225952	0.000591708		0.000442141	0.000591708	0.000292574
1.4	0.0566763	0.0255356	0.000587934		0.000439137	0.000587934	0.00029034
1.5	0.0634703	0.0286139	0.000591433		0.000441919	0.000591433	0.000292405
1.6	0.0704991	0.0318054	0.000597274		0.000446817	0.000597274	0.00029636
1.7	0.0777638	0.0351022	0.000602949		0.0004532	0.000602949	0.000303451
1.8	0.0852759	0.0385099	0.000615221		0.000461561	0.000615221	0.000307901
1.9	0.092959	0.0420282	0.000619062		0.000463274	0.000619062	0.000307486
2	0.100851	0.0456539	0.000622084		0.000466275	0.000622084	0.000310466
2.1	0.108962	0.049382	0.000632555		0.000473561	0.000632555	0.000314567
2.2	0.117279	0.0532114	0.000630963		0.000474156	0.000630963	0.000317349
2.3	0.125818	0.0571413	0.000641164		0.000480396	0.000641164	0.000319628
2.4	0.134576	0.0611495	0.00064703		0.000484601	0.00064703	0.000322172
2.5	0.143537	0.0652257	0.000646847		0.000485248	0.000646847	0.000323649
2.6	0.152666	0.069377	0.000652929		0.000491612	0.000652929	0.000330295
2.7	0.161947	0.0735805	0.000653553		0.00049306	0.000653553	0.000332567
2.8	0.171365	0.0778462	0.00066563		0.000501637	0.00066563	0.000337644
2.9	0.180937	0.0821372	0.000671765		0.000506294	0.000671765	0.000340823
3	0.190629	0.0864579	0.000672598		0.00050561	0.000672598	0.000338622
3.1	0.200505	0.0908173	0.000670409		0.000505947	0.000670409	0.000341485
3.2	0.210563	0.0952237	0.000674367		0.000508511	0.000674367	0.000342655
3.3	0.220732	0.0996663	0.000676258		0.000510632	0.000676258	0.000345006
3.4	0.230999	0.104136	0.000688388		0.000519735	0.000688388	0.000351082
3.5	0.241381	0.108636	0.000689707		0.000521922	0.000689707	0.000354137
3.6	0.251938	0.113197	0.000693529		0.000523155	0.000693529	0.000352781
3.7	0.262589	0.117825	0.000694497		0.000524923	0.000694497	0.000355349
3.8	0.273368	0.122502	0.000707218		0.000534565	0.000707218	0.000361912
3.9	0.284205	0.12722	0.000699265		0.000530556	0.000699265	0.000361847
4	0.295094	0.13198	0.000710532		0.000539117	0.000710532	0.000367702
4.1	0.306004	0.136791	0.00070842		0.000537045	0.00070842	0.00036567
4.2	0.316949	0.141649	0.000712817		0.000539818	0.000712817	0.000366819
4.3	0.327926	0.14658	0.00071406		0.000540939	0.00071406	0.000367818
4.4	0.33887	0.15157	0.000715119		0.000543443	0.000715119	0.000371767
4.5	0.349789	0.156625	0.000725873		0.000549413	0.000725873	0.000372953
4.6	0.360747	0.161769	0.0007247		0.000550401	0.0007247	0.000376101
4.7	0.371676	0.166981	0.000722803		0.000549776	0.000722803	0.000376749
4.8	0.382534	0.172234	0.000729616		0.000555335	0.000729616	0.000381054
4.9	0.393339	0.177531	0.000727127		0.000552187	0.000727127	0.000377247
5	0.404156	0.182908	0.00073021		0.000554297	0.00073021	0.000378384
5.1	0.414931	0.188338	0.000730917		0.000555473	0.000730917	0.000380029
5.2	0.425728	0.19385	0.000736544		0.000558799	0.000736544	0.000381054
5.3	0.436498	0.199411	0.000737199		0.000559617	0.000737199	0.000382035
5.4	0.447212	0.205016	0.000736044		0.000560715	0.000736044	0.000385386
5.5	0.457886	0.210656	0.000741947		0.000566332	0.000741947	0.000390717
5.6	0.468501	0.216314	0.000747344		0.00056989	0.000747344	0.000392436
5.7	0.479119	0.222025	0.000749466		0.000571672	0.000749466	0.000393878
5.8	0.48966	0.227753	0.000748373		0.000570739	0.000748373	0.000393105
5.9	0.50015	0.233486	0.000749944		0.000573194	0.000749944	0.000396444
6	0.510576	0.239205	0.000758165		0.000577315	0.000758165	0.000396465
6.1	0.520912	0.244975	0.000759306		0.000579891	0.000759306	0.000400476
6.2	0.531153	0.250731	0.000759319		0.000580383	0.000759319	0.000401447
6.3	0.541283	0.256513	0.000768362		0.000586069	0.000768362	0.000403776
6.4	0.551353	0.262298	0.000768724		0.000588452	0.000768724	0.00040818
6.5	0.561287	0.2681	0.000774685		0.000590109	0.000774685	0.000405533
6.6	0.571143	0.273887	0.000772609		0.000590515	0.000772609	0.000408421
6.7	0.580871	0.279648	0.000781278		0.000595213	0.000781278	0.000409149
6.8	0.590557	0.285402	0.000781223		0.00059669	0.000781223	0.000412157
6.9	0.600283	0.291155	0.000782605		0.000596514	0.000782605	0.000410424
7	0.610026	0.296898	0.000796352		0.000607474	0.000796352	0.000418596
7.1	0.619721	0.302627	0.000790239		0.000603994	0.000790239	0.000417749
7.2	0.62936	0.308351	0.000803313		0.000613077	0.000803313	0.000422841
7.3	0.639068	0.314024	0.000800988		0.000610399	0.000800988	0.00041981
7.4	0.64871	0.319659	0.000802064		0.000612326	0.000802064	0.000422588
7.5	0.658326	0.325267	0.000805175		0.000613193	0.000805175	0.000421211
7.6	0.667947	0.330861	0.000808552		0.000615857	0.000808552	0.000423162
7.7	0.6776	0.336401	0.000807663		0.000616218	0.000807663	0.000424773
7.8	0.687209	0.341925	0.00081478		0.00062149	0.00081478	0.0004282
7.9	0.696769	0.347431	0.000814663		0.000622713	0.000814663	0.000430763
8	0.706291	0.352934	0.000818377		0.000623595	0.000818377	0.000428813
8.1	0.715824	0.358412	0.000813987		0.000621921	0.000813987	0.000429855
8.2	0.725309	0.363887	0.000822694		0.000627554	0.000822694	0.000432414
8.3	0.734745	0.369358	0.00082036		0.000624834	0.00082036	0.000429308
8.4	0.744046	0.374824	0.00081643		0.000624143	0.00081643	0.000431856
8.5	0.753278	0.380275	0.000827147		0.000631517	0.000827147	0.000435887
8.6	0.762367	0.385698	0.000832256		0.000635905	0.000832256	0.000439554
8.7	0.771343	0.391088	0.000831772		0.000636988	0.000831772	0.000442204
8.8	0.780251	0.396481	0.000835456		0.000638258	0.000835456	0.000441059
8.9	0.789017	0.401842	0.000840448		0.000642337	0.000840448	0.000444226
9	0.797723	0.407212	0.000839711		0.000642386	0.000839711	0.000445061
9.1	0.806369	0.412548	0.000843891		0.000643594	0.000843891	0.000443297
9.2	0.814717	0.417884	0.000846732		0.000645658	0.000846732	0.000444584
9.3	0.822859	0.423231	0.000847472		0.00064808	0.000847472	0.000448688
9.4	0.83072	0.428598	0.00085287		0.000650777	0.00085287	0.000448684
9.5	0.838339	0.433988	0.000853854		0.000652034	0.000853854	0.000450214
9.6	0.845831	0.439383	0.000852027		0.000651301	0.000852027	0.000450575
9.7	0.853224	0.444757	0.000849426		0.000650769	0.000849426	0.000452112
9.8	0.860403	0.450091	0.000849544		0.000649242	0.000849544	0.00044894
9.9	0.867447	0.455379	0.000856994		0.000657217	0.000856994	0.00045744
10	0.874274	0.460609	0.00085328		0.000653899	0.00085328	0.000454518
10.1	0.881014	0.465795	0.000858398		0.000658569	0.000858398	0.00045874
10.2	0.887525	0.47091	0.000862967		0.000661682	0.000862967	0.000460397
10.3	0.893921	0.475989	0.000863934		0.000661906	0.000863934	0.000459878
10.4	0.900188	0.481024	0.000860513		0.000660452	0.000860513	0.000460391
10.5	0.906333	0.486025	0.000866941		0.000662355	0.000866941	0.000457769
10.6	0.912363	0.490989	0.000871622		0.000667771	0.000871622	0.00046392
10.7	0.918308	0.495902	0.000867442		0.000663012	0.000867442	0.000458582
10.8	0.924432	0.501042	0.00086656		0.000664994	0.00086656	0.000463428
10.9	0.930593	0.506156	0.000871092		0.000664787	0.000871092	0.000458482
11	0.936681	0.51128	0.000868531		0.000663751	0.000868531	0.000458971
11.1	0.942623	0.516381	0.000873233		0.00066944	0.000873233	0.000465647
11.2	0.948488	0.521418	0.000871498		0.000668468	0.000871498	0.000465438
11.3	0.954286	0.526411	0.000872255		0.000669069	0.000872255	0.000465883
11.4	0.960092	0.531368	0.00087459		0.000670853	0.00087459	0.000467116
11.5	0.965752	0.536244	0.00086809		0.000665632	0.00086809	0.000463174
11.6	0.971294	0.541029	0.000877907		0.000671932	0.000877907	0.000465957
11.7	0.976666	0.545714	0.00087737		0.0006721	0.00087737	0.00046683
11.8	0.982221	0.55034	0.000875249		0.000670058	0.000875249	0.000464867
11.9	0.987656	0.554884	0.000876671		0.0006715	0.000876671	0.000466329
12	0.993036	0.559367	0.000882164		0.000675503	0.000882164	0.000468842
12.1	0.998414	0.563774	0.000874194		0.000670387	0.000874194	0.00046658
12.2	1.00376	0.568144	0.000879569		0.000674737	0.000879569	0.000469905
12.3	1.00908	0.572423	0.000883073		0.000677862	0.000883073	0.000472651
12.4	1.01447	0.576678	0.000880184		0.000673827	0.000880184	0.00046747
12.5	1.02032	0.581162	0.000878921		0.000675158	0.000878921	0.000471395
12.6	1.02621	0.585558	0.000877508		0.000671878	0.000877508	0.000466247
12.7	1.03209	0.589901	0.000876912		0.000672958	0.000876912	0.000469004
12.8	1.03838	0.594473	0.000878009		0.000674369	0.000878009	0.000470729
12.9	1.04465	0.598999	0.000886067		0.000679782	0.000886067	0.000473497
13	1.05086	0.603523	0.000880888		0.000675981	0.000880888	0.000471073
13.1	1.05703	0.608	0.000881033		0.000677039	0.000881033	0.000473045
13.2	1.06306	0.612392	0.000886454		0.000681885	0.000886454	0.000477316
13.3	1.06913	0.616746	0.000886815		0.00068203	0.000886815	0.000477245
13.4	1.07531	0.621093	0.000883503		0.000679189	0.000883503	0.000474875
13.5	1.08147	0.625408	0.000892102		0.000686073	0.000892102	0.000480044
13.6	1.08781	0.629842	0.00088958		0.000682356	0.00088958	0.000475132
13.7	1.09432	0.634289	0.000887156		0.000682161	0.000887156	0.000477166
13.8	1.10088	0.638729	0.00088685		0.000682395	0.00088685	0.00047794
13.9	1.10745	0.643152	0.000882975		0.000679315	0.000882975	0.000475655
14	1.1146	0.647925	0.000889184		0.000685339	0.000889184	0.000481494
14.1	1.1218	0.652727	0.000896494		0.000689804	0.000896494	0.000483114
14.2	1.12904	0.657524	0.000897991		0.00068967	0.000897991	0.000481348
14.3	1.13631	0.662319	0.000890891		0.000685697	0.000890891	0.000480503
14.4	1.14365	0.667104	0.000894781		0.000688909	0.000894781	0.000483038
14.5	1.151	0.671828	0.000892926		0.000687367	0.000892926	0.000481808
14.6	1.15835	0.676559	0.000893946		0.000689441	0.000893946	0.000484936
14.7	1.16578	0.681319	0.000902798		0.000694435	0.000902798	0.000486072
14.8	1.17315	0.686013	0.00090561		0.000695787	0.00090561	0.000485964
14.9	1.18053	0.690727	0.000908437		0.000698603	0.000908437	0.000488769
15	1.1879	0.695447	0.00090988		0.0006998	0.00090988	0.00048972

## Sheet: Fig 1e
	FRAP naive pool (MSB991)				FRAP mature pool (MSB547)
t (s)	Mean Fluorescence	SD		t (s)	Mean Fluorescence	SD
0.97	1.02381	0.024027		0.372	0.990922	0.0744527
1.94	0.978638	0.0226091		0.744	0.977642	0.0568444
2.91	0.976567	0.0137003		1.116	1.03118	0.0609914
3.88	0.990754	0.0100647		1.488	1.02621	0.0509192
4.85	1.02659	0.0218237		1.86	0.984194	0.0606518
5.82	0.996214	0.0148886		3.971	0.0619377	0.0631429
6.79	1.00597	0.0143084		4.342	0.0555832	0.0706813
7.76	0.990852	0.0232561		4.713	0.0649692	0.0588407
8.73	0.999406	0.0241075		5.084	0.0740424	0.0362704
9.7	1.01233	0.0162247		5.455	0.0797755	0.0574063
13	0	0		5.826	0.107441	0.0735448
14	0.126559	0.0977764		6.197	0.131338	0.075453
15	0.247027	0.0792961		6.568	0.0925033	0.0498959
16	0.301152	0.101757		6.939	0.0624569	0.0662262
17	0.304081	0.0687882		7.31	0.0710345	0.0574527
18	0.27977	0.0988214		27.31	0.132165	0.084602
19	0.260956	0.145223		47.31	0.111951	0.0600086
20	0.346233	0.0871257		67.31	0.126909	0.0841485
21	0.294816	0.0879342		87.31	0.171761	0.0636397
22	0.315049	0.0943967		107.31	0.147069	0.10811
23	0.291326	0.0928297		127.31	0.187825	0.0646047
43	0.387883	0.0996705		147.31	0.188941	0.0964305
63	0.584392	0.0917461		167.31	0.227515	0.0830492
83	0.625657	0.0727308		187.31	0.17466	0.102921
103	0.718931	0.121816		207.314	0.201237	0.0857494
123	0.695334	0.118396
143	0.784826	0.15267
163	0.78128	0.134644
183	0.87012	0.21741
203	0.80806	0.129448

## Sheet: Fig 1g
	FRAP Control (MSB547)				FRAP MEC-2 C-term cleaved (MSB403)
t (s)	Mean Fluorescence	SD		t (s)	Mean Fluorescence	SD
0.372	1.07486	0.139857		0.372	0.982018	0.077234
0.744	0.955469	0.133897		0.744	0.98179	0.096429
1.116	1.06414	0.0979982		1.116	0.984785	0.075489
1.488	0.962058	0.0981566		1.488	1.01536	0.086656
1.86	0.938862	0.166863		1.86	1.0279	0.072302
3.971	0	0		3.971	-0.050953	0.282871
4.342	0.137916	0.243968		4.342	0.065172	0.224193
4.713	0.036649	0.126172		4.713	0.052746	0.302733
5.084	-0.0440118	0.184561		5.084	-0.044051	0.502193
5.455	0.127051	0.140897		5.455	0.038466	0.286784
5.826	0.0284382	0.172944		5.826	-0.009914	0.408037
6.197	0.183048	0.105201		6.197	0.085765	0.279549
6.568	0.11148	0.196877		6.568	0.012657	0.333122
6.939	0.0955287	0.199392		6.939	0.038681	0.317612
7.31	0.0977112	0.154937		7.31	0.143086	0.228868
27.31	0.275585	0.220417		27.31	0.37047	0.236028
47.31	0.277461	0.182598		47.31	0.498043	0.16663
67.31	0.352886	0.143334		67.31	0.601511	0.25311
87.31	0.346107	0.264008		87.31	0.63149	0.244402
107.31	0.460949	0.17405		107.31	0.76597	0.216935
127.31	0.485533	0.190524		127.31	0.807273	0.279344
147.31	0.557136	0.268572		147.31	0.850438	0.404529
167.31	0.589966	0.259897		167.31	0.817239	0.234994
187.31	0.568965	0.272939		187.31	0.901517	0.22795
207.314	0.618683	0.242826		207.314	0.844531	0.198701

## Sheet: Fig 1h
Touch assay (Sum)
mec-2::TEV::mec-2 (MSB1127)	mec-2::TEV::mec-2 + TEV (MSB1141)	WT (N2)	TEV alone (MSB1219)
10	0	10	8
10	0	7	7
9	10	10	7
10	0	9	7
10	0	10	8
9	0	9	10
8	3	6	4
10	0	10	5
10	0	10	8
10	0	6	6
9	0	10	8
10	0	10	8
10	3	9	10
9	1	10	10
10	0	10	9
9	3	10	9
10	1	9	10
10	0	9	8
10	2	9	8
10	1	10	10
10	1	8	6
10	1	10	7
8	2	9	6
10	1	10	8
7	0	8	10
9	2	10	6
10	1	9	10
9	1	9	5
10	1	10	6
9	0	8	6
10	0	10	0
9	0	10	6
8	3	10	4
10	0	10	4
10	1	10	8
10	2	10	6
9	0	10	6
10	2	10	10
9	0	10	6
8	0	9	6
9	0	10	6
10	0	10	10
10	0	9	9
9	1	10	10
10	0	9	10
9	2	10	7
10	0	10	10
9	0	10	6
10	1	9	7
10	2	9	3
10	1		10
10	8
10	0
9	0
10	4
10	0
9	0
10	3
10	0
10	1
