# Supplementary material for: A MEC-2/stomatin condensate liquid-to-solid phase transition controls neuronal mechanotransduction during touch sensing
Source: Nat Cell Biol. 2023 Oct 19;25(11):1590–9. doi: 10.1038/s41556-023-01247-0 (PMC10635833; doi:10.1038/s41556-023-01247-0)
Supplement: Supplementary file 14 — Statistical source file for all panels containing relevant numerical data. [file 41556_2023_1247_MOESM14_ESM.xlsx]

## Sheet: Fig. 2a
	Residue		PSI	Foldindex	PrD pred
ResiduePScore:	1	S	1.397	0.264611	0.0222
ResiduePScore:	2	A	1.397	0.16325	0.0215
ResiduePScore:	3	T	1.397	0.223159	0.0202
ResiduePScore:	4	M	1.397	0.220463	0.0195
ResiduePScore:	5	S	1.397	0.21264	0.0193
ResiduePScore:	6	S	1.397	0.121731	0.0189
ResiduePScore:	7	A	1.397	0.169718	0.0181
ResiduePScore:	8	R	1.397	0.218698	0.0168
ResiduePScore:	9	N	1.397	0.210948	0.016
ResiduePScore:	10	S	1.397	0.175865	0.016
ResiduePScore:	11	V	1.397	0.175303	0.0132
ResiduePScore:	12	V	1.397	0.102606	0.0094
ResiduePScore:	13	S	1.397	0.0993131	0.0084
ResiduePScore:	14	L	1.397	0.096214	0.0084
ResiduePScore:	15	S	1.397	0.0932921	0.0082
ResiduePScore:	16	S	1.397	0.13609	0.009
ResiduePScore:	17	N	1.397	0.109667	0.0095
ResiduePScore:	18	G	1.397	0.0846345	0.0096
ResiduePScore:	19	S	1.397	0.0865271	0.0078
ResiduePScore:	20	V	1.397	0.0873069	0.0051
ResiduePScore:	21	K	1.397	0.104653	0.0015
ResiduePScore:	22	V	1.437	0.104653	0.0004
ResiduePScore:	23	E	1.439	0.139371	0.0001
ResiduePScore:	24	T	1.338	0.11371	0
ResiduePScore:	25	R	1.296	0.112955	0.0001
ResiduePScore:	26	L	1.229	0.0925772	0.0001
ResiduePScore:	27	V	1.515	0.0925772	0.0001
ResiduePScore:	28	S	1.529	0.0925772	0.0002
ResiduePScore:	29	N	1.554	0.0251667	0.0006
ResiduePScore:	30	E	1.469	0.0814946	0.0008
ResiduePScore:	31	R	1.469	0.0571043	0.0006
ResiduePScore:	32	S	1.616	0.012336	0.0008
ResiduePScore:	33	S	1.674	0.00931707	0.0013
ResiduePScore:	34	S	1.756	0.0062981	0.0017
ResiduePScore:	35	I	1.623	0.0062981	0.0018
ResiduePScore:	36	Q	1.613	-0.0276653	0.0019
ResiduePScore:	37	Q	1.736	-0.0276653	0.0024
ResiduePScore:	38	E	1.602	-0.0276653	0.0022
ResiduePScore:	39	G	1.664	-0.0520556	0.0011
ResiduePScore:	40	A	1.772	-0.0998428	0.0011
ResiduePScore:	41	M	1.686	-0.0621057	0.001
ResiduePScore:	42	L	1.702	-0.144611	0.001
ResiduePScore:	43	P	1.715	-0.165982	0.0008
ResiduePScore:	44	S	1.882	-0.183341	0.001
ResiduePScore:	45	S	1.559	-0.11895	0.0011
ResiduePScore:	46	S	1.179	-0.11895	0.001
ResiduePScore:	47	S	1.041	-0.11895	0.0009
ResiduePScore:	48	K	0.841	-0.152913	0.0006
ResiduePScore:	49	D	0.403	-0.155932	0.0002
ResiduePScore:	50	D	0.159	-0.17631	0.0001
ResiduePScore:	51	D	0.417	-0.17631	0
ResiduePScore:	52	L	0.175	-0.0968239	0
ResiduePScore:	53	L	0.068	-0.138057	0
ResiduePScore:	54	S	-0.194	-0.182825	0.0001
ResiduePScore:	55	T	-0.079	-0.182825	0.0002
ResiduePScore:	56	S	-0.512	-0.18207	0.0002
ResiduePScore:	57	S	-0.381	-0.222072	0.0002
ResiduePScore:	58	D	-0.533	-0.161692	0.0002
ResiduePScore:	59	E	-0.444	-0.101313	0.0001
ResiduePScore:	60	V	-0.403	-0.0565447	0
ResiduePScore:	61	E	-0.824	-0.0399404	0
ResiduePScore:	62	N	-1.017	-0.0799417	0.0001
ResiduePScore:	63	M	-0.957	-0.10032	0.0006
ResiduePScore:	64	A	-1.331	-0.179806	0.0006
ResiduePScore:	65	T	-1.155	-0.218537	0.0005
ResiduePScore:	66	R	-1.383	-0.263305	0.0004
ResiduePScore:	67	T	-1.313	-0.263305	0.0003
ResiduePScore:	68	L	-1.668	-0.225568	0.0004
ResiduePScore:	69	Q	-1.789	-0.224575	0.0005
ResiduePScore:	70	Q	-1.747	-0.224575	0.0008
ResiduePScore:	71	L	-1.62	-0.224575	0.0008
ResiduePScore:	72	E	-1.463	-0.178813	0.0002
ResiduePScore:	73	E	-1.708	-0.154423	0
ResiduePScore:	74	S	-1.819	-0.169518	0
ResiduePScore:	75	T	-1.961	-0.249004	0.0001
ResiduePScore:	76	S	-1.763	-0.248011	0.0002
ResiduePScore:	77	I	-1.905	-0.293534	0.0002
ResiduePScore:	78	I	-1.761	-0.255797	0.0002
ResiduePScore:	79	S	-1.816	-0.300565	0.0003
ResiduePScore:	80	A	-1.939	-0.254804	0.0006
ResiduePScore:	81	N	-2.087	-0.207016	0.0008
ResiduePScore:	82	S	-1.907	-0.265131	0.0011
ResiduePScore:	83	D	-2.027	-0.217344	0.0008
ResiduePScore:	84	D	-1.782	-0.195973	0.0003
ResiduePScore:	85	D	-2.051	-0.261119	0.0001
ResiduePScore:	86	S	-2.007	-0.325511	0.0001
ResiduePScore:	87	V	-1.711	-0.325272	0.0001
ResiduePScore:	88	K	-1.535	-0.302114	0
ResiduePScore:	89	K	-1.193	-0.323247	0
ResiduePScore:	90	E	-0.971	-0.317963	0
ResiduePScore:	91	K	-1.117	-0.317963	0
ResiduePScore:	92	Q	-1.189	-0.317963	0
ResiduePScore:	93	A	-1.028	-0.39745	0.0002
ResiduePScore:	94	E	-0.803	-0.325511	0.0001
ResiduePScore:	95	K	-0.604	-0.277724	0
ResiduePScore:	96	D	-0.553	-0.239986	0
ResiduePScore:	97	V	-0.44	-0.215835	0
ResiduePScore:	98	E	-0.494	-0.212816	0
ResiduePScore:	99	K	-0.117	-0.253572	0
ResiduePScore:	100	G	-0.246	-0.253572	0.0001
ResiduePScore:	101	N	-0.279	-0.218854	0.0006
ResiduePScore:	102	G	-0.264	-0.237722	0.0008
ResiduePScore:	103	K	0.039	-0.177343	0.0006
ResiduePScore:	104	E	-0.318	-0.142625	0.0002
ResiduePScore:	105	E	-0.296	-0.0978564	0
ResiduePScore:	106	K	0.026	-0.0568618	0
ResiduePScore:	107	A	0.283	0.0226247	0.0003
ResiduePScore:	108	N	-0.016	0.0573428	0.0011
ResiduePScore:	109	I	-0.318	0.0596071	0.0022
ResiduePScore:	110	Q	-0.085	0.0857846	0.0022
ResiduePScore:	111	N	0.357	0.111962	0.0027
ResiduePScore:	112	E	0.302	0.157485	0.0025
ResiduePScore:	113	F	0.061	0.19121	0.0006
ResiduePScore:	114	G	0.238	0.20555	0.0004
ResiduePScore:	115	V	0.141	0.225928	0.0003
ResiduePScore:	116	C	0.208	0.270696	0.0001
ResiduePScore:	117	G	-0.241	0.289327	0
ResiduePScore:	118	W	-0.232	0.359001	0.0001
ResiduePScore:	119	I	-0.174	0.341642	0
ResiduePScore:	120	L	-0.211	0.411317	0
ResiduePScore:	121	T	-0.165	0.450325	0
ResiduePScore:	122	I	-0.033	0.448299	0
ResiduePScore:	123	L	-0.348	0.506415	0
ResiduePScore:	124	S	-0.294	0.541133	0.0001
ResiduePScore:	125	Y	-0.22	0.519762	0.0001
ResiduePScore:	126	L	-0.17	0.519762	0.0002
ResiduePScore:	127	L	-0.62	0.560756	0.0001
ResiduePScore:	128	I	-0.579	0.514995	0
ResiduePScore:	129	F	-0.389	0.491836	0
ResiduePScore:	130	F	-0.829	0.531837	0
ResiduePScore:	131	T	-0.833	0.529573	0
ResiduePScore:	132	L	-0.967	0.589953	0.0001
ResiduePScore:	133	P	-0.594	0.637501	0
ResiduePScore:	134	I	-0.815	0.629954	0.0001
ResiduePScore:	135	S	-0.984	0.637501	0.0001
ResiduePScore:	136	A	-1.116	0.637501	0.0001
ResiduePScore:	137	C	-0.434	0.547449	0.0001
ResiduePScore:	138	M	-0.614	0.55726	0
ResiduePScore:	139	C	-0.682	0.574619	0
ResiduePScore:	140	I	-0.928	0.569336	0
ResiduePScore:	141	K	-1.044	0.532354	0
ResiduePScore:	142	V	-0.702	0.500654	0
ResiduePScore:	143	V	-0.353	0.519523	0
ResiduePScore:	144	Q	-0.388	0.431734	0.0001
ResiduePScore:	145	E	-0.238	0.400035	0.0001
ResiduePScore:	146	Y	-0.069	0.393997	0
ResiduePScore:	147	E	-0.18	0.40079	0.0001
ResiduePScore:	148	R	-0.516	0.406073	0
ResiduePScore:	149	A	-0.401	0.398526	0
ResiduePScore:	150	V	0.165	0.385695	0
ResiduePScore:	151	I	-0.124	0.398526	0
ResiduePScore:	152	F	-0.259	0.409092	0
ResiduePScore:	153	R	-0.424	0.402299	0
ResiduePScore:	154	L	-0.158	0.392488	0
ResiduePScore:	155	G	-0.065	0.438527	0.0001
ResiduePScore:	156	R	-0.016	0.402538	0.0001
ResiduePScore:	157	L	-0.246	0.403293	0.0001
ResiduePScore:	158	M	-0.036	0.379896	0.0002
ResiduePScore:	159	P	0.221	0.302673	0.0004
ResiduePScore:	160	G	0.23	0.234508	0.0005
ResiduePScore:	161	G	0.158	0.247339	0.0006
ResiduePScore:	162	A	0.166	0.21135	0.0006
ResiduePScore:	163	K	-0.025	0.293855	0.0004
ResiduePScore:	164	G	0.229	0.203802	0.0003
ResiduePScore:	165	P	0.048	0.203802	0.0004
ResiduePScore:	166	G	0.053	0.258898	0.0004
ResiduePScore:	167	I	0.434	0.254886	0.0003
ResiduePScore:	168	F	0.91	0.285831	0.0001
ResiduePScore:	169	F	1.1	0.285831	0.0001
ResiduePScore:	170	I	1.117	0.375883	0.0001
ResiduePScore:	171	V	1.408	0.350222	0
ResiduePScore:	172	P	1.549	0.306447	0
ResiduePScore:	173	C	1.684	0.246068	0
ResiduePScore:	174	I	1.683	0.222909	0
ResiduePScore:	175	D	1.577	0.315226	0
ResiduePScore:	176	T	1.651	0.315226	0
ResiduePScore:	177	Y	1.757	0.312207	0.0001
ResiduePScore:	178	R	1.407	0.316736	0.0001
ResiduePScore:	179	K	1.393	0.28603	0.0001
ResiduePScore:	180	V	1.509	0.265652	0
ResiduePScore:	181	D	1.58	0.309427	0
ResiduePScore:	182	L	1.58	0.307163	0
ResiduePScore:	183	R	1.635	0.341881	0
ResiduePScore:	184	V	1.351	0.341881	0
ResiduePScore:	185	L	1.398	0.378625	0
ResiduePScore:	186	S	1.632	0.330837	0
ResiduePScore:	187	F	1.47	0.356499	0.0001
ResiduePScore:	188	E	1.325	0.391217	0
ResiduePScore:	189	V	1.588	0.388953	0
ResiduePScore:	190	P	1.608	0.358008	0.0001
ResiduePScore:	191	P	1.292	0.358008	0.0002
ResiduePScore:	192	Q	1.21	0.314472	0.0003
ResiduePScore:	193	E	1.178	0.316736	0.0003
ResiduePScore:	194	I	1.138	0.322774	0.0001
ResiduePScore:	195	L	1.065	0.277489	0
ResiduePScore:	196	S	1.065	0.257111	0
ResiduePScore:	197	K	1.136	0.302634	0.0001
ResiduePScore:	198	D	1.336	0.341881	0
ResiduePScore:	199	S	1.237	0.345654	0
ResiduePScore:	200	V	0.833	0.386927	0.0001
ResiduePScore:	201	T	0.85	0.386688	0
ResiduePScore:	202	V	1.076	0.328573	0
ResiduePScore:	203	A	0.996	0.411079	0
ResiduePScore:	204	V	1.036	0.331592	0
ResiduePScore:	205	D	0.936	0.290359	0
ResiduePScore:	206	A	0.733	0.272245	0
ResiduePScore:	207	V	0.696	0.25715	0
ResiduePScore:	208	V	0.57	0.253615	0
ResiduePScore:	209	Y	-0.179	0.226444	0.0001
ResiduePScore:	210	F	-0.29	0.271967	0.0002
ResiduePScore:	211	R	0.014	0.235224	0.0002
ResiduePScore:	212	I	-0.081	0.27598	0.0002
ResiduePScore:	213	S	-0.022	0.316736	0.0004
ResiduePScore:	214	N	-0.004	0.356737	0.0008
ResiduePScore:	215	A	-0.125	0.381127	0.0011
ResiduePScore:	216	T	-0.162	0.341881	0.0008
ResiduePScore:	217	I	-0.254	0.307917	0.0005
ResiduePScore:	218	S	-0.649	0.342635	0.0003
ResiduePScore:	219	V	-0.671	0.338107	0.0004
ResiduePScore:	220	T	-0.379	0.313717	0.0003
ResiduePScore:	221	N	-0.464	0.353718	0.0003
ResiduePScore:	222	V	-0.47	0.350699	0.0004
ResiduePScore:	223	E	-0.554	0.352963	0.0001
ResiduePScore:	224	D	-0.754	0.315981	0
ResiduePScore:	225	A	-0.814	0.24857	0
ResiduePScore:	226	A	-0.802	0.211588	0.0001
ResiduePScore:	227	R	-1.051	0.242294	0.0001
ResiduePScore:	228	S	-1.268	0.242294	0.0001
ResiduePScore:	229	T	-0.965	0.208569	0.0001
ResiduePScore:	230	K	-0.656	0.19121	0.0001
ResiduePScore:	231	L	-0.831	0.229702	0
ResiduePScore:	232	L	-0.899	0.202531	0
ResiduePScore:	233	A	-1.164	0.258859	0.0001
ResiduePScore:	234	Q	-0.883	0.166542	0.0002
ResiduePScore:	235	T	-0.862	0.170554	0.0004
ResiduePScore:	236	T	-0.934	0.210556	0.0003
ResiduePScore:	237	L	-0.934	0.230934	0.0002
ResiduePScore:	238	R	-1.036	0.230179	0.0002
ResiduePScore:	239	N	-0.888	0.172064	0.0002
ResiduePScore:	240	I	-1.019	0.151686	0.0004
ResiduePScore:	241	L	-1.048	0.134327	0.0002
ResiduePScore:	242	G	-1.105	0.113194	0.0001
ResiduePScore:	243	T	-1.191	0.134327	0.0001
ResiduePScore:	244	K	-1.168	0.0973442	0.0001
ResiduePScore:	245	T	-1.09	0.12805	0
ResiduePScore:	246	L	-1.116	0.12805	0
ResiduePScore:	247	A	-0.989	0.112439	0
ResiduePScore:	248	E	-0.564	0.112439	0
ResiduePScore:	249	M	-0.605	0.116729	0
ResiduePScore:	250	L	-0.714	0.0719607	0.0001
ResiduePScore:	251	S	-1.206	0.065168	0
ResiduePScore:	252	D	-1.477	0.0634201	0.0001
ResiduePScore:	253	R	-1.326	0.0317209	0
ResiduePScore:	254	E	-1.1	0.0347398	0
ResiduePScore:	255	A	-1.026	0.0161098	0.0001
ResiduePScore:	256	I	-0.86	0.0742249	0.0003
ResiduePScore:	257	S	-0.966	0.0287019	0.0005
ResiduePScore:	258	H	-0.846	0.0244119	0.0013
ResiduePScore:	259	Q	-0.583	0.0274309	0.0019
ResiduePScore:	260	M	-0.321	-0.0138022	0.0026
ResiduePScore:	261	Q	-0.597	0.044313	0.0026
ResiduePScore:	262	T	-0.549	0.00530488	0.0024
ResiduePScore:	263	T	-0.156	-0.0741816	0.0014
ResiduePScore:	264	L	-0.097	-0.0394634	0.0007
ResiduePScore:	265	D	0.116	-0.0437534	0.0002
ResiduePScore:	266	E	0.273	-0.0100285	0.0001
ResiduePScore:	267	A	0.371	-0.0168211	0
ResiduePScore:	268	T	0.422	-0.0138022	0
ResiduePScore:	269	E	0.393	-0.0538035	0
ResiduePScore:	270	P	0.277	0.0256829	0
ResiduePScore:	271	W	0.231	-0.0150732	0
ResiduePScore:	272	G	0.666	-0.0533266	0
ResiduePScore:	273	V	0.744	-0.0337032	0.0001
ResiduePScore:	274	K	0.525	0.0314431	0
ResiduePScore:	275	V	0.273	0.0546016	0
ResiduePScore:	276	E	0.161	0.118993	0
ResiduePScore:	277	R	0.38	0.0546016	0
ResiduePScore:	278	V	0.219	0.0342236	0
ResiduePScore:	279	E	0.153	-0.0105447	0
ResiduePScore:	280	V	0.207	0.0271924	0
ResiduePScore:	281	K	-0.044	0.0671938	0
ResiduePScore:	282	D	-0.204	0.0432805	0
ResiduePScore:	283	V	-0.379	0.0188902	0
ResiduePScore:	284	R	-0.71	0.0377588	0
ResiduePScore:	285	L	-1.041	0.0334688	0
ResiduePScore:	286	P	-1.139	0.018374	0.0001
ResiduePScore:	287	V	-1.249	0.0641355	0.0002
ResiduePScore:	288	Q	-1.454	0.0978604	0.0003
ResiduePScore:	289	L	-1.347	0.118238	0.0005
ResiduePScore:	290	Q	-1.19	0.155221	0.0005
ResiduePScore:	291	R	-1.011	0.170832	0.0006
ResiduePScore:	292	A	-1.1	0.180882	0.0004
ResiduePScore:	293	M	-1.155	0.184656	0.0004
ResiduePScore:	294	A	-1.275	0.185649	0.0003
ResiduePScore:	295	A	-1.151	0.127534	0.0002
ResiduePScore:	296	E	-1.366	0.127534	0.0001
ResiduePScore:	297	A	-1.571	0.10942	0
ResiduePScore:	298	E	-1.896	0.105408	0
ResiduePScore:	299	A	-2.324	0.105408	0
ResiduePScore:	300	A	-2.414	0.087294	0
ResiduePScore:	301	R	-2.744	0.118	0
ResiduePScore:	302	E	-2.783	0.0324756	0
ResiduePScore:	303	A	-2.847	0.0842751	0
ResiduePScore:	304	R	-3.096	0.0998862	0
ResiduePScore:	305	A	-3.039	0.0817724	0
ResiduePScore:	306	K	-3.056	0.1381	0
ResiduePScore:	307	V	-3.093	0.141119	0
ResiduePScore:	308	I	-3.134	0.187159	0
ResiduePScore:	309	V	-3.061	0.169045	0
ResiduePScore:	310	A	-3.152	0.144654	0
ResiduePScore:	311	E	-3.166	0.109936	0
ResiduePScore:	312	G	-3.21	0.124276	0
ResiduePScore:	313	E	-3.123	0.127812	0.0001
ResiduePScore:	314	Q	-3.125	0.127812	0
ResiduePScore:	315	K	-3.109	0.142152	0.0002
ResiduePScore:	316	A	-2.69	0.10215	0.0001
ResiduePScore:	317	S	-2.993	0.117245	0.0001
ResiduePScore:	318	R	-3.065	0.158478	0.0001
ResiduePScore:	319	A	-2.613	0.135081	0.0001
ResiduePScore:	320	L	-2.559	0.165787	0.0001
ResiduePScore:	321	K	-2.464	0.125786	0
ResiduePScore:	322	E	-2.06	0.106917	0
ResiduePScore:	323	A	-2.125	0.193951	0
ResiduePScore:	324	A	-2.193	0.169561	0
ResiduePScore:	325	E	-1.82	0.149938	0
ResiduePScore:	326	V	-1.903	0.242255	0
ResiduePScore:	327	I	-1.838	0.222631	0
ResiduePScore:	328	A	-1.626	0.241262	0
ResiduePScore:	329	E	-1.889	0.158756	0.0001
ResiduePScore:	330	S	-1.927	0.119748	0.0001
ResiduePScore:	331	P	-1.941	0.0616328	0.0003
ResiduePScore:	332	S	-1.603	0.0420095	0.0004
ResiduePScore:	333	A	-1.337	0.0875325	0.0005
ResiduePScore:	334	L	-1.13	0.124515	0.0004
ResiduePScore:	335	Q	-1.004	0.160504	0.0004
ResiduePScore:	336	L	-1.168	0.208053	0.0006
ResiduePScore:	337	R	-0.824	0.249802	0.0005
ResiduePScore:	338	Y	-0.398	0.25735	0.0006
ResiduePScore:	339	L	-0.034	0.251312	0.0008
ResiduePScore:	340	Q	-0.045	0.294848	0.0008
ResiduePScore:	341	T	0.208	0.230457	0.0012
ResiduePScore:	342	L	0.156	0.230457	0.0011
ResiduePScore:	343	N	0.372	0.264182	0.0011
ResiduePScore:	344	S	0.853	0.30895	0.0015
ResiduePScore:	345	I	1.038	0.30895	0.0012
ResiduePScore:	346	S	1.168	0.316497	0.0007
ResiduePScore:	347	A	0.988	0.395984	0.0006
ResiduePScore:	348	E	0.988	0.337869	0.0004
ResiduePScore:	349	K	1.029	0.294332	0.0002
ResiduePScore:	350	N	0.885	0.275463	0.0002
ResiduePScore:	351	S	0.716	0.265413	0.0006
ResiduePScore:	352	T	0.63	0.259375	0.0005
ResiduePScore:	353	I	0.779	0.217626	0.0003
ResiduePScore:	354	I	0.597	0.255363	0.0001
ResiduePScore:	355	F	0.656	0.239752	0.0001
ResiduePScore:	356	P	1.054	0.209046	0.0001
ResiduePScore:	357	F	0.797	0.223386	0.0001
ResiduePScore:	358	P	0.986	0.18263	0.0001
ResiduePScore:	359	I	1.164	0.186165	0.0001
ResiduePScore:	360	D	1.011	0.224657	0
ResiduePScore:	361	L	1.077	0.183901	0
ResiduePScore:	362	L	1.088	0.205272	0
ResiduePScore:	363	S	1.334	0.15673	0.0001
ResiduePScore:	364	A	1.301	0.162014	0.0001
ResiduePScore:	365	F	0.89	0.130076	0.0001
ResiduePScore:	366	L	1.073	0.130076	0.0001
ResiduePScore:	367	Q	1.683	0.114981	0.0002
ResiduePScore:	368	R	1.673	0.139888	0.0003
ResiduePScore:	369	T	1.67	0.154982	0.0002
ResiduePScore:	370	P	1.817	0.147196	0.0002
ResiduePScore:	371	P	2.527	0.147196	0.0002
ResiduePScore:	372	K	2.747	0.163801	0.0001
ResiduePScore:	373	V	2.73	0.157763	0
ResiduePScore:	374	E	2.532	0.16102	0
ResiduePScore:	375	E	2.417	0.120264	0
ResiduePScore:	376	P	2.265	0.118	0
ResiduePScore:	377	P	2.167	0.0704512	0.0001
ResiduePScore:	378	S	2.161	0.0795081	0.0001
ResiduePScore:	379	L	2.073	0.0727155	0.0001
ResiduePScore:	380	P	2.236	0.116491	0.0001
ResiduePScore:	381	K	2.521	0.0795081	0.0001
ResiduePScore:	382	K	2.684	0.0754959	0
ResiduePScore:	383	I	2.631	0.04479	0
ResiduePScore:	384	R	2.323	0.0130908	0
ResiduePScore:	385	S	2.879	0.0161098	0
ResiduePScore:	386	C	3.104	-0.00049458	0.0001
ResiduePScore:	387	C	2.671	-0.0246463	0
ResiduePScore:	388	L	3	-0.0774783	0
ResiduePScore:	389	Y	3.201	-0.0540813	0.0001
ResiduePScore:	390	K	3.279	-0.0198794	0.0003
ResiduePScore:	391	Y	2.944	-0.0206342	0.0003
ResiduePScore:	392	P	2.977	-0.03271	0.0007
ResiduePScore:	393	D	2.712	-0.0236531	0.0008
ResiduePScore:	394	W	2.662	0.0271531	0.0009
ResiduePScore:	395	V	2.814	-0.00756504	0.0013
ResiduePScore:	396	Q	3.056	-0.00855827	0.0049
ResiduePScore:	397	G	3.169	-0.00955149	0.0165
ResiduePScore:	398	M	3.431	-0.00049458	0.0197
ResiduePScore:	399	V	3.537	0.0402615	0.0219
ResiduePScore:	400	G	3.524	0.0432805	0.0238
ResiduePScore:	401	S	3.559	0.00856233	0.0304
ResiduePScore:	402	E	3.535	0.0146003	0.0352
ResiduePScore:	403	G	3.796	0.0420095	0.0386
ResiduePScore:	404	G	3.959	0.0928157	0.0704
ResiduePScore:	405	G	3.667	0.0724377	0.0934
ResiduePScore:	406	G	3.704	0.103144	0.1101
ResiduePScore:	407	H	3.904	0.0850298	0.122
ResiduePScore:	408	G	3.828	0.0540854	0.1306
ResiduePScore:	409	H	3.451	0.0291789	0.1419
ResiduePScore:	410	S	4	-0.0259173	0.15
ResiduePScore:	411	H	3.582	-0.00252033	0.1607
ResiduePScore:	412	G	3.772	-0.00049458	0.1687
ResiduePScore:	413	G	3.608	0.00327913	0.1793
ResiduePScore:	414	G	3.486	0.012336	0.1868
ResiduePScore:	415	G	3.781	0.0510664	0.192
ResiduePScore:	416	G	3.509	0.0518211	0.1954
ResiduePScore:	417	G	3.936	0.0148387	0.1973
ResiduePScore:	418	L	4.259	0.0359715	0.198
ResiduePScore:	419	G	4.096	0.0337073	0.1974
ResiduePScore:	420	S	3.802	0.014084	0.2019
ResiduePScore:	421	S	3.713	-0.0236531	0.2047
ResiduePScore:	422	Q	3.464	-0.0236531	0.2063
ResiduePScore:	423	G	3.884	-0.0271884	0.2068
ResiduePScore:	424	A	4.013	-0.0372385	0.2018
ResiduePScore:	425	F	4.268	-0.0055393	0.1945
ResiduePScore:	426	H	3.617	0.0261599	0.1893
ResiduePScore:	427	P	3.713	-0.0291748	0.1871
ResiduePScore:	428	S	3.891	-0.0321938	0.1859
ResiduePScore:	429	Q	3.481	0.0062981	0.1848
ResiduePScore:	430	A	3.517	-0.0490366	0.1825
ResiduePScore:	431	G	3.615	-0.0269106	0.1714
ResiduePScore:	432	S	4.041	-0.00728726	0.1633
ResiduePScore:	433	G	3.642	-0.00955149	0.1518
ResiduePScore:	434	P	3.695	0.0146003	0.1366
ResiduePScore:	435	S	3.901	-0.00653252	0.1156
ResiduePScore:	436	T	4.113	-0.00955149	0.0944
ResiduePScore:	437	T	3.644	0.00705285	0.0666
ResiduePScore:	438	T	3.401	0.0236572	0.0489
ResiduePScore:	439	T	3.221	0.0146003	0.0377
ResiduePScore:	440	S	3.249	-0.0261558	0.0306
ResiduePScore:	441	G	3.312	0.0108266	0.0261
ResiduePScore:	442	R	3.33	0.0108266	0.0202
ResiduePScore:	443	P	3.609	0.0304499	0.0119
ResiduePScore:	444	L	3.153	0.04479	0.008
ResiduePScore:	445	L	2.858	0.021393	0.0041
ResiduePScore:	446	R	3.274	-0.0186084	0.0029
ResiduePScore:	447	S	3.216	-0.0457791	0.0027
ResiduePScore:	448	M	2.948	-0.0480434	0.0028
ResiduePScore:	449	R	2.77	-0.0412507	0.0027
ResiduePScore:	450	E	3.007	-0.0412507	0.0025
ResiduePScore:	451	A	2.766	0.0168645	0.0027
ResiduePScore:	452	Q	2.919	-0.00275881	0.0053
ResiduePScore:	453	F	2.886	-0.0261558	0.0087
ResiduePScore:	454	H	2.687	0.00856233	0.0095
ResiduePScore:	455	S	2.609	0.00955556	0.0111
ResiduePScore:	456	A	2.657	0.00955556	0.0133
ResiduePScore:	457	A	2.561	0.0291789	0.0148
ResiduePScore:	458	P	2.561	0.0631423	0.017
ResiduePScore:	459	P	2.561	0.0971057	0.0199
ResiduePScore:	460	I	2.561	0.136352	0.0228
ResiduePScore:	461	S	2.561	0.0832818	0.0256
ResiduePScore:	462	A	2.561	0.0855153	0.0346
ResiduePScore:	463	P	2.561	0.0846895	0.0414
ResiduePScore:	464	N	2.561	0.143523	0.0505
ResiduePScore:	465	Q	2.561	0.154257	0.0595
ResiduePScore:	466	S	2.561	0.11917	0.0606
ResiduePScore:	467	Q	2.561	0.0820778	0.0587
ResiduePScore:	468	T	2.561	0.147757	0.0559
ResiduePScore:	469	S	2.561	0.152418	0.0449
ResiduePScore:	470	V	2.561	0.13126	0.0379
ResiduePScore:	471	S	2.561	0.140366	0.0287
ResiduePScore:	472	Q	2.561	0.20643	0.026
ResiduePScore:	473	L	2.561	0.186013	0.0222
ResiduePScore:	474	D	2.561	0.222712	0.0086
ResiduePScore:	475	P	2.561	0.189926	0.0045
ResiduePScore:	476	A	2.561	0.226028	0.0033
ResiduePScore:	477	L	2.561	0.235311	0.0021
ResiduePScore:	478	L	2.561	0.211845	0.0011
PScore:	4.25	>		0.186338	0.0009
				0.206336	0.0009
				0.228238	0.0014

## Sheet: Fig. 2e
A vs T			FRAP
Temperature / ºC	A(340 nm)		Time / s	Intensity mean	Intensity std
10	-0.189586		-3.494	1.00062	0.007912
10.1	-0.183955		-3.394	1.00308	0.012067
10.2	-0.17843		-3.295	1.00556	0.009554
10.3	-0.17301		-3.194	1.00237	0.009523
10.4	-0.167693		-3.094	0.999638	0.011442
10.5	-0.162479		-2.994	1.00369	0.009642
10.6	-0.157367		-2.895	1.00281	0.006377
10.7	-0.152354		-2.794	1.00105	0.0105
10.8	-0.147442		-2.694	0.997776	0.006033
10.9	-0.142627		-2.594	1.00078	0.010814
11	-0.13791		-2.494	0.998757	0.013817
11.1	-0.13329		-2.394	0.998711	0.009636
11.2	-0.128765		-2.294	0.997006	0.010417
11.3	-0.124334		-2.194	1.00065	0.008827
11.4	-0.119996		-2.094	1.00315	0.011786
11.5	-0.115751		-1.994	0.999932	0.009006
11.6	-0.111597		-1.894	1.00235	0.010109
11.7	-0.107533		-1.794	0.995645	0.009007
11.8	-0.103558		-1.694	1.00173	0.009287
11.9	-0.0996717		-1.594	1.00233	0.012028
12	-0.0958722		-1.494	1.00525	0.00773
12.1	-0.0921589		-1.394	1.00167	0.012307
12.2	-0.0885307		-1.294	1.00121	0.00937
12.3	-0.0849865		-1.194	0.997531	0.012114
12.4	-0.0815253		-1.094	0.997566	0.0139
12.5	-0.0781461		-0.994	1.0002	0.009546
12.6	-0.0748479		-0.894	0.99799	0.007181
12.7	-0.0716296		-0.794	0.996077	0.012949
12.8	-0.0684902		-0.694	0.996276	0.006416
12.9	-0.0654287		-0.595	0.987939	0.008722
13	-0.0624441		0.136	0.483541	0.027717
13.1	-0.0595353		0.232	0.50429	0.032337
13.2	-0.0567014		0.332	0.528499	0.038189
13.3	-0.0539412		0.432	0.541681	0.040923
13.4	-0.0512537		0.532	0.553166	0.042507
13.5	-0.048638		0.632	0.559046	0.042237
13.6	-0.046093		0.732	0.57588	0.049892
13.7	-0.0436176		0.832	0.579423	0.047769
13.8	-0.0412109		0.932	0.584292	0.043329
13.9	-0.0388718		1.032	0.591391	0.037771
14	-0.0365993		1.132	0.59731	0.044376
14.1	-0.0343924		1.232	0.601572	0.04457
14.2	-0.03225		1.331	0.611684	0.049604
14.3	-0.0301712		1.432	0.607971	0.04617
14.4	-0.0281548		1.532	0.614054	0.04125
14.5	-0.0261999		1.632	0.622356	0.043464
14.6	-0.0243054		1.732	0.624689	0.047032
14.7	-0.0224703		1.832	0.62143	0.043495
14.8	-0.0206936		1.932	0.626595	0.048898
14.9	-0.0189742		2.032	0.633135	0.046885
15	-0.0173112		2.132	0.635638	0.048954
15.1	-0.0157035		2.232	0.632293	0.041744
15.2	-0.01415		2.332	0.640927	0.050953
15.3	-0.0126498		2.432	0.639759	0.051491
15.4	-0.0112018		2.532	0.644086	0.049476
15.5	-0.009805		2.632	0.642127	0.044072
15.6	-0.00845837		2.732	0.651699	0.048076
15.7	-0.00716087		2.832	0.645337	0.045721
15.8	-0.00591148		2.932	0.652876	0.047855
15.9	-0.00470918		3.032	0.654189	0.047594
16	-0.00355294		3.132	0.654774	0.043695
16.1	-0.00244172		3.232	0.653645	0.046142
16.2	-0.00137452		3.331	0.656308	0.040596
16.3	-0.000350287		3.432	0.661345	0.041319
16.4	0.000631991		3.532	0.66235	0.042041
16.5	0.00157335		3.632	0.660619	0.042141
16.6	0.0024748		3.732	0.661571	0.042912
16.7	0.00333739		3.832	0.665705	0.042229
16.8	0.00416213		3.932	0.673147	0.051813
16.9	0.00495005		4.031	0.672325	0.043715
17	0.00570218		4.132	0.665274	0.036511
17.1	0.00641955		4.232	0.669623	0.044304
17.2	0.00710318		4.331	0.67242	0.041987
17.3	0.0077541		4.432	0.675497	0.043249
17.4	0.00837334		4.532	0.674364	0.044183
17.5	0.00896192		4.632	0.673539	0.040881
17.6	0.00952087		4.731	0.677602	0.041697
17.7	0.0100512		4.832	0.682658	0.037017
17.8	0.010554		4.932	0.685093	0.045222
17.9	0.0110302		5.032	0.68271	0.040877
18	0.0114809		5.132	0.686547	0.046681
18.1	0.0119071		5.232	0.688432	0.040979
18.2	0.0123098		5.332	0.688655	0.042405
18.3	0.0126901		5.432	0.686058	0.043891
18.4	0.013049		5.532	0.696912	0.041502
18.5	0.0133875		5.631	0.685292	0.041593
18.6	0.0137066		5.732	0.692171	0.03885
18.7	0.0140074		5.832	0.69654	0.040299
18.8	0.0142908		5.932	0.702524	0.045582
18.9	0.014558		6.032	0.696896	0.039087
19	0.0148099		6.132	0.703003	0.041091
19.1	0.0150476		6.232	0.697516	0.039678
19.2	0.0152721		6.331	0.698442	0.041628
19.3	0.0154845		6.432	0.703154	0.04291
19.4	0.0156856		6.532	0.701555	0.039822
19.5	0.0158767		6.632	0.710245	0.041727
19.6	0.0160587		6.732	0.708761	0.035533
19.7	0.0162325		6.832	0.710055	0.040193
19.8	0.0163994		6.932	0.716521	0.040716
19.9	0.0165602		7.031	0.715195	0.038829
20	0.0167161		7.132	0.712983	0.033839
20.1	0.0168679		7.232	0.721254	0.044098
20.2	0.0170169		7.332	0.724195	0.045712
20.3	0.0171639		7.432	0.721955	0.043383
20.4	0.0173101		7.532	0.718755	0.043678
20.5	0.0174564		7.632	0.720157	0.036942
20.6	0.0176038		7.732	0.717635	0.040678
20.7	0.0177535		7.832	0.717109	0.034332
20.8	0.0179064		7.932	0.72035	0.03634
20.9	0.0180636		8.032	0.723246	0.046907
21	0.018226		8.132	0.720827	0.040283
21.1	0.0183947		8.232	0.727097	0.041344
21.2	0.0185708		8.332	0.726679	0.044209
21.3	0.0187552		8.432	0.728638	0.046772
21.4	0.018949		8.532	0.724363	0.040729
21.5	0.0191532		8.632	0.730391	0.040524
21.6	0.0193689		8.732	0.730021	0.041772
21.7	0.019597		8.832	0.729488	0.045572
21.8	0.0198386		8.932	0.729806	0.039194
21.9	0.0200948		9.031	0.730851	0.037739
22	0.0203664		9.132	0.729699	0.04234
22.1	0.020654		9.232	0.7358	0.043596
22.2	0.0209568		9.332	0.736427	0.03684
22.3	0.0212738		9.432	0.730921	0.036806
22.4	0.0216044		9.532	0.73574	0.043177
22.5	0.0219475		9.632	0.745283	0.044833
22.6	0.0223025		9.732	0.737525	0.044675
22.7	0.0226684		9.832	0.745279	0.045702
22.8	0.0230443		9.932	0.739788	0.036743
22.9	0.0234296		10.032	0.749554	0.047199
23	0.0238232		10.132	0.738102	0.039056
23.1	0.0242243		10.232	0.742906	0.04052
23.2	0.0246322		10.332	0.744518	0.039165
23.3	0.0250459		10.432	0.743048	0.03193
23.4	0.0254647		10.532	0.740997	0.040637
23.5	0.0258876		10.632	0.744924	0.038567
23.6	0.0263139		10.732	0.74761	0.039004
23.7	0.0267426		10.832	0.743294	0.04069
23.8	0.0271729		10.932	0.743273	0.043334
23.9	0.0276041		11.032	0.750666	0.052519
24	0.0280352		11.132	0.750952	0.041327
24.1	0.0284653		11.232	0.747135	0.04427
24.2	0.0288938		11.332	0.757874	0.040503
24.3	0.0293196		11.432	0.748431	0.037391
24.4	0.029742		11.532	0.761545	0.046755
24.5	0.0301601		11.632	0.750019	0.041228
24.6	0.030573		11.732	0.759074	0.043658
24.7	0.03098		11.832	0.753076	0.042967
24.8	0.0313801		11.932	0.755592	0.037505
24.9	0.0317726		12.031	0.758488	0.043868
25	0.0321566		12.132	0.758879	0.045604
25.1	0.0325312		12.232	0.755364	0.040683
25.2	0.0328956		12.332	0.75269	0.042937
25.3	0.0332489		12.432	0.76561	0.043572
25.4	0.0335903		12.532	0.754875	0.040991
25.5	0.033919		12.632	0.764702	0.043785
25.6	0.0342341		12.731	0.762039	0.047001
25.7	0.0345347		12.832	0.754023	0.039099
25.8	0.0348201		12.932	0.758255	0.039345
25.9	0.0350893		13.032	0.759815	0.045559
26	0.0353416		13.132	0.759412	0.042556
26.1	0.035576		13.232	0.760524	0.038233
26.2	0.0357918		13.332	0.76115	0.041272
26.3	0.0359881		13.432	0.761065	0.04025
26.4	0.0361639		13.532	0.764709	0.041313
26.5	0.0363186		13.632	0.767526	0.046107
26.6	0.0364513		13.732	0.764983	0.041338
26.7	0.036561		13.832	0.766165	0.040005
26.8	0.036647		13.932	0.768381	0.042446
26.9	0.0367084		14.032	0.765517	0.040477
27	0.0367444		14.132	0.77757	0.044887
27.1	0.0367541		14.232	0.765808	0.036219
27.2	0.0367366		14.331	0.77227	0.048874
27.3	0.0366912		14.432	0.780515	0.044901
27.4	0.036617		14.532	0.770631	0.039351
27.5	0.0365131		14.632	0.770055	0.038936
27.6	0.0363787		14.731	0.772212	0.039414
27.7	0.0362129		14.832	0.776655	0.046789
27.8	0.036015		14.932	0.775758	0.040091
27.9	0.035784		15.032	0.777246	0.045981
28	0.0355191		15.132	0.775624	0.044797
28.1	0.0352216		15.232	0.777125	0.046076
28.2	0.0348976		15.332	0.780422	0.048985
28.3	0.0345539		15.431	0.776187	0.050919
28.4	0.0341971		15.531	0.776336	0.046302
28.5	0.0338341		15.632	0.778781	0.048865
28.6	0.0334714		15.732	0.781573	0.046222
28.7	0.033116		15.832	0.778765	0.045548
28.8	0.0327744		15.932	0.779027	0.043648
28.9	0.0324534		16.032	0.784033	0.047329
29	0.0321597		16.132	0.78471	0.043416
29.1	0.0319002		16.232	0.783013	0.043334
29.2	0.0316814		16.332	0.781992	0.046083
29.3	0.0315102		16.432	0.779421	0.050652
29.4	0.0313932		16.532	0.784776	0.046689
29.5	0.0313372		16.632	0.788322	0.041445
29.6	0.031349		16.732	0.785098	0.04453
29.7	0.0314352		16.832	0.788291	0.050023
29.8	0.0316026		16.932	0.787103	0.047794
29.9	0.0318579		17.031	0.79054	0.049874
30	0.0322079		17.132	0.78747	0.047134
30.1	0.0326592		17.232	0.787073	0.044787
30.2	0.0332186		17.332	0.786537	0.045339
30.3	0.0338929		17.432	0.779907	0.043044
30.4	0.0346887		17.532	0.784722	0.043912
30.5	0.0356128		17.632	0.783362	0.04602
30.6	0.0366719		17.731	0.792118	0.049823
30.7	0.0378728		17.832	0.787967	0.045102
30.8	0.0392222		17.932	0.790768	0.044219
30.9	0.0407268		18.032	0.797986	0.048133
31	0.0423933		18.132	0.790587	0.047223
31.1	0.0442285		18.232	0.79268	0.054139
31.2	0.0462391		18.332	0.787898	0.045843
31.3	0.0484319		18.432	0.792882	0.051072
31.4	0.0508135		18.531	0.793462	0.047577
31.5	0.0533906		18.632	0.79516	0.046767
31.6	0.0561729		18.732	0.799504	0.049097
31.7	0.0593841		18.832	0.791293	0.048561
31.8	0.063611		18.932	0.791804	0.047963
31.9	0.0694759		19.032	0.794647	0.046541
32	0.0776009		19.132	0.794576	0.047754
32.1	0.0886081		19.232	0.798296	0.051709
32.2	0.10312		19.332	0.799162	0.050084
32.3	0.121758		19.432	0.792347	0.047244
32.4	0.145144		19.532	0.802835	0.048611
32.5	0.173902		19.632	0.796829	0.054676
32.6	0.208617		19.732	0.800447	0.049468
32.7	0.249619		19.832	0.799237	0.045681
32.8	0.29712		19.932	0.794574	0.045646
32.9	0.351331		20.031	0.795666	0.048272
33	0.412466		20.132	0.798461	0.051175
33.1	0.480532		20.232	0.803024	0.04395
33.2	0.554032		20.332	0.806851	0.05822
33.3	0.630796		20.431	0.79942	0.051984
33.4	0.708648		20.531	0.802894	0.047117
33.5	0.785433		20.632	0.80655	0.052172
33.6	0.859727		20.732	0.79547	0.046519
33.7	0.931059		20.831	0.797918	0.046232
33.8	0.999021		20.932	0.797567	0.049238
33.9	1.0632		21.032	0.807679	0.049139
34	1.1232		21.131	0.808404	0.053993
34.1	1.17869		21.232	0.799044	0.049601
34.2	1.22982		21.332	0.807125	0.053068
34.3	1.2769		21.432	0.800737	0.045469
34.4	1.32024		21.532	0.810337	0.054565
34.5	1.36014		21.632	0.800734	0.050644
34.6	1.39688		21.732	0.801629	0.054041
34.7	1.43069		21.831	0.803504	0.04987
34.8	1.46184		21.932	0.805801	0.057152
34.9	1.49058		22.032	0.809826	0.048413
35	1.51715		22.132	0.809062	0.050136
35.1	1.54181		22.232	0.801156	0.052899
35.2	1.5648		22.332	0.807027	0.053359
35.3	1.58639		22.432	0.808701	0.052267
35.4	1.60682		22.532	0.804736	0.051081
35.5	1.62633		22.632	0.808383	0.048228
35.6	1.645		22.732	0.806055	0.058006
35.7	1.66288		22.832	0.799723	0.052685
35.8	1.68		22.932	0.803019	0.048625
35.9	1.69639		23.032	0.803526	0.049801
36	1.71209		23.132	0.807623	0.053601
36.1	1.72713		23.232	0.804318	0.052661
36.2	1.74154		23.332	0.811481	0.055836
36.3	1.75535		23.432	0.812887	0.05185
36.4	1.76861		23.532	0.811136	0.051087
36.5	1.78134		23.632	0.802302	0.050609
36.6	1.79358		23.732	0.807542	0.052003
36.7	1.80534		23.832	0.807513	0.051736
36.8	1.81667		23.932	0.809857	0.054346
36.9	1.82758		24.032	0.810742	0.051156
37	1.83809		24.132	0.811358	0.054163
37.1	1.84824		24.232	0.812752	0.051256
37.2	1.85806		24.332	0.812635	0.057173
37.3	1.86755		24.432	0.811526	0.055402
37.4	1.87676		24.532	0.81037	0.053382
37.5	1.88571		24.632	0.80934	0.049094
37.6	1.89442		24.732	0.815396	0.052183
37.7	1.90292		24.832	0.813809	0.054812
37.8	1.91124		24.932	0.815993	0.052295
37.9	1.9194		25.032	0.812453	0.047164
38	1.92742		25.132	0.817555	0.055353
38.1	1.93532		25.232	0.810208	0.055151
38.2	1.94311		25.332	0.8191	0.0543
38.3	1.95076		25.432	0.820595	0.053353
38.4	1.95829		25.532	0.814731	0.052235
38.5	1.96568		25.632	0.810583	0.052121
38.6	1.97292		25.732	0.812622	0.054535
38.7	1.98002		25.832	0.817496	0.056952
38.8	1.98697		25.932	0.81502	0.053865
38.9	1.99377		26.032	0.811004	0.050357
39	2.0004		26.131	0.813645	0.052044
39.1	2.00687		26.231	0.813093	0.050869
39.2	2.01316		26.332	0.817743	0.047535
39.3	2.01928		26.432	0.807635	0.046292
39.4	2.02522		26.532	0.815272	0.054582
39.5	2.03098		26.632	0.810127	0.049225
39.6	2.03654		26.732	0.814993	0.054319
39.7	2.04191		26.832	0.817451	0.055112
39.8	2.04708		26.932	0.817545	0.058512
39.9	2.05204		27.032	0.819251	0.048606
40	2.05679		27.132	0.816561	0.051056
40.1	2.06133		27.232	0.818939	0.050543
40.2	2.06564		27.332	0.818778	0.051329
40.3	2.06974		27.432	0.816312	0.051008
40.4	2.0736		27.531	0.824168	0.058315
40.5	2.07723		27.632	0.820511	0.049516
40.6	2.08061		27.731	0.823983	0.054393
40.7	2.08376		27.832	0.815788	0.050173
40.8	2.08665		27.932	0.817881	0.054367
40.9	2.08929		28.032	0.823186	0.04952
41	2.09167		28.132	0.813391	0.051204
41.1	2.09379		28.232	0.820134	0.050522
41.2	2.09569		28.332	0.82057	0.049713
41.3	2.09741		28.432	0.819162	0.054025
41.4	2.09902		28.532	0.816093	0.052991
41.5	2.10056		28.632	0.820601	0.052784
41.6	2.10208		28.732	0.817007	0.049618
41.7	2.10364		28.832	0.822117	0.052356
41.8	2.10529		28.932	0.821558	0.0504
41.9	2.10708		29.032	0.814805	0.052156
42	2.10906		29.132	0.814446	0.051808
42.1	2.11128		29.231	0.819646	0.05102
42.2	2.11372		29.332	0.823311	0.053831
42.3	2.11632		29.432	0.824716	0.051967
42.4	2.11903		29.532	0.82252	0.054257
42.5	2.12182		29.632	0.819648	0.05169
42.6	2.12462		29.732	0.820163	0.055983
42.7	2.12738		29.832	0.817193	0.04461
42.8	2.13006		29.932	0.819876	0.049884
42.9	2.13261		30.032	0.819836	0.051859
43	2.13497		30.132	0.824147	0.050768
43.1	2.13711		30.232	0.821381	0.052066
43.2	2.13902		30.332	0.820926	0.050316
43.3	2.14072		30.432	0.824525	0.058167
43.4	2.14224		30.532	0.820435	0.050412
43.5	2.14359		30.632	0.818121	0.054773
43.6	2.14481		30.732	0.816299	0.048635
43.7	2.1459		30.832	0.817604	0.048467
43.8	2.14689		30.932	0.818922	0.05537
43.9	2.1478		31.032	0.822558	0.048613
44	2.14866		31.132	0.82136	0.048921
44.1	2.14947		31.231	0.823136	0.047754
44.2	2.15028		31.332	0.82264	0.048635
44.3	2.15108		31.432	0.826085	0.056102
44.4	2.15192		31.531	0.822722	0.053815
44.5	2.1528		31.632	0.826074	0.057605
44.6	2.15373		31.732	0.827136	0.058796
44.7	2.15472		31.831	0.820148	0.052016
44.8	2.15575		31.932	0.826883	0.056257
44.9	2.15681		32.032	0.827168	0.058883
45	2.15788		32.133	0.823297	0.048884
45.1	2.15897		32.232	0.825498	0.060932
45.2	2.16006		32.332	0.832703	0.054498
45.3	2.16113		32.432	0.825147	0.063161
45.4	2.16219		32.531	0.826754	0.058607
45.5	2.16321		32.632	0.821628	0.050619
45.6	2.1642		32.732	0.834136	0.055656
45.7	2.16513		32.832	0.820443	0.051065
45.8	2.16601		32.932	0.822511	0.052933
45.9	2.16681		33.032	0.823587	0.056326
46	2.16754		33.132	0.826989	0.051546
46.1	2.16817		33.231	0.822103	0.055714
46.2	2.16871		33.332	0.826561	0.052805
46.3	2.16914		33.432	0.824407	0.051803
46.4	2.16944		33.532	0.825751	0.055775
46.5	2.16962		33.632	0.826541	0.053241
46.6	2.16966		33.732	0.826069	0.052204
46.7	2.16955		33.832	0.823004	0.049266
46.8	2.16928		33.932	0.8282	0.045694
46.9	2.16884		34.032	0.828125	0.056588
47	2.16822		34.132	0.826125	0.055049
47.1	2.16741		34.231	0.829334	0.055762
47.2	2.1664		34.332	0.832872	0.052781
47.3	2.16518		34.432	0.828936	0.052046
47.4	2.16375		34.532	0.831009	0.052257
47.5	2.16209		34.632	0.829193	0.052717
47.6	2.16021		34.732	0.828936	0.052828
47.7	2.1582		34.832	0.828846	0.050061
47.8	2.15614		34.932	0.830261	0.053018
47.9	2.15408		35.032	0.827913	0.055303
48	2.15212		35.133	0.824953	0.054399
48.1	2.15033		35.232	0.826313	0.052904
48.2	2.14878		35.332	0.823316	0.052347
48.3	2.14755		35.432	0.825775	0.054073
48.4	2.14671		35.532	0.821188	0.052332
48.5	2.14634		35.632	0.829867	0.057047
48.6	2.14641		35.732	0.829636	0.052133
48.7	2.14685		35.832	0.827566	0.055822
48.8	2.14761		35.932	0.82948	0.054039
48.9	2.14862		36.032	0.82667	0.052581
49	2.14983		36.132	0.832048	0.054036
49.1	2.15116		36.231	0.828984	0.055491
49.2	2.15257		36.332	0.83729	0.062647
49.3	2.15398		36.432	0.830285	0.05936
49.4	2.15533		36.532	0.832318	0.052471
49.5	2.15657		36.632	0.828154	0.056145
49.6	2.15764		36.732	0.82938	0.052909
49.7	2.15852		36.832	0.828162	0.054192
49.8	2.15923		36.931	0.823857	0.054151
49.9	2.15978		37.032	0.832167	0.056465
50	2.16018		37.132	0.832364	0.051704
50.1	2.16043		37.231	0.831001	0.056581
50.2	2.16054		37.332	0.83081	0.057629
50.3	2.16054		37.432	0.829255	0.052342
50.4	2.16041		37.532	0.831861	0.052498
50.5	2.16019		37.632	0.833209	0.054115
50.6	2.15987		37.732	0.829582	0.052591
50.7	2.15946		37.832	0.831479	0.05251
50.8	2.15898		37.932	0.828292	0.051713
50.9	2.15843		38.032	0.82746	0.052348
51	2.15783		38.132	0.833451	0.053969
51.1	2.15718		38.231	0.831357	0.04983
51.2	2.15648		38.332	0.830364	0.05577
51.3	2.15575		38.432	0.830224	0.053783
51.4	2.15498		38.532	0.83815	0.056424
51.5	2.15417		38.632	0.832862	0.057381
51.6	2.15332		38.732	0.832905	0.052616
51.7	2.15243		38.832	0.833429	0.057087
51.8	2.15151		38.932	0.832749	0.054854
51.9	2.15056		39.032	0.83201	0.056316
52	2.14958		39.132	0.835922	0.057276
52.1	2.14857		39.231	0.834886	0.051345
52.2	2.14753		39.332	0.827825	0.0482
52.3	2.14646		39.432	0.833173	0.056974
52.4	2.14537		39.532	0.830521	0.054214
52.5	2.14426		39.632	0.831994	0.054086
52.6	2.14312		39.732	0.832995	0.052941
52.7	2.14196		39.832	0.826184	0.054757
52.8	2.14079		39.932	0.833598	0.050078
52.9	2.13959		40.032	0.832576	0.055808
53	2.13838		40.132	0.831769	0.055105
53.1	2.13716		40.232	0.833569	0.060071
53.2	2.13592		40.332	0.837192	0.061288
53.3	2.13467		40.432	0.838647	0.052617
53.4	2.13341		40.531	0.829758	0.054493
53.5	2.13214		40.632	0.836085	0.054918
53.6	2.13086		40.732	0.833938	0.054789
53.7	2.12958		40.832	0.834167	0.051929
53.8	2.12829		40.932	0.830888	0.060393
53.9	2.127		41.032	0.830403	0.055161
54	2.12571		41.132	0.83634	0.062971
54.1	2.12442		41.231	0.834385	0.056735
54.2	2.12313		41.332	0.835029	0.050434
54.3	2.12183		41.432	0.836449	0.055371
54.4	2.12053		41.532	0.838188	0.051795
54.5	2.11922		41.632	0.833849	0.057796
54.6	2.11791		41.732	0.828879	0.059078
54.7	2.11659		41.832	0.839114	0.059903
54.8	2.11526		41.931	0.837128	0.058314
54.9	2.11392		42.032	0.833622	0.055579
55	2.11256		42.132	0.842474	0.063941
55.1	2.1112		42.232	0.832035	0.054525
55.2	2.10982		42.332	0.838371	0.056786
55.3	2.10843		42.432	0.838293	0.054169
55.4	2.10702		42.531	0.835184	0.052458
55.5	2.10559		42.631	0.837228	0.060497
55.6	2.10415		42.732	0.832835	0.056591
55.7	2.10268		42.832	0.835451	0.059408
55.8	2.1012		42.932	0.83523	0.059791
55.9	2.09969		43.032	0.830394	0.058538
56	2.09816		43.132	0.82895	0.053497
56.1	2.0966		43.231	0.837135	0.057565
56.2	2.09502		43.332	0.839183	0.057919
56.3	2.09341		43.432	0.834211	0.060854
56.4	2.09178		43.532	0.840712	0.059251
56.5	2.09011		43.632	0.83621	0.056289
56.6	2.08842		43.732	0.842921	0.060731
56.7	2.08669		43.832	0.835902	0.054204
56.8	2.08493		43.931	0.837955	0.05467
56.9	2.08314		44.032	0.841607	0.05501
57	2.08131		44.132	0.841355	0.056822
57.1	2.07945		44.232	0.834515	0.059803
57.2	2.07755		44.332	0.839602	0.05632
57.3	2.07561		44.432	0.836134	0.056306
57.4	2.07363		44.532	0.83626	0.058308
57.5	2.07161		44.632	0.840136	0.053916
57.6	2.06955		44.732	0.830506	0.047786
57.7	2.06744		44.832	0.833554	0.050662
57.8	2.0653		44.932	0.83865	0.055509
57.9	2.06312		45.032	0.833452	0.057224
58	2.06091		45.132	0.839796	0.056936
58.1	2.05866		45.232	0.835725	0.051575
58.2	2.05638		45.332	0.836285	0.056892
58.3	2.05407		45.432	0.834747	0.054039
58.4	2.05173		45.532	0.830801	0.057426
58.5	2.04936		45.632	0.832715	0.059443
58.6	2.04696		45.732	0.834659	0.059537
58.7	2.04454		45.832	0.82848	0.05564
58.8	2.04209		45.932	0.836587	0.059136
58.9	2.03962		46.032	0.837569	0.058983
59	2.03713		46.132	0.83891	0.060005
59.1	2.03462		46.232	0.837594	0.056849
59.2	2.03209		46.332	0.836552	0.058875
59.3	2.02955		46.432	0.83638	0.055992
59.4	2.02699		46.532	0.836627	0.055861
59.5	2.02441		46.632	0.833588	0.062561
59.6	2.02183		46.732	0.840761	0.056365
59.7	2.01923		46.832	0.841101	0.058398
59.8	2.01662		46.931	0.834012	0.05829
59.9	2.01401		47.032	0.835199	0.061998
60	2.01139		47.132	0.839918	0.058294
			47.232	0.836936	0.059498
			47.332	0.83521	0.055267
			47.432	0.839202	0.06417
			47.532	0.832562	0.061436
			47.631	0.840371	0.059573
			47.732	0.835455	0.061982
			47.832	0.831353	0.057924
			47.932	0.834634	0.055935
			48.032	0.835608	0.062048
			48.132	0.837745	0.062692
			48.232	0.834082	0.056742
			48.332	0.840679	0.056401
			48.432	0.837384	0.056617
			48.532	0.842066	0.061668
			48.632	0.838555	0.05724
			48.732	0.846816	0.053024
			48.832	0.843455	0.060013
			48.931	0.83904	0.060348
			49.032	0.836368	0.058356
			49.132	0.836828	0.058623
			49.232	0.833119	0.058866
			49.332	0.837773	0.052295
			49.432	0.834257	0.054789
			49.532	0.831397	0.05887
			49.631	0.839006	0.056214
			49.732	0.836484	0.055222
			49.832	0.838023	0.059354
			49.932	0.838767	0.06067
			50.032	0.836925	0.055166
			50.132	0.839379	0.057693
			50.232	0.83986	0.053811
			50.332	0.841642	0.058087
			50.432	0.84391	0.063668
			50.532	0.837789	0.055797
			50.632	0.83875	0.056524
			50.732	0.83922	0.056492
			50.832	0.841209	0.064056
			50.932	0.834888	0.060763
			51.032	0.84358	0.059454
			51.132	0.838248	0.060756
			51.232	0.836446	0.06397
			51.332	0.836018	0.056892
			51.432	0.836603	0.059052
			51.532	0.838233	0.058169
			51.632	0.83637	0.058351
			51.732	0.830902	0.05596
			51.832	0.835034	0.061229
			51.931	0.838363	0.062109
			52.032	0.837508	0.056013
			52.132	0.836542	0.059241
			52.232	0.834767	0.059449
			52.332	0.834426	0.06085
			52.432	0.83814	0.061781
			52.532	0.839731	0.065046
			52.631	0.838605	0.056414
			52.732	0.837458	0.063876
			52.832	0.837079	0.063898
			52.932	0.838325	0.060884
			53.032	0.838406	0.060458
			53.132	0.836901	0.059249
			53.232	0.845019	0.066062
			53.331	0.843392	0.068419
			53.432	0.843398	0.071129
			53.532	0.83714	0.05859
			53.632	0.838018	0.065126
			53.732	0.83996	0.064609
			53.832	0.842963	0.061386
			53.932	0.843137	0.058365
			54.032	0.840663	0.057912
			54.132	0.837776	0.058415
			54.231	0.839571	0.057346
			54.332	0.846454	0.055736
			54.432	0.840858	0.060181
			54.532	0.840506	0.060045
			54.631	0.840085	0.069371
			54.732	0.84044	0.06475
			54.832	0.836839	0.059367
			54.931	0.842964	0.062454
			55.032	0.839038	0.064596

## Sheet: Fig. 2g
Touch assay (Sum)
Ctrl (MSB87)	R385H mutant (MSB88)
8	0
8	3
6	2
6	3
8	0
8	3
8	4
9	1
7	1
7	1
7	1
7	2
7	2
8	0
8	1
10	1
5	2
8	2
9	1
9	2
10	0
10	1
9	1
10	0
9	1
8	1
10	0
10	0
10	1
9	1
10	0
10	0
10	0
9	0
5	1
10	1
9	2
9	2
10	0
10	0
9	0
9	0
10	1
10	0
8	4
10	1
8	1
5	3
8	1
10	2
10	1
10	1
9	0
10	0
10	0
10	0
9	1
9	1
8	0
7	4
9
7
10
7
9
10
7
9
9
9
10
9

## Sheet: Fig. 2i
	Wildtype (GN692) - GCaMP activity (Fluorescence values)																		Wildtype (GN692) - RFP (Fluorescence values)
Time (s) green channel	w01	w02	w03	w04	w07	w09	w10	w11	w13	w14	w15	w17	w18	w19	w20	w21		Time (s) red channel	w01	w02	w03	w04	w07	w09	w10	w11	w13	w14	w15	w17	w18	w19	w20	w21
0.2	0.132639	0.137491	0.0063789	0.195498	0.143938	0.118888	0.0727221	0.191622	0.0844057	0.154168	0.184911	0.148869	0.230115	0.237863	0.0790198	0.299504		0.2	-0.00335148	0.213699	-0.00806229	0.0621145	0.062585	0.0595985	0.0151856	0.0443052	0.0325636	0.0484655	0.0500353	0.125432	0.0511218	0.101435	0.149469	0.0856312
0.4	0.097231	0.112403	-0.00861435	0.144761	0.104767	0.0683878	0.0343326	0.161215	0.0508685	0.0911032	0.139888	0.0972569	0.174449	0.189105	0.0752729	0.197562		0.4	-0.00648373	0.0715123	-0.00361595	0.0411216	0.0367306	0.0346662	-0.00235725	0.0206902	0.0083596	0.0226346	0.0371908	0.0779848	0.0552549	0.0359492	0.0913452	0.0653407
0.6	0.0791217	0.101456	-0.0128745	0.119585	0.0873065	0.0520976	0.0162343	0.142462	0.0328994	0.0666281	0.114691	0.0788865	0.153319	0.165279	0.0706446	0.146896		0.6	-0.00721308	0.0460139	-0.000263584	0.0339512	0.0316906	0.0296848	-0.00470051	0.0188592	-0.00350834	0.016367	0.0366927	0.0653245	0.0537673	0.0191552	0.0491866	0.0574679
0.8	0.0600849	0.0872767	-0.0192811	0.0932946	0.069086	0.0312046	-0.00258359	0.125857	0.0133958	0.0406276	0.0893752	0.0585693	0.126393	0.140565	0.0698332	0.0981104		0.8	-0.00880101	0.00567735	0.00323201	0.0236499	0.0234383	0.0214657	-0.0102608	0.0131083	-0.0158703	0.0077077	0.0323085	0.0516963	0.0517777	-0.00332056	0.0132287	0.0457585
1	0.04804	0.0770684	-0.0214058	0.0770169	0.0607139	0.0239227	-0.016513	0.110861	0.001358	0.0278531	0.0729606	0.05066	0.117489	0.129796	0.0680822	0.0766473		1	-0.0108029	0.00642647	0.00717211	0.0205459	0.0238729	0.0200535	-0.0107086	0.0128861	-0.0241676	0.00584542	0.0309964	0.0508117	0.0504388	-0.00538008	-0.0119351	0.0424139
1.2	0.0392554	0.0700238	-0.0243087	0.0629271	0.0545974	0.0190938	-0.0210955	0.103141	-0.00977729	0.0201182	0.0577033	0.0454421	0.107186	0.119214	0.0693446	0.0645881		1.2	-0.0136556	0.0078347	0.00975847	0.0163926	0.0240105	0.0197401	-0.0110331	0.0141043	-0.0326295	0.00307717	0.0291853	0.0496896	0.0437531	-0.00594508	-0.0285558	0.0362432
1.4	0.0323399	0.0611581	-0.0231502	0.0520329	0.0498126	0.0152681	-0.0259869	0.0977125	-0.0199041	0.0121308	0.0470992	0.0402858	0.0990225	0.110954	0.068562	0.0645277		1.4	-0.0156699	0.00599531	0.0134149	0.0126436	0.0238779	0.0185923	-0.0118349	0.0137992	-0.0404451	-0.00100748	0.0238238	0.0498052	0.0393954	-0.00670105	-0.0376081	0.0321718
1.6	0.0255826	0.0546837	-0.0162753	0.0462533	0.0464052	0.0121349	-0.0310117	0.0892935	-0.028575	0.00615097	0.039776	0.0359062	0.0920792	0.106173	0.063509	0.0616491		1.6	-0.0171967	0.00653707	0.0166366	0.0115425	0.0232636	0.0165119	-0.010508	0.0108815	-0.0470112	-0.00391047	0.01956	0.048661	0.0352269	-0.00604836	-0.0470699	0.0276047
1.8	0.0193136	0.0467645	-0.00519424	0.039722	0.0431151	0.0112788	-0.033036	0.0810848	-0.0327275	-0.00157697	0.0331046	0.0309238	0.0901651	0.101545	0.0565562	0.0627404		1.8	-0.01828	0.00508011	0.0192523	0.0121516	0.023529	0.0158279	-0.0103974	0.00747375	-0.0536231	-0.00681057	0.0162481	0.0455102	0.0330257	-0.00456441	-0.0576727	0.0276419
2	0.0154094	0.0411575	0.00495114	0.0369547	0.0400154	0.0112332	-0.0286974	0.0768064	-0.0392298	-0.00717533	0.0288688	0.0266902	0.0843351	0.0963276	0.0487378	0.0581089		2	-0.0179153	0.00411615	0.0213909	0.0102798	0.022835	0.0154073	-0.00925471	0.00663582	-0.0590074	-0.00754985	0.0152852	0.042389	0.0287288	-0.00365007	-0.0689512	0.0229068
2.2	0.0111007	0.0371859	0.0139251	0.0356912	0.0369193	0.0109366	-0.0341989	0.0742236	-0.0441393	-0.011414	0.0268791	0.023312	0.0777565	0.0924338	0.0394231	0.0572354		2.2	-0.0180232	0.00445143	0.0219484	0.00906251	0.0212556	0.0156841	-0.00951279	0.00664087	-0.0636153	-0.0079614	0.013447	0.0398957	0.0275153	-0.00311545	-0.0820077	0.0239228
2.4	0.0069569	0.0369575	0.0217075	0.0344587	0.0346735	0.0113983	-0.0378891	0.0648586	-0.046778	-0.0167649	0.0227698	0.0201635	0.0713771	0.0892455	0.032519	0.0550302		2.4	-0.0183047	0.00547359	0.0215642	0.010287	0.0198526	0.0161525	-0.00921576	0.00412749	-0.0676261	-0.00653867	0.01008	0.0365149	0.0259178	-0.00365906	-0.0954341	0.0227656
2.6	0.00357423	0.0334211	0.023764	0.0291442	0.0329911	0.0104995	-0.0404371	0.0583832	-0.0476269	-0.0198441	0.0193274	0.018639	0.0630522	0.0825182	0.0265167	0.0550985		2.6	-0.0195743	0.00356337	0.02168	0.00786691	0.019769	0.0169385	-0.0120495	0.00351219	-0.0716092	-0.00640868	0.00846441	0.0344298	0.0237197	-0.00325772	-0.107108	0.0210383
2.8	-0.00247659	0.03394	0.0238277	0.0287082	0.0315753	0.00793176	-0.0433318	0.0525162	-0.0511516	-0.0236132	0.0152516	0.0160634	0.0519732	0.0775658	0.0207285	0.0571684		2.8	-0.0213728	0.00508927	0.0231228	0.00462887	0.0186533	0.0163043	-0.0136342	0.00440125	-0.0748243	-0.00749554	0.00708185	0.0312611	0.0233842	-0.0035036	-0.114589	0.0194148
3	-0.0071749	0.0326762	0.0252401	0.0272103	0.0303469	0.00594888	-0.0539768	0.0441247	-0.0515586	-0.0262656	0.0119457	0.0121519	0.0424871	0.0738419	0.0167871	0.0594835		3	-0.0220465	0.00694916	0.0223791	0.0026406	0.0178564	0.0157696	-0.0166506	0.0031773	-0.0763368	-0.00943204	0.00534844	0.0295566	0.0223175	-0.00431307	-0.119039	0.0179439
3.2	-0.00864199	0.0322367	0.0262026	0.0251261	0.0293291	0.00336303	-0.0592075	0.0310783	-0.0525758	-0.0320327	0.0100342	0.00963075	0.0301167	0.0688371	0.0166545	0.0620692		3.2	-0.0208204	0.00709046	0.0219468	0.000772096	0.017614	0.0139299	-0.0179113	0.00165894	-0.080438	-0.00951063	0.00315745	0.0264936	0.0226068	-0.00348242	-0.118803	0.0155601
3.4	-0.0117686	0.0275273	0.0259432	0.0208861	0.0279641	-0.000315816	-0.0651081	0.0227542	-0.0549292	-0.029972	0.00929786	0.00915076	0.0176558	0.0655803	0.0173007	0.0599434		3.4	-0.0207887	0.00783336	0.0234637	-0.00198868	0.0166867	0.0122531	-0.0208209	0.00216925	-0.0835027	-0.0106921	0.00452581	0.023571	0.0235484	-0.000894692	-0.116466	0.01553
3.6	-0.0169422	0.026192	0.0232698	0.0200997	0.0261234	-0.00122866	-0.0647265	0.0147619	-0.0577504	-0.0307663	0.00870659	0.00756582	0.00590215	0.0656178	0.0174341	0.0604178		3.6	-0.0211218	0.00914486	0.0231838	-0.0057193	0.0148972	0.0110125	-0.0214979	0.00143032	-0.0853798	-0.0119854	0.00522966	0.0218399	0.024174	0.000646458	-0.113893	0.0169256
3.8	-0.01743	0.024616	0.0199581	0.0195966	0.0259136	-0.0012384	-0.0660782	0.00796414	-0.0603049	-0.028771	0.00748235	0.00546914	-0.00631765	0.0651773	0.0187412	0.0547601		3.8	-0.0201161	0.00705615	0.021293	-0.00657692	0.0160496	0.0111721	-0.0201278	-0.00058307	-0.0877614	-0.0117209	0.00408065	0.0189002	0.0221075	0.00145382	-0.113033	0.0178424
4	-0.0198322	0.0249758	0.0165369	0.0179268	0.0252348	-0.00114739	-0.0622569	0.00121791	-0.0609731	-0.0255267	0.00586994	0.00463048	-0.0180753	0.0633867	0.0182404	0.050733		4	-0.0213321	0.00616005	0.0228361	-0.00854625	0.0159945	0.0118784	-0.0199068	-0.00094599	-0.0884702	-0.0121467	0.00235862	0.0152597	0.0205558	0.00372048	-0.111079	0.0214798
4.2	-0.0250325	0.0242647	0.0148495	0.0156194	0.0265438	-0.00188068	-0.0620465	-0.000771993	-0.0605464	-0.0230591	0.00197502	0.00375769	-0.0254596	0.0619549	0.0169999	0.0443581		4.2	-0.0240085	0.00822302	0.0250785	-0.0076674	0.0165058	0.0119647	-0.0202425	-0.00279796	-0.087849	-0.0122272	0.00424514	0.0146475	0.0190164	0.00272501	-0.105995	0.0219996
4.4	-0.0293877	0.0259413	0.0128714	0.0140819	0.0273861	0.000562057	-0.0582364	-0.00388048	-0.0606359	-0.0233487	-0.00169829	0.00105905	-0.0296425	0.0620675	0.0176181	0.0395183		4.4	-0.0261712	0.00814693	0.02429	-0.00790224	0.018881	0.0136471	-0.0222247	-0.00253508	-0.0877474	-0.0107723	0.00552876	0.0144989	0.0160684	0.00414654	-0.0999498	0.0201995
4.6	-0.0308606	0.0244191	0.0142257	0.0142061	0.0290061	0.000478501	-0.0609092	-0.00852472	-0.0621911	-0.0220854	-0.00643978	0.00061746	-0.0362127	0.0584408	0.0194865	0.0304684		4.6	-0.0273575	0.00952604	0.0243303	-0.00516584	0.0203224	0.0142195	-0.0229948	-0.00167155	-0.089142	-0.0097339	0.00612979	0.0153645	0.0143225	0.00280198	-0.0908223	0.0180209
4.8	-0.0326388	0.0247012	0.0183959	0.0106	0.030414	0.00254874	-0.0650532	-0.0128244	-0.0640475	-0.0192579	-0.00905155	0.00220735	-0.0409372	0.0543018	0.0221154	0.0229401		4.8	-0.0288797	0.0112571	0.0238951	-0.00428604	0.02062	0.0154322	-0.0243481	-0.00169766	-0.0903409	-0.00869042	0.00730502	0.0174172	0.0142394	0.00270545	-0.0783465	0.0150667
5	-0.0340958	0.0226962	0.0179568	0.00838796	0.0318682	0.00473202	-0.0665861	-0.0168689	-0.065586	-0.0164679	-0.011516	0.00671934	-0.0441766	0.0500097	0.024224	0.0163144		5	-0.0295699	0.0103362	0.0221255	-0.00240133	0.0214115	0.0155717	-0.0252669	-0.0020099	-0.0913039	-0.008244	0.00914074	0.0193629	0.014013	0.00149911	-0.0635716	0.0097721
5.2	-0.0360132	0.021198	0.0146317	0.00642545	0.0317539	0.00868443	-0.0614841	-0.0233773	-0.0658856	-0.00915465	-0.0140501	0.00911769	-0.0472781	0.0472331	0.0269011	0.00295387		5.2	-0.0291488	0.00668704	0.0191409	-0.000270579	0.0217296	0.0175772	-0.0222945	-0.00231428	-0.090585	-0.00842573	0.00724677	0.0200203	0.0138601	0.00173707	-0.0470754	0.00525866
5.4	-0.0365147	0.0193048	0.0111819	0.00462307	0.031854	0.0124755	-0.0542538	-0.0263011	-0.0666919	-0.00211173	-0.0138739	0.0118362	-0.0504729	0.0429569	0.021145	-0.00857912		5.4	-0.0303669	0.00630501	0.0162221	0.00119311	0.0204593	0.0172484	-0.0168498	-0.00234596	-0.0896391	-0.00920978	0.00462616	0.0210875	0.0153932	0.00162765	-0.0264022	0.0040894
5.6	-0.0369637	0.0173392	0.00533675	0.00260466	0.0319423	0.0172513	-0.0335456	-0.028706	-0.0648792	0.00555319	-0.0141544	0.0147238	-0.0499578	0.0394625	0.0150535	-0.0213915		5.6	-0.03177	0.00363357	0.0130923	0.00364466	0.0203935	0.016873	-0.0108996	-0.00143295	-0.0877234	-0.0100544	0.00229555	0.0192212	0.0146556	0.00206055	-0.00543909	0.00215164
5.8	-0.0388702	0.0149035	-0.00745315	0.00290275	0.0313879	0.020054	-0.0084131	-0.0307625	-0.0636623	0.0124377	-0.0132105	0.0159644	-0.0464822	0.0359875	0.00429736	-0.0266884		5.8	-0.0337192	0.00187853	0.00956634	0.00397274	0.018936	0.016949	-0.00479685	0.000180635	-0.085241	-0.0108757	0.00285597	0.0180359	0.0118792	0.00230186	0.0149539	-0.000441324
6	-0.0390952	0.00986375	-0.012312	0.00437848	0.0315291	0.0214398	0.018175	-0.0324358	-0.0646174	0.0196695	-0.013681	0.0143656	-0.0393861	0.0352795	-0.00463435	-0.033348		6	-0.0354736	0.00116081	0.00649055	0.00642167	0.0183874	0.0164465	0.00362327	0.00126131	-0.0855456	-0.00995934	0.000339992	0.0166092	0.0112831	0.0042806	0.0325078	-0.0021694
6.2	-0.040029	0.00439051	-0.0181318	0.00421487	0.0312704	0.0227668	0.0446828	-0.0320543	-0.0656347	0.0233088	-0.0107612	0.0125179	-0.0281664	0.0304449	-0.0181336	-0.0341782		6.2	-0.0374189	-0.000210914	0.00540784	0.00748019	0.0179269	0.014541	0.00744592	0.00234774	-0.0851485	-0.0103871	-0.000665015	0.014923	0.00942249	0.00307962	0.0458575	-0.0037578
6.4	-0.0420836	-0.00311486	-0.0226057	0.00422487	0.0306284	0.0205915	0.0708347	-0.03246	-0.0638111	0.0278407	-0.0108276	0.011062	-0.0202545	0.0261908	-0.0234011	-0.0316536		6.4	-0.0385568	-0.00416269	0.00549535	0.0074789	0.0176515	0.014232	0.0126811	0.00266782	-0.0827568	-0.00864579	-0.00110117	0.0125765	0.00682003	0.00162253	0.0575935	-0.00736058
6.6	-0.043041	-0.0100129	-0.026496	0.00022056	0.0293066	0.0191709	0.0861306	-0.0300147	-0.0630582	0.0336758	-0.00959449	0.00963464	-0.0142775	0.0231836	-0.0273231	-0.0249328		6.6	-0.0397206	-0.00638945	0.00740866	0.00457774	0.0176173	0.0139383	0.0171814	0.00212195	-0.0809196	-0.00530168	0.00259435	0.0111705	0.00458867	0.00232799	0.06964	-0.0103836
6.8	-0.0446094	-0.0146801	-0.0238156	-0.00275703	0.0278562	0.017441	0.0996193	-0.031886	-0.05991	0.0375998	-0.00717216	0.0105458	-0.00960929	0.0198687	-0.0274757	-0.0229554		6.8	-0.0431856	-0.00833215	0.0106944	0.00500816	0.018186	0.0127351	0.0202233	0.00238069	-0.0788332	-0.00346944	0.000993581	0.0113229	0.00272413	0.0025214	0.0805362	-0.0123918
7	-0.0497392	-0.0198138	-0.0215386	-0.00886601	0.0261279	0.0164365	0.109585	-0.0315165	-0.0578338	0.0388834	-0.00239752	0.010833	-0.00865805	0.0138409	-0.0221692	-0.0155706		7	-0.0464429	-0.0105615	0.0130961	0.00537131	0.018064	0.0120976	0.0216586	0.00349779	-0.0750581	-0.0030184	0.000630316	0.0113929	0.00164619	0.00106644	0.0920123	-0.0138675
7.2	-0.05163	-0.0248086	-0.0159656	-0.0135422	0.0248911	0.0137197	0.117804	-0.0294874	-0.0569352	0.0406856	-0.000141593	0.0111493	-0.0115152	0.00797778	-0.0115771	-0.00644077		7.2	-0.0495436	-0.0119749	0.0128255	0.00412447	0.0192477	0.0110338	0.0265267	0.00627803	-0.0704971	-0.000524775	-0.00158752	0.00956582	0.000332847	0.00382761	0.102904	-0.0133333
7.4	-0.0531801	-0.0266703	-0.00934999	-0.0153516	0.0231202	0.0108324	0.124471	-0.0293262	-0.0538621	0.0399578	0.0043147	0.00899534	-0.0152926	0.000512315	-0.0017676	2.20024e-05		7.4	-0.0521823	-0.0121745	0.0123194	0.0040267	0.0200672	0.0106289	0.028956	0.0084808	-0.066513	0.000808782	-0.00145461	0.00854713	0.000288006	0.00481958	0.110783	-0.0151976
7.6	-0.0556815	-0.0298257	0.00469426	-0.0157694	0.0212262	0.00824619	0.132617	-0.0270817	-0.0492531	0.0370612	0.0081857	0.00634676	-0.0175924	-0.00664862	0.0104749	0.0100135		7.6	-0.0549058	-0.0145893	0.0104838	0.00619437	0.021309	0.0088143	0.0304364	0.0109578	-0.0598057	-0.000625877	-0.00541424	0.00698595	0.000990839	0.00636379	0.11617	-0.0158545
7.8	-0.0548222	-0.034911	0.0171814	-0.0150169	0.0181054	0.00624724	0.135217	-0.0223052	-0.0459033	0.0361446	0.00824084	0.00210754	-0.0219096	-0.0119366	0.0225187	0.0208929		7.8	-0.0545649	-0.0178152	0.00685412	0.00692067	0.0211471	0.00673084	0.0323847	0.01421	-0.0534644	0.00216259	-0.00457816	0.00437962	0.00246712	0.00729886	0.120187	-0.0163005
8	-0.0530319	-0.0371062	0.0230966	-0.0110691	0.0142366	0.00412631	0.139701	-0.0176516	-0.040832	0.0387428	0.00753617	-0.000158335	-0.0261144	-0.0172792	0.0279067	0.0311099		8	-0.0545712	-0.020873	-0.001143	0.00503766	0.0210095	0.00687514	0.0338424	0.0173303	-0.047724	0.00429095	-0.00271325	0.00237567	0.00156442	0.00792279	0.122215	-0.0148205
8.2	-0.0497192	-0.0409363	0.0290972	-0.00640963	0.0112332	0.00327989	0.141993	-0.0167398	-0.0345773	0.0384101	0.00484761	-0.00266202	-0.0297614	-0.0214079	0.0306916	0.0396344		8.2	-0.0525419	-0.024133	-0.00912	0.00250512	0.0193767	0.00635678	0.0320549	0.0187878	-0.0422981	0.00453853	-0.00232469	0.00280611	0.00163064	0.00627964	0.123496	-0.0160733
8.4	-0.0458655	-0.0432829	0.0301558	-0.00656449	0.0105663	0.00385856	0.140845	-0.0124469	-0.0308671	0.0403643	0.00240809	-0.0016845	-0.0303327	-0.0210889	0.0338123	0.0467401		8.4	-0.0502227	-0.0263105	-0.0156584	0.00315025	0.0180635	0.00569391	0.0320766	0.017871	-0.0358051	0.00573286	-0.00116211	0.00277772	0.00137622	0.00554427	0.12424	-0.0141175
8.6	-0.042934	-0.0396048	0.0241289	-0.00407924	0.0108299	0.00117779	0.13498	-0.0107166	-0.0260841	0.0408206	0.000675851	-0.00223971	-0.0317068	-0.0258933	0.033687	0.0468294		8.6	-0.0459601	-0.0229123	-0.0236641	0.0026991	0.015813	0.00526136	0.0305325	0.0176124	-0.0248361	0.00675251	-0.000724835	0.00335264	-0.000355266	0.00539238	0.124001	-0.0138481
8.8	-0.0402121	-0.0330091	0.0181966	-0.00291015	0.0102795	-0.000853473	0.131733	-0.00999906	-0.0164257	0.0378574	-0.000570787	-0.00263441	-0.0310378	-0.030189	0.0317578	0.0465745		8.8	-0.0414665	-0.0178669	-0.0306082	0.00356242	0.0142127	0.00419786	0.0282567	0.0167377	-0.0114183	0.00490459	-0.000655538	0.00420938	-0.000657151	0.00579823	0.124539	-0.0128055
9	-0.0395037	-0.0252051	0.016931	-0.00159235	0.0104474	-0.00291018	0.12384	-0.0138052	-0.00572041	0.0331795	-0.00362167	-0.00402416	-0.0277938	-0.0315029	0.0318836	0.0412096		9	-0.0356903	-0.0126661	-0.0326748	0.004352	0.0124847	0.00348119	0.0261836	0.00939906	0.00336624	0.00342127	0.000489863	0.00460324	-1.3298e-05	0.00555652	0.123131	-0.0143679
9.2	-0.043446	-0.0139943	0.0154155	-0.00211544	0.00986012	-0.00518102	0.115799	-0.00966849	0.00489718	0.0270894	-0.00573055	-0.00383843	-0.0268266	-0.0326615	0.0320789	0.0346013		9.2	-0.0304628	-0.00521394	-0.0336258	0.007354	0.010204	0.00342428	0.0242586	0.00362198	0.0173728	0.00291641	0.00288384	0.00414263	0.0012237	0.00417299	0.122399	-0.0164784
9.4	-0.0449706	-0.00441526	0.0177767	0.0023959	0.0080918	-0.00682958	0.106112	-0.00337217	0.0194272	0.0214209	-0.00848758	-0.00484693	-0.025891	-0.0393577	0.0302576	0.0307746		9.4	-0.0256738	0.000275882	-0.0339234	0.00748849	0.00785941	0.00313462	0.0216137	0.000816266	0.0331937	0.000822772	0.00363869	0.00380124	0.00211942	-0.000317366	0.119629	-0.0167176
9.6	-0.0476009	-0.00073145	0.023924	0.00524995	0.00567704	-0.00785221	0.100278	0.00199767	0.0305863	0.010402	-0.0180954	-0.00543859	-0.0234807	-0.0412588	0.0306844	0.0271123		9.6	-0.0229095	0.00100793	-0.0296976	0.00801291	0.00508818	0.00420234	0.0208027	-0.00210561	0.041611	0.00581664	-0.00507346	0.0043295	0.00543127	-0.00732015	0.117984	-0.0165133
9.8	-0.0502755	-0.000391129	0.0313983	0.00678542	0.00343595	-0.00846306	0.0903685	0.00555627	0.0376848	0.00641066	-0.0230047	-0.00484827	-0.0199507	-0.0435976	0.0338111	0.0210911		9.8	-0.0222331	0.00172169	-0.0237008	0.008458	0.00246561	0.00552603	0.0200449	-0.00512292	0.047907	0.0148674	-0.00413618	0.00389292	0.00650081	-0.0134282	0.115685	-0.0183438
10	-0.0543783	0.00259624	0.0365348	0.004988	0.00051255	-0.0100252	0.083475	0.0118183	0.0433443	0.00355324	-0.027971	-0.00378113	-0.0225168	-0.047119	0.0338036	0.0190283		10	-0.025791	0.00442608	-0.0168821	0.00939855	-0.000725887	0.00389771	0.0183582	-0.00168947	0.052773	0.0302426	-0.00500831	0.00305058	0.00911604	-0.019913	0.116076	-0.0178424
10.2	-0.0567757	0.000955785	0.0365481	0.00620567	-0.00220131	-0.0115132	0.0766813	0.0100502	0.0477297	0.00602589	-0.0315993	-0.0027401	-0.0253173	-0.0508308	0.0344007	0.0176668		10.2	-0.0329392	0.00277665	-0.0103207	0.00989013	-0.00219257	0.00140172	0.017654	-0.000234145	0.0563303	0.0448208	-0.0015389	0.0029779	0.00956221	-0.0245563	0.114477	-0.0180026
10.4	-0.0598888	0.00391219	0.0307515	0.00713164	-0.00458179	-0.0135758	0.0708346	0.00250361	0.0474175	0.0034573	-0.0372853	-0.00296484	-0.0256521	-0.0504199	0.0365381	0.0188592		10.4	-0.0414842	0.00384253	-0.0061173	0.012208	-0.00411462	-0.00131478	0.0157424	-0.000269933	0.0563259	0.05996	0.000119364	0.00202464	0.00988885	-0.0271943	0.115583	-0.019852
10.6	-0.0610814	0.0074663	0.017173	0.0065458	-0.00710547	-0.0134532	0.0584973	-0.00415378	0.0467783	0.00747579	-0.0359154	-0.00242682	-0.0250099	-0.0495407	0.0406759	0.0259218		10.6	-0.0460205	0.00577172	-0.00708347	0.01363	-0.00553577	-0.00318543	0.0157436	-0.000263598	0.0548719	0.0646012	0.0126409	0.000572587	0.00975562	-0.0249511	0.11585	-0.020324
10.8	-0.0662803	0.0104203	0.0032405	0.00622026	-0.00918171	-0.0144319	0.0553267	-0.0078183	0.0452372	0.00105249	-0.0362349	-0.00210947	-0.0266512	-0.0481384	0.0418124	0.0336233		10.8	-0.0463428	0.0049854	-0.00673395	0.0133491	-0.00669623	-0.00344501	0.0133111	0.000266742	0.053808	0.0607938	0.0117396	-0.000738945	0.00968748	-0.0210625	0.115805	-0.0209395
11	-0.0656005	0.0128165	-0.0138994	0.00651647	-0.0103912	-0.0139313	0.051924	-0.0123318	0.0454841	-0.00941433	-0.0356036	-0.00283573	-0.0237785	-0.0471965	0.0430241	0.0405247		11	-0.0395058	0.00561998	-0.00974064	0.0137459	-0.00726857	-0.00345024	0.0140864	-0.0003791	0.0523302	0.0485075	0.0122728	-0.00275653	0.00701745	-0.0156085	0.117187	-0.0224676
11.2	-0.0606575	0.0158811	-0.0265169	0.00553296	-0.0123669	-0.0133041	0.0469197	-0.0142309	0.0457606	-0.0213952	-0.0330503	-0.00331295	-0.0213491	-0.0451229	0.0422159	0.0482823		11.2	-0.0302276	0.00740154	-0.0123366	0.0123892	-0.00816759	-0.00262993	0.0132228	-0.000501649	0.0520938	0.0351344	0.0109625	-0.00404192	0.00608601	-0.00613835	0.119354	-0.0206563
11.4	-0.0456503	0.0128064	-0.0354334	0.00417227	-0.0144504	-0.0132605	0.043183	-0.0143474	0.0459258	-0.0303054	-0.0314414	-0.00271233	-0.0216509	-0.0430475	0.0404287	0.0535817		11.4	-0.0200182	0.00574774	-0.0161164	0.0120822	-0.00891222	-0.00379142	0.0120195	-0.00110349	0.0525769	0.0193045	0.00974732	-0.00450105	0.00499359	0.00481643	0.118328	-0.0179396
11.6	-0.028381	0.00897248	-0.0408716	0.00442465	-0.0170208	-0.0136579	0.0433853	-0.0141773	0.047156	-0.0419224	-0.0274424	-0.00215875	-0.0208208	-0.0420236	0.034837	0.0579993		11.6	-0.0115708	0.0037161	-0.017095	0.0103901	-0.00967466	-0.00480698	0.00967843	-0.000326625	0.0549305	0.010516	0.0073689	-0.00586665	0.00243864	0.0113368	0.119425	-0.0159098
11.8	-0.00871471	0.00753059	-0.0464428	0.00110246	-0.0186239	-0.0119729	0.034357	-0.0142149	0.0459554	-0.0466932	-0.0237697	-0.00210302	-0.0221874	-0.03986	0.030792	0.061997		11.8	-0.00291731	0.00329291	-0.0177832	0.0084832	-0.0103265	-0.00684431	0.0087219	-0.000436934	0.054962	0.00474863	0.00812841	-0.00803664	0.000785493	0.0141272	0.121799	-0.0144197
12	0.0110016	0.00457015	-0.0479957	0.00236733	-0.0205507	-0.0132419	0.0268964	-0.0123703	0.0441894	-0.0481965	-0.0215416	-0.00394985	-0.0229038	-0.0374199	0.024895	0.0649089		12	0.00417679	0.000283269	-0.0142162	0.00877427	-0.0117242	-0.00914926	0.00569115	-0.000160497	0.0558289	-0.000525287	0.00628578	-0.00985214	-0.000161262	0.0154699	0.122127	-0.0128783
12.2	0.0242564	0.00128006	-0.0498272	0.0014425	-0.0226529	-0.0147508	0.0190024	-0.0113364	0.0432792	-0.0497414	-0.0220385	-0.00598434	-0.0228387	-0.0351561	0.0188793	0.0682282		12.2	0.00625691	-5.23861e-05	-0.0135675	0.00904414	-0.0131804	-0.0103267	0.0038874	-0.000786302	0.0557005	-0.00316802	0.00489155	-0.0133474	-0.00265179	0.0133482	0.121098	-0.0125588
12.4	0.0265511	0.00125103	-0.0522731	0.000421262	-0.0237319	-0.013787	0.0100977	-0.0126682	0.04124	-0.0529938	-0.0206107	-0.00795802	-0.0227728	-0.0351593	0.0102653	0.068409		12.4	0.0111754	0.000474602	-0.0109621	0.00760529	-0.0137366	-0.00937244	0.00137157	0.000787287	0.0555459	-0.00432519	0.00435587	-0.0174814	-0.00668381	0.00973738	0.11871	-0.013701
12.6	0.0256783	0.000514768	-0.0559844	0.000552358	-0.0251886	-0.0121814	-3.73044e-05	-0.0149323	0.0403868	-0.0482076	-0.0195963	-0.0105328	-0.0236092	-0.0332219	-0.00241695	0.0678255		12.6	0.0160847	-0.000217034	-0.00906002	0.00663626	-0.0147983	-0.0089322	-0.00260309	-0.000546123	0.0547381	-0.00747847	0.00512346	-0.0209322	-0.0104118	0.00682729	0.113834	-0.0151798
12.8	0.0247175	-0.000768717	-0.0590867	0.00123293	-0.0268046	-0.0122757	-0.00719708	-0.017958	0.0426654	-0.0472852	-0.0194518	-0.015381	-0.024716	-0.0335636	-0.0125465	0.0664175		12.8	0.0180288	0.000271258	-0.0083149	0.00769628	-0.0162792	-0.00911464	-0.00580858	-0.000716484	0.0558518	-0.00881056	0.00478597	-0.0231512	-0.0146474	0.00716956	0.107387	-0.0143811
13	0.0227311	-0.00301119	-0.0591676	-0.00208104	-0.0281336	-0.00979013	-0.0150483	-0.0209082	0.0431311	-0.0467415	-0.0177648	-0.0158941	-0.0263385	-0.0372194	-0.0209943	0.0653313		13	0.0200339	-0.00105568	-0.00860446	0.00607181	-0.0166892	-0.00905785	-0.00858598	-0.000967858	0.0561899	-0.00767477	0.00622344	-0.024583	-0.0183531	0.00777177	0.0985823	-0.0144156
13.2	0.0233214	-0.00290246	-0.0568852	-0.00233475	-0.0281903	-0.00839881	-0.0218875	-0.0212494	0.0432538	-0.0465251	-0.0156814	-0.0181114	-0.0295906	-0.0396856	-0.0293325	0.0684919		13.2	0.0284522	-0.00274999	-0.00756795	0.00376398	-0.017154	-0.00965479	-0.0113123	-0.000905165	0.0579163	-0.00707289	0.00638574	-0.0235036	-0.0217778	0.0098114	0.0869389	-0.0139506
13.4	0.0215509	-0.00492275	-0.0480467	-0.00457251	-0.0296715	-0.00825976	-0.0311231	-0.0182161	0.0434278	-0.0416437	-0.0136905	-0.0200364	-0.0301766	-0.0399602	-0.0334747	0.07282		13.4	0.0357141	-0.00389701	-0.0058635	0.00256673	-0.0182155	-0.0107015	-0.0132704	-0.00234446	0.0560618	-0.00803393	0.00697233	-0.0228274	-0.024334	0.0114458	0.0739144	-0.0115866
13.6	0.0218457	-0.00487926	-0.0354704	-0.00681827	-0.0306751	-0.00768264	-0.0401263	-0.0148063	0.0431883	-0.0441793	-0.0150972	-0.0206919	-0.032351	-0.0420232	-0.0344267	0.0763093		13.6	0.042087	-0.00348156	-0.00413171	0.00188445	-0.0179908	-0.0110181	-0.0150782	-0.00294615	0.0549325	-0.00588431	0.00527552	-0.0216305	-0.0261333	0.0125765	0.0580062	-0.00921622
13.8	0.0226463	-0.00638937	-0.0215668	-0.00993917	-0.0304259	-0.00780985	-0.0487077	-0.00980034	0.0414286	-0.0423354	-0.0171549	-0.020278	-0.0330781	-0.042458	-0.0379456	0.0807806		13.8	0.0481631	-0.00397674	-0.00376914	0.000593759	-0.0178179	-0.0121822	-0.0171789	-0.00339219	0.0524683	-0.00316077	0.00390653	-0.0215285	-0.0279544	0.0116475	0.0380765	-0.00944518
14	0.0244639	-0.00942733	-0.000583605	-0.013127	-0.0304593	-0.00742855	-0.0584165	-0.00477368	0.0395142	-0.0391455	-0.0189963	-0.021533	-0.0353381	-0.0404117	-0.042521	0.0803068		14	0.0503889	-0.003863	-0.00180115	-7.14893e-05	-0.0177243	-0.0126636	-0.0188152	-0.00402628	0.0503173	-0.000810199	0.00191323	-0.0213698	-0.0315348	0.0112073	0.01724	-0.0114451
14.2	0.0230808	-0.0144811	0.0184547	-0.0175692	-0.0311165	-0.00704289	-0.0686053	-0.00114256	0.0388862	-0.0354479	-0.0217666	-0.0206045	-0.0349085	-0.0401177	-0.0446767	0.0701765		14.2	0.0516154	-0.00487053	-0.00117872	0.000744612	-0.0176175	-0.0130604	-0.0199222	-0.00304149	0.046868	-0.000957363	-0.000678149	-0.0236185	-0.0348556	0.0110076	-0.00225608	-0.0139625
14.4	0.0244875	-0.0188992	0.0313509	-0.0217047	-0.0311796	-0.00676548	-0.0764384	0.00217029	0.0382506	-0.0349525	-0.0221257	-0.0189496	-0.0348251	-0.041211	-0.0465109	0.055406		14.4	0.0507586	-0.00517385	-0.00104245	-0.000997406	-0.0173711	-0.0115835	-0.0220203	-0.00189045	0.0458211	0.000322846	-0.00413549	-0.0241118	-0.0386631	0.0118772	-0.0158672	-0.0173374
14.6	0.0262647	-0.0224627	0.0423009	-0.0270729	-0.0323696	-0.00584299	-0.0826187	0.00482985	0.0350123	-0.0322686	-0.0233366	-0.0181907	-0.0348042	-0.0433257	-0.0454408	0.0353179		14.6	0.0488989	-0.0055734	-0.00149539	-0.00145853	-0.0187636	-0.0108701	-0.0222271	-0.000860487	0.0443083	-0.000375799	-0.00542307	-0.0251185	-0.0418457	0.0125921	-0.0246313	-0.0213494
14.8	0.0276738	-0.027274	0.0496241	-0.0284471	-0.0347415	-0.00412511	-0.0862607	0.00732053	0.0334634	-0.032488	-0.0242044	-0.0158912	-0.0320343	-0.0468776	-0.0461146	0.0118386		14.8	0.0444567	-0.0074528	-0.00236234	-0.0019139	-0.0203772	-0.0111946	-0.0226089	-0.00124929	0.04343	-0.00237465	-0.00648965	-0.0250657	-0.0445095	0.0108354	-0.0297892	-0.0211661
15	0.0273931	-0.0289597	0.0464063	-0.0296831	-0.0360801	-0.00478298	-0.0864849	0.00527647	0.0343059	-0.0337853	-0.0257365	-0.0119319	-0.0292704	-0.0485594	-0.0415741	-0.0130287		15	0.04164	-0.00734544	-0.00619495	-0.00296975	-0.0220876	-0.0118448	-0.0212698	-0.00210505	0.0420548	-0.00357506	-0.00706964	-0.0247575	-0.0443641	0.010004	-0.0351603	-0.0199094
15.2	0.0298703	-0.0298156	0.0437359	-0.0315465	-0.039118	-0.00604906	-0.0831275	0.000521252	0.032936	-0.0354866	-0.025111	-0.00907442	-0.0251634	-0.0496819	-0.0407681	-0.0345702		15.2	0.0399101	-0.0079199	-0.00640396	-0.00416306	-0.0240079	-0.0127603	-0.0207893	-0.00439422	0.0425693	-0.00344734	-0.0082328	-0.0235232	-0.0417706	0.00634687	-0.0421063	-0.0187744
15.4	0.032072	-0.0302492	0.0415774	-0.0329885	-0.0417097	-0.00724714	-0.077295	-0.00409628	0.0331637	-0.0374665	-0.0248225	-0.00781276	-0.0208382	-0.0501184	-0.0418755	-0.0561841		15.4	0.0389525	-0.00928076	-0.00600192	-0.00496695	-0.0255484	-0.0163598	-0.0188291	-0.00643258	0.0413699	-0.00323245	-0.0105478	-0.0244017	-0.0379705	0.00124795	-0.0522144	-0.0176433
15.6	0.0323692	-0.0321583	0.0433636	-0.0322776	-0.0426583	-0.00999687	-0.0718037	-0.0111508	0.0320607	-0.0386216	-0.0191127	-0.00704622	-0.0170011	-0.0490042	-0.0452238	-0.0757684		15.6	0.0365996	-0.0110565	-0.00330123	-0.00564409	-0.0257658	-0.0195027	-0.0160555	-0.00808762	0.039639	-0.00394606	-0.0115657	-0.0251997	-0.0358944	-0.00273724	-0.0651062	-0.0169521
15.8	0.0339655	-0.0327422	0.0440148	-0.0341634	-0.0439858	-0.0128678	-0.0647616	-0.0213268	0.0324597	-0.0369881	-0.0148901	-0.00702799	-0.0156146	-0.0487463	-0.0440686	-0.093296		15.8	0.0386244	-0.0105999	-0.0010826	-0.00744682	-0.0252726	-0.0199577	-0.0122321	-0.0108436	0.039675	-0.00584734	-0.0133186	-0.0260589	-0.0337883	-0.00451282	-0.0778429	-0.0176336
16	0.0337095	-0.0337231	0.0442586	-0.0336133	-0.0452661	-0.0135918	-0.0622011	-0.0278319	0.0339094	-0.0341702	-0.00892811	-0.00791887	-0.0138327	-0.049304	-0.0469689	-0.106442		16	0.0411017	-0.0110793	0.0018036	-0.00679427	-0.0249078	-0.0195239	-0.0113856	-0.0115241	0.0418555	-0.00766859	-0.0163585	-0.0258276	-0.0320011	-0.00740308	-0.0859888	-0.0168469
16.2	0.0334185	-0.0339482	0.0431918	-0.0310222	-0.0448902	-0.0117591	-0.0638832	-0.0339077	0.0343796	-0.0311235	-0.00398722	-0.00960086	-0.0126663	-0.0491176	-0.0441599	-0.118725		16.2	0.0410748	-0.0119019	0.00283855	-0.00732012	-0.0250168	-0.018289	-0.00942064	-0.0116849	0.0421084	-0.0106848	-0.0181983	-0.0283309	-0.0340439	-0.0103984	-0.0896979	-0.0156985
16.4	0.0330226	-0.0344918	0.0437447	-0.031012	-0.0452904	-0.0117389	-0.0622612	-0.0429488	0.0314373	-0.0268969	0.000156649	-0.0105662	-0.0129599	-0.0511811	-0.0416184	-0.127094		16.4	0.0424107	-0.0117235	0.00351426	-0.00822356	-0.023893	-0.0159377	-0.0054086	-0.00996841	0.0442923	-0.0132193	-0.0181714	-0.0268042	-0.0348482	-0.0122863	-0.0906519	-0.0171047
16.6	0.0306814	-0.0359355	0.0395491	-0.0333668	-0.0461529	-0.0105651	-0.0592628	-0.0471513	0.0313101	-0.020212	-0.00130986	-0.0120702	-0.0129395	-0.0536625	-0.0382556	-0.130049		16.6	0.0454576	-0.0121434	0.00191186	-0.00737546	-0.0244598	-0.0149567	-0.00411253	-0.00967573	0.0476273	-0.014211	-0.0178116	-0.0269097	-0.0347813	-0.0144918	-0.0894172	-0.0174895
16.8	0.0264443	-0.0390061	0.0347184	-0.0341627	-0.0467265	-0.0105066	-0.0610025	-0.0493228	0.0296656	-0.0121189	-0.00269076	-0.0144931	-0.0108243	-0.0546241	-0.0378135	-0.136114		16.8	0.0478887	-0.0128709	0.00184775	-0.00809845	-0.0253695	-0.0141034	-0.00283529	-0.00764923	0.050517	-0.0153758	-0.0177507	-0.028968	-0.0357121	-0.0166329	-0.0882821	-0.017562
17	0.0266039	-0.0405091	0.0325818	-0.0347928	-0.0482711	-0.0105345	-0.062507	-0.0514831	0.0236484	-0.00519358	-0.00462787	-0.0177333	-0.0078143	-0.0564059	-0.0362679	-0.139341		17	0.0483132	-0.0127684	0.001657	-0.0107776	-0.0258753	-0.0143776	-0.00174281	-0.00722059	0.0517366	-0.0168968	-0.0176587	-0.0317068	-0.0355742	-0.01842	-0.0874156	-0.0152045
17.2	0.0266573	-0.0406958	0.0311869	-0.0374422	-0.0489936	-0.0112495	-0.0578411	-0.0522638	0.0192778	0.000485581	-0.00591695	-0.0211187	-0.00478774	-0.0590182	-0.0359011	-0.139668		17.2	0.0492364	-0.0128499	0.00250786	-0.0114678	-0.0256498	-0.0151842	0.000381746	-0.00660972	0.0540525	-0.0150603	-0.0177333	-0.0315991	-0.0325419	-0.0192548	-0.0883889	-0.0104203
17.4	0.0276023	-0.041069	0.0282538	-0.0390701	-0.0492493	-0.0108862	-0.0566116	-0.0513064	0.0203311	0.00748945	-0.0076754	-0.0238056	-0.00277653	-0.0574128	-0.0385433	-0.140002		17.4	0.0485246	-0.0125174	0.00364499	-0.0116887	-0.0267286	-0.0171187	0.000821768	-0.00841411	0.0538769	-0.0139542	-0.0175038	-0.0345855	-0.0285162	-0.0195283	-0.0911911	-0.00521785
17.6	0.0310672	-0.0389578	0.0241344	-0.0375989	-0.0476517	-0.0119687	-0.0584891	-0.0507925	0.0199059	0.0123225	-0.00956461	-0.027277	0.00266105	-0.0554572	-0.0416784	-0.142046		17.6	0.0488628	-0.0104276	0.00497731	-0.015261	-0.0253193	-0.0183915	0.000854646	-0.00946196	0.0531734	-0.0142459	-0.0192534	-0.0346717	-0.0240911	-0.0184805	-0.0937122	0.00258752
17.8	0.0358391	-0.0336573	0.0191306	-0.0388083	-0.04569	-0.0119112	-0.0582005	-0.0488748	0.0199047	0.0171931	-0.0102065	-0.0304751	0.00469724	-0.0559149	-0.0462087	-0.142294		17.8	0.0472337	-0.0100347	0.00419964	-0.0169652	-0.0239817	-0.0198851	0.00307392	-0.010041	0.050965	-0.0126816	-0.0211644	-0.0352782	-0.0191819	-0.0161941	-0.0971461	0.00838783
18	0.0383967	-0.0319334	0.00929196	-0.0425549	-0.0437038	-0.0126721	-0.0542759	-0.0460644	0.0193378	0.0227451	-0.0126711	-0.0318976	0.00497854	-0.0547201	-0.0491549	-0.144253		18	0.048419	-0.00924779	0.00105884	-0.0194659	-0.0225979	-0.0201613	0.00466308	-0.010618	0.0498706	-0.0108362	-0.020878	-0.0349213	-0.0149612	-0.0131207	-0.102831	0.012309
18.2	0.0412217	-0.0300964	-0.00354194	-0.045711	-0.0429978	-0.0131197	-0.0518057	-0.0426598	0.0194021	0.0311121	-0.0125474	-0.0328596	0.0051609	-0.0535329	-0.0544636	-0.148841		18.2	0.0493422	-0.00647636	-0.00259234	-0.0232841	-0.0216339	-0.0213612	0.00527147	-0.0121614	0.0479052	-0.0103254	-0.0187038	-0.0348551	-0.0113925	-0.00778915	-0.106746	0.0136249
18.4	0.0419286	-0.0294545	-0.0159266	-0.0480855	-0.0419218	-0.0141855	-0.0433007	-0.0399623	0.0188804	0.0366654	-0.0140481	-0.0343858	0.00592087	-0.054651	-0.0556822	-0.154832		18.4	0.0513487	-0.00603142	-0.00704678	-0.0272047	-0.0206285	-0.0194553	0.00639858	-0.013208	0.049315	-0.00909235	-0.0199476	-0.0342515	-0.01039	-0.00302117	-0.111042	0.0153514
18.6	0.0415377	-0.0292973	-0.02946	-0.0525907	-0.041811	-0.0136189	-0.0411383	-0.0402296	0.0171979	0.0387135	-0.0139613	-0.0338959	0.00362137	-0.0545762	-0.0595876	-0.161481		18.6	0.0526159	-0.00660058	-0.0112945	-0.0307795	-0.0211482	-0.0171197	0.00818392	-0.0133013	0.0506095	-0.00785723	-0.0200216	-0.0363371	-0.00943226	-0.000917467	-0.115722	0.0142966
18.8	0.0423087	-0.0298403	-0.0405195	-0.0524189	-0.0420131	-0.0154159	-0.0323266	-0.0396372	0.0148345	0.0368921	-0.0128388	-0.0336474	0.00391727	-0.0531855	-0.0601288	-0.164531		18.8	0.0540936	-0.00697227	-0.0116127	-0.0335234	-0.0205115	-0.0162542	0.0062439	-0.0143851	0.0533684	-0.0078179	-0.0203991	-0.0374701	-0.00918519	-0.0006404	-0.119212	0.0150202
19	0.0420054	-0.0308359	-0.0476608	-0.054144	-0.0423572	-0.0160383	-0.0226049	-0.0387828	0.015868	0.0347694	-0.0105848	-0.0347314	0.00421186	-0.0542854	-0.0627442	-0.167257		19	0.0541283	-0.00866943	-0.0115336	-0.0368694	-0.0210489	-0.0159163	0.0067401	-0.0165004	0.0533249	-0.00681969	-0.0207418	-0.0382431	-0.00844324	-0.00161873	-0.122569	0.0124024
19.2	0.042092	-0.0322531	-0.0528229	-0.0542439	-0.0415758	-0.0171233	-0.0131349	-0.0368895	0.0159357	0.0292128	-0.0105685	-0.0356984	0.00304572	-0.0543619	-0.0637555	-0.169273		19.2	0.0546566	-0.0120089	-0.0110661	-0.0385944	-0.0215725	-0.016539	0.00655381	-0.0189957	0.0511141	-0.00589539	-0.0236274	-0.0397877	-0.00860935	-0.00356871	-0.127966	0.0116983
19.4	0.0405286	-0.0321289	-0.060457	-0.0513667	-0.0412909	-0.0181044	-0.00845835	-0.0269075	0.0159585	0.0275773	-0.00877772	-0.0371753	0.00307219	-0.0544372	-0.0660575	-0.168135		19.4	0.0549372	-0.0127243	-0.0131323	-0.0410132	-0.0218308	-0.0187276	0.00585415	-0.0188447	0.0489162	-0.0068987	-0.0246118	-0.0414753	-0.00499281	-0.00591276	-0.132403	0.0111351
19.6	0.0402325	-0.0320173	-0.070064	-0.0506372	-0.0415395	-0.0195934	0.00546301	-0.0147867	0.0177713	0.0276478	-0.00393328	-0.0390171	0.00564918	-0.0539294	-0.0664152	-0.166084		19.6	0.0548545	-0.0117794	-0.0154536	-0.0429289	-0.0226481	-0.0200685	0.00723776	-0.0186111	0.0487047	-0.00624905	-0.0260643	-0.0416919	-0.00144379	-0.00600743	-0.136199	0.00923856
19.8	0.0372497	-0.0315086	-0.0796772	-0.0524257	-0.0338238	-0.0264098	0.0155556	-0.00401666	0.0186238	0.0297172	0.000818302	-0.0396289	0.00693925	-0.0542916	-0.0748244	-0.16312		19.8	0.0547866	-0.00867381	-0.0213077	-0.0456047	-0.0427678	-0.0439977	0.0089286	-0.0170408	0.0483806	-0.00471148	-0.0295273	-0.0417341	0.00170711	-0.011742	-0.14631	0.00735408
20	0.0343844	-0.0459905	-0.0893154	-0.0372334	-0.0256334	-0.0213623	0.0162351	0.00483309	0.0173179	0.0327496	0.0908612	-0.0394303	0.0275301	-0.0466279	-0.0772585	-0.157318		20	0.0531016	-0.0422197	-0.0251242	-0.0462365	-0.0465767	-0.0606334	0.0091473	-0.015096	0.0476436	-0.00554662	-0.0334181	-0.0436191	-0.0137606	-0.0400404	-0.164781	0.00696002
20.2	0.0288167	-0.00999621	-0.0836826	0.0350281	-0.00231384	0.0161606	-0.0139947	0.0135653	0.011775	0.0350974	0.306831	-0.0398462	0.127089	0.00112611	-0.0246671	-0.179968		20.2	0.0504341	-0.0668295	-0.0377145	-0.036134	-0.0488126	-0.075953	-0.00925005	-0.0132245	0.0356379	-0.0167646	-0.0316104	-0.0457336	-0.0336355	-0.0541999	-0.157565	-0.0446986
20.4	0.03116	0.0877746	-0.0425806	0.177606	0.0415589	0.0873378	-0.0109953	0.017039	0.00367378	0.0591742	0.624702	-0.0162926	0.313406	0.0555517	0.0664677	-0.128052		20.4	0.0479735	-0.0921544	-0.0444372	-0.0240867	-0.0512939	-0.0920681	-0.0170981	-0.012584	0.00832113	-0.0264455	-0.0252907	-0.0400161	-0.0543729	-0.0716911	-0.139288	-0.0556807
20.6	0.0741672	0.248303	0.0559694	0.376247	0.110356	0.19907	0.0647088	0.0424126	0.0358013	0.19123	1.02806	0.0506443	0.554351	0.0948624	0.192167	-0.00438881		20.6	0.0454237	-0.120406	-0.0551495	-0.0117736	-0.0522524	-0.106591	-0.0238268	-0.0123748	-0.0174521	-0.0361399	-0.0117851	-0.0308272	-0.0759182	-0.106844	-0.12034	-0.0604203
20.8	0.165176	0.432224	0.193279	0.652943	0.196443	0.348796	0.231863	0.0934072	0.11144	0.459793	1.48466	0.174977	0.882238	0.134495	0.340828	0.203433		20.8	0.0394555	-0.156397	-0.0692427	0.00400371	-0.0335492	-0.0909207	-0.0281017	-0.00752992	-0.0418666	-0.0391333	0.00822564	-0.0187395	-0.0918234	-0.135321	-0.10442	-0.0541948
21	0.299271	0.707361	0.367193	0.98448	0.308962	0.519114	0.47871	0.173197	0.23714	0.848799	1.90172	0.341744	1.24318	0.165223	0.49752	0.4517		21	0.0336639	-0.140712	-0.0767489	0.0233439	-0.0285827	-0.0823123	-0.0277651	-0.0019266	-0.0606395	-0.0344914	0.0295985	-0.00593529	-0.0893968	-0.138577	-0.0771816	-0.0498511
21.2	0.474028	1.05308	0.571106	1.32431	0.431822	0.687319	0.809863	0.277945	0.41699	1.31819	2.20243	0.55165	1.56352	0.155807	0.630111	0.76379		21.2	0.027578	-0.101823	-0.0780583	0.03091	-0.0242977	-0.0734954	-0.0092231	0.00950348	-0.0634935	-0.015773	0.0463503	0.00941865	-0.0796559	-0.154947	-0.0650267	0.00552831
21.4	0.673054	1.32233	0.76706	1.63191	0.560797	0.861452	1.16463	0.404508	0.678707	1.81744	2.43054	0.773773	1.82337	0.138952	0.742229	1.02838		21.4	0.0214519	-0.0660007	-0.0828743	0.0405533	-0.0175015	-0.0601786	-0.000456745	0.022378	-0.0385074	0.000637104	0.0591206	0.0164309	-0.0712464	-0.169531	-0.0663417	0.0190908
21.6	0.873054	1.52212	0.953689	1.92837	0.691129	1.01715	1.44579	0.527036	0.903086	2.23624	2.56012	0.991313	2.0404	0.12772	0.845181	1.25429		21.6	0.015639	-0.0366797	-0.0799454	0.053134	-0.0117874	-0.0488534	0.00613798	0.0347149	-0.0246967	0.021617	0.0635494	0.0225755	-0.0603084	-0.173387	-0.0658907	0.0314325
21.8	1.06992	1.70293	1.12755	2.17238	0.816309	1.17422	1.62258	0.652432	1.12384	2.51948	2.62836	1.18863	2.20383	0.124163	0.964967	1.40728		21.8	0.0182838	0.000372994	-0.0693862	0.0626001	-0.00643764	-0.0438864	0.010165	0.0421628	-0.0127633	0.0330925	0.0646002	0.0258344	-0.0465356	-0.169545	-0.0530396	0.0317761
22	1.25477	1.8133	1.28682	2.35989	0.939503	1.32754	1.72161	0.77245	1.33061	2.66687	2.6531	1.3744	2.28111	0.123052	1.09531	1.55335		22	0.0280175	0.0251152	-0.0637411	0.0699355	-0.000842779	-0.0383019	0.00459252	0.0529251	-0.00300772	0.0341772	0.0636314	0.0305995	-0.0421722	-0.163862	-0.0410109	0.0398776
22.2	1.43466	1.80236	1.43189	2.49422	1.0594	1.48583	1.75845	0.891444	1.52012	2.7371	2.66075	1.55421	2.30918	0.118754	1.2146	1.65304		22.2	0.0412498	0.0189313	-0.0505971	0.0787969	0.00494712	-0.0304636	-0.00595052	0.0597256	0.00524533	0.0323473	0.0637327	0.0353605	-0.0414968	-0.161595	-0.0380523	0.0441311
22.4	1.61663	1.79545	1.56641	2.59503	1.17952	1.63107	1.73357	1.00231	1.66053	2.78172	2.62454	1.74434	2.30969	0.109098	1.34463	1.73648		22.4	0.0537926	0.0161972	-0.035559	0.0816443	0.0107415	-0.0260416	-0.0210812	0.0621396	0.000409328	0.0410197	0.062425	0.0411603	-0.0427581	-0.161886	-0.0266073	0.050799
22.6	1.7901	1.78419	1.67152	2.66072	1.29697	1.78637	1.69363	1.11348	1.8285	2.77654	2.59445	1.92919	2.30837	0.104091	1.45814	1.7797		22.6	0.061348	0.023134	-0.0242621	0.0819917	0.017261	-0.0209982	-0.0367242	0.0679692	0.00455879	0.0415634	0.0639576	0.0469437	-0.04228	-0.156493	-0.0262029	0.0514142
22.8	1.94746	1.77817	1.76078	2.69452	1.40721	1.94093	1.68502	1.212	1.98631	2.74915	2.57517	2.09483	2.269	0.094645	1.56919	1.82632		22.8	0.0613092	0.0301572	-0.0146748	0.0818916	0.0235145	-0.0144047	-0.0505305	0.0743967	0.00813535	0.0348298	0.0660984	0.0527449	-0.0470906	-0.154319	-0.0227316	0.0534849
23	2.097	1.75625	1.85306	2.71011	1.51781	2.08842	1.67965	1.3028	2.12959	2.73136	2.53304	2.25599	2.25881	0.0873862	1.67417	1.82719		23	0.056303	0.0342744	0.00154133	0.0765708	0.0294	-0.00808356	-0.057314	0.0774155	0.0108529	0.0347373	0.0686849	0.056611	-0.0465684	-0.152804	-0.0196123	0.0524718
23.2	2.24404	1.72766	1.90699	2.70571	1.62408	2.2221	1.67678	1.38643	2.26441	2.71814	2.51283	2.41142	2.26048	0.0840343	1.78852	1.85603		23.2	0.0496868	0.039487	0.00694389	0.0701712	0.0370918	-0.00441308	-0.0610705	0.0804048	0.0133703	0.0342358	0.0698874	0.0603196	-0.043417	-0.144394	-0.0138275	0.0531945
23.4	2.38304	1.69075	1.95598	2.70215	1.7202	2.35947	1.66519	1.46996	2.4652	2.6783	2.49717	2.55177	2.241	0.0880996	1.88035	1.87428		23.4	0.0450345	0.0431099	0.00972761	0.0665521	0.0422394	-0.000506029	-0.0622633	0.0883509	0.02639	0.0238842	0.0730823	0.0645449	-0.0426209	-0.129318	-0.015712	0.0523472
23.6	2.51069	1.66086	2.0035	2.69229	1.81433	2.49373	1.6657	1.54024	2.59579	2.67509	2.47939	2.68618	2.19765	0.0945563	1.98124	1.89331		23.6	0.047157	0.0429617	0.0140312	0.0623232	0.0494614	0.00447316	-0.0625716	0.0939176	0.0296716	0.0185091	0.0761692	0.0673992	-0.045279	-0.114482	-0.00954135	0.0546751
23.8	2.63666	1.62293	2.04818	2.68973	1.95218	2.66281	1.65537	1.60731	2.72419	2.68334	2.46637	2.82296	2.20383	0.0978244	2.0684	1.90791		23.8	0.0523103	0.04128	0.0161137	0.059462	0.0455992	0.0123678	-0.0635609	0.0982934	0.0336755	0.021646	0.0738574	0.0716703	-0.0328622	-0.103474	-0.00936067	0.057229
24	2.76197	1.55101	2.06913	2.68332	2.07274	2.84062	1.64965	1.66414	2.85864	2.69959	2.49841	2.96164	2.2561	0.0977665	2.11275	1.92757		24	0.0583508	0.0226588	0.0100922	0.0745747	0.056435	0.0338193	-0.0643705	0.103548	0.0381801	0.0213601	0.0732228	0.0761081	-0.0318207	-0.0984386	-0.0218447	0.0573051
24.2	2.86292	1.52869	2.1039	2.67432	2.17626	2.98159	1.68163	1.71531	3.01117	2.65127	2.50922	3.10556	2.26536	0.107253	2.14149	1.86787		24.2	0.0630249	0.0217458	0.0120606	0.088177	0.0664011	0.0562021	-0.060509	0.109975	0.0426627	0.00553845	0.0735265	0.0798699	-0.0379547	-0.0979762	-0.0313489	0.0492032
24.4	2.91579	1.53071	2.1107	2.66502	2.25654	3.08192	1.77697	1.84022	3.08204	2.76807	2.50838	3.21548	2.27509	0.11482	2.16563	1.7525		24.4	0.068781	0.0209313	0.0162401	0.0997098	0.0756826	0.0802071	-0.0566678	0.107807	0.0465871	0.0228728	0.0710135	0.0778522	-0.0425683	-0.101126	-0.0379398	0.0657193
24.6	2.94798	1.5278	2.05989	2.64953	2.31988	3.15534	1.85387	1.9562	3.1759	2.88683	2.52757	3.28671	2.28923	0.123145	2.17502	1.62446		24.6	0.0751218	0.0206215	0.015333	0.112678	0.0813575	0.0996741	-0.0565729	0.105598	0.0595309	0.042117	0.0632843	0.0735254	-0.0488666	-0.102898	-0.0428159	0.0825572
24.8	2.94609	1.51557	2.00218	2.6192	2.31168	3.15685	1.90962	2.04512	3.24352	3.00012	2.53014	3.33683	2.21216	0.132268	2.16652	1.47432		24.8	0.0836083	0.0212808	0.0157138	0.123238	0.09602	0.11594	-0.05659	0.102636	0.0714859	0.0629445	0.0639384	0.0672824	-0.0779022	-0.102893	-0.0431621	0.0933344
25	2.91608	1.5335	1.93012	2.58978	2.28423	3.11366	1.94673	2.11417	3.28834	3.10429	2.50403	3.34296	2.09382	0.142846	2.17119	1.32391		25	0.0926907	0.0384101	0.0151618	0.118463	0.0939886	0.116292	-0.0574313	0.0967732	0.082371	0.0829045	0.0623221	0.0604331	-0.0930169	-0.0991946	-0.0317507	0.105888
25.2	2.87638	1.50153	1.84141	2.56462	2.24904	3.0715	1.95036	2.17128	3.29036	3.25338	2.48475	3.30952	2.05935	0.140227	2.15916	1.22702		25.2	0.106702	0.0358597	0.0121532	0.113362	0.0887288	0.114424	-0.0618022	0.0893568	0.0935204	0.116794	0.0590431	0.053891	-0.0963633	-0.096883	-0.0268905	0.125475
25.4	2.84196	1.46336	1.78205	2.52678	2.21338	3.01672	1.88059	2.13511	3.28029	3.2333	2.47083	3.26578	2.03386	0.136675	2.13392	1.18334		25.4	0.114544	0.0335745	0.00616809	0.111878	0.0852369	0.106842	-0.0662581	0.085775	0.0954654	0.119269	0.0576472	0.0499928	-0.0964912	-0.0956897	-0.0257146	0.119145
25.6	2.78286	1.43701	1.75824	2.48353	2.15918	2.94398	1.83175	2.10339	3.27849	3.19139	2.42941	3.21972	2.01338	0.129876	2.0975	1.14982		25.6	0.120306	0.0348471	0.00131989	0.108321	0.0821499	0.100477	-0.0671305	0.0813614	0.0969606	0.116722	0.0579793	0.0458964	-0.0973001	-0.0973801	-0.0276314	0.113719
25.8	2.72872	1.40952	1.75362	2.45009	2.1196	2.87838	1.78844	2.0774	3.28136	3.15508	2.39999	3.17156	2.06102	0.122537	2.06049	1.1226		25.8	0.124379	0.0346939	-0.00501237	0.109052	0.0805325	0.0933156	-0.067646	0.0762411	0.0982194	0.113739	0.0554777	0.0440925	-0.0882918	-0.103506	-0.0338741	0.114612
26	2.66597	1.3961	1.80251	2.41178	2.09501	2.81009	1.76375	2.0577	3.25638	3.12279	2.35976	3.1272	2.10764	0.111483	2.03787	1.10181		26	0.124322	0.0368144	-0.00569103	0.111839	0.080707	0.08584	-0.0701869	0.0734147	0.0991833	0.113419	0.0531877	0.0416715	-0.0778758	-0.110632	-0.0387775	0.114596
26.2	2.59441	1.38735	1.84517	2.36944	2.06327	2.7562	1.73208	2.03319	3.23543	3.09932	2.31339	3.07238	2.11013	0.10268	2.02783	1.08556		26.2	0.118949	0.0386175	-0.00336174	0.114614	0.0812766	0.0810192	-0.071477	0.0707617	0.0991739	0.113579	0.0516918	0.0367332	-0.0715103	-0.117352	-0.0346955	0.115981
26.4	2.5352	1.36787	1.83738	2.34052	2.03421	2.71396	1.71726	1.99772	3.19466	3.0661	2.27204	3.02496	2.12566	0.0943401	2.03199	1.07498		26.4	0.112856	0.0349587	-0.000678082	0.117258	0.0793434	0.0782422	-0.0715211	0.0685653	0.0977192	0.115762	0.0505724	0.0332666	-0.066342	-0.122237	-0.0239212	0.118342
26.6	2.49494	1.33785	1.84321	2.29716	2.01035	2.67694	1.69416	1.96397	3.1552	3.03042	2.24019	2.98701	2.13803	0.0842778	2.04671	1.06024		26.6	0.0957262	0.0232526	0.00584401	0.119661	0.0785804	0.0770901	-0.0716214	0.0684895	0.0964006	0.114468	0.0526865	0.0313615	-0.0592898	-0.128591	-0.0096984	0.115066
26.8	2.43677	1.30001	1.81243	2.257	1.9808	2.62713	1.6761	1.92661	3.09812	2.97521	2.20125	2.9416	2.11734	0.0741709	2.05937	1.04781		26.8	0.0740405	0.0051435	0.0117067	0.119455	0.0769696	0.0737913	-0.0711532	0.0707793	0.0951808	0.113516	0.0528688	0.0291942	-0.0559904	-0.133157	0.0069138	0.112717
27	2.38556	1.23897	1.74481	2.21383	1.93751	2.58326	1.64858	1.89263	3.05901	2.89481	2.17557	2.90047	2.09539	0.0693403	2.07113	1.03196		27	0.0530707	-0.0218184	0.0136388	0.11476	0.0738939	0.0747973	-0.0700935	0.0709351	0.0943824	0.107006	0.0510473	0.0274096	-0.0552778	-0.135803	0.0238855	0.106696
27.2	2.31968	1.17094	1.67766	2.16063	1.90097	2.52875	1.61668	1.85117	3.01888	2.83312	2.14632	2.86407	2.07099	0.0652844	2.06756	1.02704		27.2	0.0300458	-0.050053	0.0113395	0.109907	0.0711796	0.0735108	-0.0699531	0.0684875	0.0946529	0.104157	0.0481998	0.026926	-0.0558646	-0.136798	0.0334933	0.0994089
27.4	2.22427	1.0978	1.68222	2.09178	1.86149	2.46771	1.58379	1.81092	2.98645	2.76775	2.12946	2.82673	2.03546	0.0623565	2.06122	1.03529		27.4	0.00905296	-0.0751368	0.0132193	0.102294	0.0694174	0.0731855	-0.0697961	0.0661664	0.0939605	0.0978069	0.0473578	0.0255897	-0.0565576	-0.136432	0.04034	0.0914997
27.6	2.03778	1.02278	1.68039	2.04238	1.82727	2.41044	1.55312	1.76321	2.93937	2.69652	2.09963	2.79369	1.97559	0.0635765	2.04674	1.04791		27.6	0.000426126	-0.0950533	0.0120852	0.0961524	0.0665555	0.0724105	-0.0697099	0.061797	0.0919788	0.0959978	0.0456958	0.0243115	-0.0576848	-0.132588	0.0464472	0.0870619
27.8	1.86979	0.96336	1.66525	1.97744	1.79538	2.35007	1.52037	1.73116	2.89407	2.65255	2.06311	2.75375	1.92483	0.0642597	2.02228	1.07559		27.8	-0.00717611	-0.109932	0.00936666	0.0896124	0.0646971	0.071897	-0.0711515	0.0578032	0.0901918	0.0938242	0.0432205	0.0202114	-0.0578926	-0.128293	0.0485621	0.0854202
28	1.70003	0.919279	1.62718	1.92604	1.76509	2.30285	1.48652	1.70785	2.84822	2.62241	2.01996	2.71223	1.88809	0.0613668	1.99261	1.13503		28	-0.0154661	-0.117914	0.00113408	0.0853512	0.0631503	0.0700137	-0.0711625	0.0556675	0.0866349	0.0956722	0.0445561	0.0168311	-0.058396	-0.125856	0.0502697	0.0876949
28.2	1.56107	0.877033	1.62408	1.88456	1.73305	2.24701	1.45784	1.68744	2.79205	2.56255	1.98135	2.67144	1.8492	0.0571192	1.95757	1.20261		28.2	-0.0177084	-0.124881	-0.00117336	0.0820887	0.0625673	0.0666166	-0.0699648	0.0566028	0.082239	0.0910596	0.0461809	0.0135049	-0.0582678	-0.123224	0.0515588	0.0884763
28.4	1.45627	0.846458	1.5791	1.84791	1.70171	2.20301	1.42812	1.6874	2.74072	2.51407	1.93769	2.63375	1.80982	0.0542742	1.9153	1.26651		28.4	-0.0151596	-0.128585	-0.00765443	0.08207	0.0609382	0.0642939	-0.0682041	0.0581455	0.078765	0.0889936	0.0451319	0.0104947	-0.0595231	-0.1166	0.0536195	0.0917772
28.6	1.44554	0.82075	1.4985	1.80102	1.66784	2.16548	1.40313	1.68022	2.7079	2.46966	1.90856	2.58623	1.78678	0.0550663	1.88477	1.34459		28.6	-0.0139232	-0.132335	-0.017738	0.0795341	0.0596522	0.0621164	-0.068027	0.060062	0.0781961	0.0841897	0.0445158	0.00588863	-0.0601893	-0.108485	0.0546839	0.0949446
28.8	1.44559	0.786511	1.44932	1.76279	1.63193	2.13568	1.36306	1.63184	2.68551	2.414	1.8772	2.5488	1.73957	0.0568965	1.86373	1.41161		28.8	-0.00635599	-0.134394	-0.023917	0.0755117	0.0581996	0.0600302	-0.0666263	0.0544938	0.0771902	0.0792331	0.0456685	0.00412981	-0.0624138	-0.0980647	0.0558044	0.0926785
29	1.51868	0.762938	1.44635	1.70924	1.59534	2.09431	1.32587	1.57027	2.65324	2.35181	1.86246	2.51188	1.67346	0.0587308	1.84187	1.45719		29	-0.00335984	-0.137055	-0.0206405	0.0702588	0.0558189	0.0576216	-0.0649087	0.0481056	0.078143	0.0741578	0.0431179	0.00104553	-0.0652795	-0.0876727	0.0552061	0.091838
29.2	1.50754	0.741008	1.43136	1.65977	1.5578	2.06486	1.29544	1.50602	2.63105	2.28517	1.85047	2.48048	1.61372	0.0607292	1.8227	1.49114		29.2	0.00299107	-0.139223	-0.0192654	0.0648236	0.0519277	0.0573985	-0.0631517	0.0413791	0.0799677	0.0709455	0.0429457	-0.00145396	-0.066914	-0.0777288	0.0540196	0.0944051
29.4	1.55426	0.719002	1.3922	1.60673	1.52816	2.04427	1.25376	1.43687	2.60116	2.2253	1.84224	2.4455	1.54876	0.06156	1.79923	1.51013		29.4	0.000912896	-0.142844	-0.0221327	0.0558742	0.0506768	0.0558083	-0.0625054	0.0337804	0.0796144	0.0685029	0.0426815	-0.00421912	-0.068484	-0.0730488	0.0490651	0.0983625
29.6	1.60883	0.696051	1.38767	1.55958	1.50216	2.01586	1.20944	1.37333	2.56346	2.15285	1.82645	2.41056	1.48223	0.0572125	1.76649	1.5276		29.6	-0.00175485	-0.147502	-0.0170139	0.0499902	0.0501365	0.0542737	-0.0602375	0.0262175	0.0803662	0.0682511	0.0418148	-0.00576156	-0.0711987	-0.0706315	0.03937	0.103288
29.8	1.66545	0.678183	1.39716	1.50788	1.47815	1.98637	1.17531	1.33999	2.51886	2.0758	1.81882	2.37265	1.43899	0.0547901	1.72648	1.53709		29.8	-0.0060927	-0.151966	-0.00873126	0.0453643	0.0493903	0.0538124	-0.0589974	0.0240284	0.0829724	0.0701919	0.0415636	-0.00820702	-0.0715672	-0.071666	0.0255219	0.105723
30	1.65548	0.656762	1.3907	1.46816	1.45476	1.96623	1.14644	1.32178	2.4854	1.99157	1.80394	2.34092	1.41043	0.0526436	1.68661	1.5421		30	-0.00592462	-0.155865	-0.000855654	0.0425309	0.0480613	0.0521778	-0.0579643	0.0230191	0.0847618	0.0706377	0.0435545	-0.0103344	-0.0687232	-0.0728268	0.00907943	0.106431
30.2	1.63985	0.644685	1.3799	1.42396	1.435	1.94423	1.11621	1.30528	2.45382	1.90046	1.79241	2.30493	1.37976	0.0498944	1.64327	1.53971		30.2	-0.00792101	-0.156933	0.00554264	0.039754	0.04868	0.0508145	-0.0550028	0.022687	0.0860658	0.0723748	0.0444848	-0.012436	-0.0653537	-0.0739241	-0.00737014	0.106007
30.4	1.57281	0.642253	1.38784	1.39052	1.41344	1.9162	1.10555	1.28727	2.42875	1.79558	1.76521	2.27678	1.36694	0.0470448	1.61085	1.53758		30.4	-0.00184737	-0.15585	0.016955	0.0377297	0.0470487	0.0503832	-0.0505133	0.0232407	0.0898893	0.0735547	0.0450293	-0.0140781	-0.059578	-0.0744251	-0.0225084	0.106173
30.6	1.57087	0.641989	1.39032	1.36199	1.38674	1.88553	1.09947	1.27457	2.4091	1.71866	1.74409	2.24926	1.38139	0.0453673	1.57466	1.52008		30.6	-0.00287866	-0.153897	0.0248136	0.0358854	0.0440129	0.0502687	-0.0455611	0.0231406	0.0908161	0.0749104	0.0454422	-0.0162559	-0.0504781	-0.0733854	-0.032027	0.102585
30.8	1.57914	0.641807	1.37313	1.34264	1.35195	1.86041	1.1091	1.26781	2.38984	1.65371	1.7261	2.22579	1.39558	0.0419008	1.54801	1.48954		30.8	-0.00162812	-0.152075	0.0309974	0.0343854	0.0418225	0.0489571	-0.0378725	0.0246571	0.0912056	0.0772621	0.0453506	-0.0185951	-0.0409172	-0.0702938	-0.0380295	0.0952376
31	1.58517	0.636662	1.34877	1.32265	1.32262	1.83132	1.11328	1.25395	2.37482	1.61611	1.6993	2.20032	1.41769	0.0388375	1.52104	1.44555		31	0.00252877	-0.149952	0.0340634	0.0325973	0.0402576	0.0478001	-0.0294739	0.0274491	0.0914413	0.0768491	0.0483829	-0.0205447	-0.0306768	-0.0682301	-0.0439248	0.0849465
31.2	1.67418	0.629959	1.31726	1.31234	1.29591	1.80774	1.11521	1.25021	2.34659	1.60474	1.66419	2.17335	1.4395	0.0361146	1.49615	1.39562		31.2	0.00472984	-0.147554	0.0367865	0.0316697	0.0371909	0.0476993	-0.0211087	0.028497	0.0897593	0.076122	0.0477342	-0.0235965	-0.024664	-0.0684709	-0.0539957	0.0749799
31.4	1.75968	0.613006	1.27646	1.29721	1.2649	1.78399	1.09685	1.2412	2.32354	1.59382	1.64022	2.14025	1.4455	0.0310661	1.45795	1.33237		31.4	0.00851829	-0.146533	0.0383518	0.0324263	0.0347256	0.0463465	-0.0145387	0.0290705	0.0885756	0.075373	0.047798	-0.0257483	-0.0211214	-0.0731798	-0.0670005	0.0608472
31.6	1.77327	0.600257	1.22431	1.28374	1.23317	1.77098	1.07216	1.22049	2.30407	1.57401	1.62192	2.10637	1.43412	0.0240725	1.41319	1.29699		31.6	0.0198934	-0.143781	0.0391081	0.0311151	0.0329284	0.0449953	-0.0114405	0.0305293	0.0858496	0.0744241	0.0469534	-0.0278184	-0.0190629	-0.0836577	-0.0846025	0.053739
31.8	1.75847	0.590495	1.18123	1.26558	1.20593	1.75059	1.02798	1.18945	2.29097	1.54899	1.60087	2.07671	1.43189	0.0179059	1.36318	1.26545		31.8	0.0275629	-0.139078	0.0380503	0.0295149	0.0302199	0.0439096	-0.0130501	0.0316092	0.084788	0.0691542	0.0467711	-0.0293834	-0.0174865	-0.0949288	-0.10547	0.0515545
32	1.74552	0.593238	1.1229	1.25868	1.17748	1.7256	0.986778	1.15626	2.27544	1.52999	1.58208	2.03993	1.4193	0.0104988	1.30923	1.24262		32	0.0351534	-0.133488	0.0354823	0.0288181	0.0279511	0.0438346	-0.0155551	0.0361871	0.0824248	0.0667178	0.041523	-0.030177	-0.0172283	-0.105187	-0.125635	0.0503506
32.2	1.7305	0.594396	1.07168	1.23955	1.14999	1.70437	0.941466	1.12659	2.25939	1.51898	1.5731	2.00794	1.40208	0.00303845	1.26243	1.22516		32.2	0.0408507	-0.128962	0.0324888	0.0281164	0.0260553	0.0423034	-0.0202076	0.0455533	0.0820553	0.064073	0.0396492	-0.0300433	-0.0148725	-0.118021	-0.140342	0.0498341
32.4	1.70613	0.596169	1.04544	1.21964	1.12222	1.68721	0.921948	1.10486	2.24303	1.49341	1.55618	1.98277	1.39983	-0.00525291	1.2223	1.22356		32.4	0.0454328	-0.123772	0.0327662	0.0250435	0.02354	0.0414992	-0.0227243	0.054972	0.0814309	0.0610171	0.0386938	-0.030121	-0.0126667	-0.127702	-0.153682	0.0526131
32.6	1.67884	0.598476	1.03958	1.20123	1.09966	1.66618	0.919068	1.08911	2.22736	1.48035	1.53337	1.9545	1.40028	-0.0116285	1.18311	1.19294		32.6	0.0502751	-0.117634	0.0323769	0.024801	0.0211033	0.0408836	-0.0179223	0.0643797	0.0823508	0.0559477	0.0374988	-0.029505	-0.00867796	-0.13456	-0.167689	0.0486547
32.8	1.6536	0.600626	1.03201	1.19034	1.07914	1.6547	0.941291	1.08429	2.20338	1.48639	1.51146	1.92062	1.41055	-0.0196062	1.1379	1.1784		32.8	0.0595937	-0.111601	0.0318794	0.0270786	0.0193729	0.0408788	-0.0068407	0.0726373	0.0820424	0.0524887	0.0356299	-0.0305224	-0.00463173	-0.143047	-0.179378	0.0469888
33	1.63122	0.600096	1.03625	1.17979	1.06098	1.64778	0.962067	1.08541	2.17747	1.47133	1.48529	1.89225	1.40647	-0.0261315	1.09484	1.14529		33	0.0700699	-0.106481	0.0314459	0.0283382	0.018105	0.0399131	0.00495301	0.075734	0.0810456	0.0517483	0.035416	-0.0323635	-0.000328204	-0.153362	-0.188453	0.0456968
33.2	1.59369	0.597102	1.0274	1.16537	1.04296	1.63271	0.984367	1.08005	2.14868	1.44491	1.44973	1.86631	1.41321	-0.0324893	1.04433	1.11003		33.2	0.0772559	-0.103023	0.0306748	0.0297315	0.0163226	0.0374666	0.0167386	0.0740334	0.0802931	0.0524939	0.0319635	-0.0342257	0.00384243	-0.159867	-0.200282	0.0460688
33.4	1.56382	0.593954	1.01583	1.15565	1.02601	1.61936	1.00128	1.07367	2.11534	1.4494	1.4189	1.83648	1.4178	-0.03655	0.994846	1.07052		33.4	0.0843818	-0.0991382	0.0267108	0.0344609	0.0159257	0.0353791	0.0268025	0.0739947	0.0752098	0.0508741	0.0304418	-0.0365846	0.0101831	-0.164076	-0.212474	0.0434495
33.6	1.52844	0.589511	1.01026	1.13951	1.00579	1.61088	1.01475	1.06674	2.07825	1.44102	1.39993	1.81447	1.42341	-0.0374349	0.95933	1.04819		33.6	0.0924865	-0.0969591	0.0243978	0.0384565	0.0158468	0.0322477	0.0346665	0.0725326	0.0706934	0.0498487	0.0266478	-0.0403261	0.0140048	-0.165857	-0.220727	0.0467469
33.8	1.48676	0.588005	0.986687	1.12484	0.987392	1.60257	1.00687	1.05837	2.05193	1.41228	1.37606	1.79656	1.41357	-0.0372292	0.933028	1.0275		33.8	0.0953252	-0.0965269	0.0163307	0.0407232	0.0148041	0.0310741	0.0393841	0.0714212	0.0638892	0.0503455	0.0260098	-0.0422467	0.0162794	-0.164612	-0.224813	0.046311
34	1.44142	0.588126	0.952074	1.0965	0.970104	1.59605	1.00302	1.04767	2.00796	1.39886	1.36133	1.78144	1.41232	-0.0374976	0.910923	1.0164		34	0.0954561	-0.095526	0.00295218	0.0428384	0.0132415	0.029061	0.043751	0.0705727	0.0576223	0.0494872	0.0251822	-0.0437564	0.0183768	-0.16316	-0.229888	0.0468003
34.2	1.40559	0.582929	0.905464	1.08261	0.952763	1.59763	1.00313	1.02993	1.97269	1.38845	1.35077	1.76412	1.4043	-0.0368096	0.880031	1.01151		34.2	0.0961444	-0.0925104	-0.0123542	0.0427248	0.0121432	0.02968	0.0472219	0.0704531	0.0499729	0.0501957	0.026982	-0.0453861	0.0186945	-0.161612	-0.232266	0.0446839
34.4	1.36173	0.579927	0.873103	1.06645	0.939049	1.60369	1.0016	1.01341	1.93761	1.37061	1.33642	1.74386	1.39078	-0.0346576	0.855245	1.01238		34.4	0.0951429	-0.0889306	-0.0236815	0.0401799	0.0106692	0.029295	0.0520026	0.0687144	0.0464622	0.048316	0.0261946	-0.0466285	0.0155391	-0.160469	-0.232223	0.045178
34.6	1.32566	0.581302	0.853195	1.05091	0.924506	1.60525	0.992568	0.995377	1.90906	1.35708	1.31472	1.72648	1.3656	-0.0349344	0.830859	1.00919		34.6	0.090793	-0.0845611	-0.0285706	0.0366915	0.00910601	0.0287119	0.0527712	0.0677478	0.0426778	0.0478098	0.0283213	-0.0469387	0.00958334	-0.159996	-0.231932	0.0432369
34.8	1.29286	0.573342	0.842794	1.03045	0.912376	1.60484	0.985515	0.974488	1.8612	1.35421	1.30169	1.70813	1.32478	-0.033973	0.812634	1.00208		34.8	0.0849952	-0.0787135	-0.0263631	0.0339731	0.00764335	0.0283259	0.0530307	0.0682569	0.0371289	0.0446701	0.0280387	-0.0484348	-0.00266062	-0.160623	-0.234059	0.0445901
35	1.26042	0.560203	0.836485	1.01725	0.895813	1.60492	0.97328	0.946109	1.81704	1.33246	1.28657	1.68576	1.26675	-0.0323965	0.798444	1.00366		35	0.0807151	-0.0710389	-0.019597	0.0306984	0.00564496	0.0271847	0.0517502	0.0671054	0.0307421	0.0438498	0.0264391	-0.0506257	-0.0183818	-0.160513	-0.235378	0.0461396
35.2	1.23081	0.558104	0.842947	1.00014	0.879037	1.59662	0.947046	0.927569	1.77144	1.31226	1.26912	1.66346	1.20959	-0.0319785	0.802767	1.00074		35.2	0.0770335	-0.0638617	-0.0103926	0.0290214	0.00349575	0.0264808	0.0483319	0.0661824	0.0229439	0.0381476	0.0254266	-0.0532301	-0.0364372	-0.160559	-0.23465	0.0472158
35.4	1.20189	0.55696	0.828073	0.981454	0.860223	1.58256	0.914802	0.89673	1.73002	1.2895	1.2599	1.64224	1.14921	-0.0318866	0.811328	0.990417		35.4	0.0705267	-0.0582434	-0.00562601	0.0281542	0.00246806	0.0260985	0.0446966	0.0657329	0.0168107	0.0374982	0.0220973	-0.0557278	-0.054674	-0.160707	-0.232238	0.0470313
35.6	1.17009	0.546531	0.797691	0.973374	0.846765	1.56748	0.876242	0.872131	1.67755	1.25932	1.24306	1.62506	1.08883	-0.0314435	0.821113	0.977599		35.6	0.0627162	-0.0512134	-0.00500421	0.0275914	0.000583448	0.0276931	0.0414555	0.0645165	0.00944041	0.0376432	0.0201595	-0.0584088	-0.0737024	-0.160628	-0.229276	0.0459449
35.8	1.15494	0.538669	0.777686	0.964836	0.834251	1.54826	0.84163	0.842826	1.65418	1.22624	1.21885	1.61002	1.02932	-0.0347043	0.822613	0.958884		35.8	0.0571106	-0.0434	-0.00591594	0.0271329	0.000191989	0.026154	0.0376253	0.0611739	0.00728899	0.0389057	0.015727	-0.0598515	-0.0884849	-0.161453	-0.22502	0.0423428
36	1.13708	0.535703	0.760604	0.959587	0.823027	1.52432	0.804909	0.80927	1.65426	1.21818	1.19773	1.59344	0.9858	-0.0379803	0.821679	0.944118		36	0.0501327	-0.0392391	-0.00752644	0.0265565	0.000273823	0.0262166	0.0341141	0.0583955	0.0125563	0.0382797	0.0147251	-0.0613371	-0.101748	-0.161642	-0.220221	0.0384128
36.2	1.12674	0.522821	0.754206	0.949467	0.808268	1.49962	0.786487	0.771623	1.66126	1.21204	1.16966	1.58032	0.942303	-0.0406635	0.815366	0.92478		36.2	0.0424767	-0.0341908	-0.0131661	0.0266419	0.00144484	0.0281817	0.0331487	0.0541896	0.0204909	0.0396332	0.0136051	-0.062214	-0.114019	-0.162888	-0.217545	0.0339694
36.4	1.1232	0.511826	0.728215	0.934007	0.796862	1.47069	0.776635	0.739077	1.65992	1.21113	1.14228	1.56797	0.908314	-0.0455235	0.804036	0.905601		36.4	0.035157	-0.0267088	-0.0223314	0.0245242	0.00191459	0.0268216	0.0322592	0.0488451	0.027202	0.0384552	0.0140644	-0.064329	-0.122423	-0.163837	-0.216979	0.0302349
36.6	1.12714	0.509292	0.69156	0.912209	0.786092	1.44073	0.770149	0.699929	1.67705	1.20912	1.11804	1.54975	0.885779	-0.0491967	0.792751	0.881779		36.6	0.0283095	-0.0215774	-0.03404	0.0210606	0.00212669	0.0259534	0.0349561	0.042692	0.0338634	0.0375466	0.0133953	-0.065705	-0.127872	-0.165227	-0.217113	0.0235763
36.8	1.11554	0.509662	0.641629	0.888861	0.772739	1.41095	0.769662	0.666406	1.67001	1.20079	1.09489	1.52779	0.874151	-0.0522509	0.786246	0.856912		36.8	0.019157	-0.0183268	-0.0468373	0.0151357	0.00131799	0.024977	0.0354641	0.0377965	0.0370436	0.0355541	0.0121149	-0.068812	-0.131347	-0.167156	-0.21692	0.0187965
37	1.1019	0.506008	0.604968	0.860775	0.761589	1.38699	0.766675	0.641432	1.66289	1.1834	1.07107	1.50757	0.858162	-0.0552959	0.777332	0.822144		37	0.00906589	-0.0132058	-0.0575095	0.0105177	0.00161114	0.0251529	0.0344024	0.0325268	0.0365112	0.0354489	0.0108061	-0.0721309	-0.133372	-0.169968	-0.217273	0.0152431
37.2	1.08836	0.502362	0.563264	0.842473	0.754949	1.37194	0.743428	0.625238	1.64586	1.15598	1.05539	1.48558	0.845048	-0.0592849	0.769174	0.794166		37.2	0.00294247	-0.010913	-0.0637093	0.00550726	0.00168823	0.0220679	0.0335544	0.0274707	0.033945	0.0337092	0.00809711	-0.0748976	-0.131033	-0.172152	-0.218445	0.0129058
37.4	1.07492	0.490486	0.543125	0.825435	0.741622	1.36089	0.720508	0.617173	1.6272	1.14632	1.03419	1.46386	0.833372	-0.0608817	0.763459	0.770992		37.4	-0.000814456	-0.0120218	-0.0603597	0.00315144	0.000863258	0.0208058	0.0296284	0.0240883	0.0298523	0.0327954	0.00495361	-0.0768184	-0.129525	-0.174978	-0.218224	0.00908427
37.6	1.0567	0.477945	0.528336	0.807129	0.728584	1.35324	0.689764	0.615129	1.59135	1.14352	1.01842	1.44081	0.82734	-0.0645194	0.763062	0.747372		37.6	-0.00419839	-0.011922	-0.0534108	0.00139891	-7.27882e-05	0.0176839	0.0232149	0.0234872	0.0246826	0.033591	0.00134672	-0.0799384	-0.125974	-0.17636	-0.215966	0.00953821
37.8	1.04762	0.468313	0.517133	0.786877	0.713484	1.35534	0.660004	0.614191	1.55072	1.14496	1.00301	1.42395	0.83016	-0.0665196	0.763389	0.724449		37.8	-0.00424167	-0.015427	-0.0482056	0.00101531	-0.00092593	0.0172782	0.0171299	0.0233286	0.0175468	0.0326965	0.00213984	-0.0816045	-0.118181	-0.178581	-0.21261	0.0099256
38	1.04301	0.454041	0.504875	0.771072	0.695594	1.35154	0.636268	0.622253	1.48301	1.15535	0.987069	1.40979	0.852	-0.0699257	0.766107	0.710837		38	-0.00205801	-0.0182487	-0.0502172	0.000168388	-0.00314244	0.0148846	0.0125424	0.0246911	0.00614582	0.0279062	0.00059208	-0.0825749	-0.106208	-0.180865	-0.207927	0.00974884
38.2	1.03813	0.43738	0.49502	0.746868	0.678775	1.33493	0.625577	0.628457	1.40366	1.1818	0.971332	1.38999	0.871943	-0.0720041	0.775423	0.696861		38.2	-0.00167396	-0.0253874	-0.0525362	-1.26924e-05	-0.00585622	0.0133195	0.00907795	0.027398	-0.00691107	0.0247013	0.000261704	-0.0854664	-0.0893143	-0.181185	-0.200149	0.0089666
38.4	1.03059	0.431157	0.527687	0.718951	0.666614	1.32023	0.614825	0.629212	1.32084	1.21491	0.951158	1.37523	0.885022	-0.0736256	0.780427	0.676215		38.4	-0.00416773	-0.0343017	-0.0550495	-0.00128494	-0.00858125	0.0143165	0.00615914	0.0300178	-0.0221889	0.023869	-0.00229174	-0.0883541	-0.071454	-0.18099	-0.192732	0.00763889
38.6	1.02092	0.4166	0.572609	0.703369	0.653975	1.30733	0.607899	0.633304	1.24011	1.2801	0.930542	1.36052	0.893454	-0.0729556	0.780711	0.664331		38.6	-0.0039338	-0.0476995	-0.0548638	-0.00160563	-0.0100868	0.013323	0.00549618	0.0329302	-0.0367669	0.0213394	-0.00334758	-0.090133	-0.050622	-0.181206	-0.185622	0.00729477
38.8	1.00482	0.398768	0.625772	0.687739	0.645591	1.29725	0.589175	0.64211	1.16744	1.35488	0.90999	1.34414	0.887949	-0.0729466	0.786318	0.654331		38.8	-0.00471923	-0.0600257	-0.0496813	-0.00147844	-0.0117414	0.0127463	0.00460278	0.0341286	-0.0477354	0.0229995	-0.00610082	-0.0910394	-0.0302898	-0.179167	-0.177127	0.00598809
39	0.987905	0.380434	0.66641	0.664198	0.642576	1.28813	0.571911	0.646087	1.11812	1.41819	0.884836	1.32864	0.856429	-0.072008	0.793872	0.636401		39	-0.00755265	-0.0767399	-0.0369424	-0.00147987	-0.0135557	0.0130799	0.0060678	0.0332963	-0.0552383	0.0262125	-0.0092406	-0.0936945	-0.014282	-0.176596	-0.168342	0.00375659
39.2	0.976786	0.369857	0.705068	0.639507	0.636091	1.28584	0.560677	0.640262	1.0853	1.47341	0.863845	1.31759	0.823256	-0.0703815	0.798688	0.625128		39.2	-0.0103796	-0.0899091	-0.0256951	-0.00284934	-0.0152639	0.0133921	0.00654112	0.0311828	-0.061043	0.0292748	-0.011993	-0.0954667	-0.00247049	-0.17518	-0.159221	0.0031556
39.4	0.964178	0.351196	0.706703	0.627589	0.629077	1.27688	0.545627	0.631177	1.06798	1.48117	0.850871	1.30198	0.794645	-0.0703767	0.808614	0.621949		39.4	-0.0102226	-0.100515	-0.0199048	-0.00492179	-0.0176167	0.0116015	0.0103659	0.0274302	-0.063397	0.0293876	-0.0113244	-0.0964674	0.0105282	-0.17274	-0.145279	0.00207243
39.6	0.964035	0.333388	0.697957	0.606049	0.621183	1.26658	0.53839	0.618161	1.066	1.44871	0.8377	1.28981	0.765211	-0.0727398	0.81737	0.615397		39.6	-0.0096774	-0.110558	-0.0193702	-0.007013	-0.0196104	0.0107306	0.0141776	0.0224484	-0.0612387	0.0283425	-0.010425	-0.0977112	0.0179224	-0.169988	-0.129024	0.000688332
39.8	0.96451	0.31242	0.684189	0.58726	0.613687	1.23808	0.538327	0.613952	1.07808	1.39478	0.822484	1.27345	0.744873	-0.0738603	0.814853	0.606403		39.8	-0.00446207	-0.119896	-0.0216278	-0.00644217	-0.0213523	0.0081343	0.0209424	0.0218378	-0.0576666	0.0257298	-0.0115784	-0.101045	0.0211952	-0.167193	-0.114553	-0.00141201
40	0.973321	0.297778	0.67378	0.573758	0.602197	1.2185	0.541342	0.615883	1.10804	1.34211	0.80995	1.25698	0.736918	-0.0743188	0.816124	0.603239		40	0.000501722	-0.127938	-0.0229113	-0.00771205	-0.0214375	0.00556561	0.0276538	0.0292873	-0.0483151	0.0235743	-0.0122106	-0.102321	0.0250388	-0.164177	-0.10192	-0.00300217
40.2	0.976085	0.280506	0.666995	0.568121	0.593663	1.19958	0.555722	0.633729	1.1476	1.28247	0.794181	1.24132	0.739241	-0.0755493	0.821056	0.593876		40.2	0.00669439	-0.136299	-0.0223777	-0.00688088	-0.0217629	0.0038562	0.0342018	0.0378158	-0.035472	0.0199963	-0.0133605	-0.102815	0.0285865	-0.160062	-0.0910049	-0.00633496
40.4	0.981342	0.269369	0.662922	0.557832	0.583972	1.18277	0.575464	0.633037	1.18592	1.24415	0.781133	1.22508	0.737436	-0.0754658	0.824071	0.575936		40.4	0.0120505	-0.145936	-0.0222582	-0.00400466	-0.0220314	0.00353859	0.0398125	0.0407155	-0.0208119	0.0169945	-0.0143013	-0.103345	0.0279476	-0.157079	-0.0828486	-0.00836612
40.6	0.971812	0.260294	0.653008	0.547155	0.571997	1.16202	0.587408	0.656434	1.21907	1.21275	0.761838	1.20602	0.738126	-0.076424	0.822082	0.555821		40.6	0.0152844	-0.153932	-0.0235672	-0.00310658	-0.0220999	0.00262075	0.0437091	0.0393854	-0.00803613	0.0145707	-0.0178374	-0.104759	0.0286278	-0.154456	-0.0783079	-0.0112412
40.8	0.971554	0.252675	0.633571	0.543913	0.559996	1.14921	0.605038	0.695197	1.23858	1.19231	0.745958	1.19076	0.738044	-0.0785324	0.8198	0.541237		40.8	0.0137124	-0.160542	-0.0284763	-0.00450228	-0.0218634	0.00201106	0.0466637	0.0363947	0.000479121	0.0125389	-0.0199231	-0.105169	0.0289525	-0.153986	-0.0747113	-0.013314
41	0.968503	0.242866	0.629402	0.53999	0.548239	1.13273	0.616772	0.712923	1.23018	1.17528	0.733776	1.17252	0.73912	-0.0819722	0.811303	0.525465		41	0.0106026	-0.16706	-0.0312027	-0.00198266	-0.0232888	0.00215895	0.0473924	0.0258023	0.0021158	0.0112979	-0.0209918	-0.106208	0.0285038	-0.15309	-0.0705018	-0.0147287
41.2	0.959173	0.231362	0.618311	0.534571	0.53591	1.12045	0.617381	0.714151	1.21307	1.1619	0.720225	1.15728	0.730695	-0.0848244	0.798158	0.508053		41.2	0.00730829	-0.173313	-0.0319433	-0.00140237	-0.0243582	0.00123289	0.0472207	0.0153435	0.00163148	0.0101816	-0.0229473	-0.107393	0.0245833	-0.153373	-0.0673048	-0.0148212
41.4	0.944289	0.219627	0.604343	0.525769	0.524233	1.10551	0.612742	0.735383	1.1913	1.14625	0.704592	1.14418	0.724637	-0.08747	0.784651	0.495502		41.4	0.00451035	-0.178416	-0.0329167	-0.00170314	-0.0242187	1.07914e-05	0.0490287	0.0104365	-0.003681	0.0121124	-0.0240924	-0.10891	0.0225382	-0.153832	-0.0672094	-0.0155465
41.6	0.937916	0.208412	0.58872	0.519812	0.516534	1.09108	0.611696	0.733936	1.16695	1.12846	0.690978	1.1334	0.718681	-0.0869622	0.77653	0.478749		41.6	0.00182905	-0.182143	-0.0352126	-0.000386989	-0.0251282	0.00132187	0.0468222	0.00908269	-0.00877309	0.0116954	-0.0259589	-0.109407	0.020746	-0.154386	-0.0673533	-0.0180623
41.8	0.924053	0.198557	0.57275	0.509755	0.509063	1.07836	0.605329	0.706532	1.14826	1.11827	0.679017	1.12639	0.71277	-0.0849136	0.770524	0.464625		41.8	0.00171507	-0.186144	-0.0352768	-0.000207497	-0.0262599	0.00170508	0.0443354	0.00592259	-0.0117697	0.0115435	-0.0265446	-0.110207	0.0197668	-0.150533	-0.0654873	-0.0188009
42	0.909495	0.190254	0.547164	0.4993	0.499966	1.06073	0.592308	0.695987	1.13361	1.10504	0.664529	1.11871	0.709351	-0.0830354	0.76214	0.44884		42	0.00466983	-0.188438	-0.0383711	-0.00284938	-0.0258353	0.000505271	0.0413975	0.00380603	-0.0143936	0.0112582	-0.0282834	-0.111104	0.0192574	-0.145596	-0.0635287	-0.019422
42.2	0.904022	0.188915	0.537292	0.491602	0.493428	1.03851	0.588542	0.689889	1.12835	1.09265	0.647968	1.10743	0.70987	-0.0803733	0.753957	0.433431		42.2	0.00513548	-0.187987	-0.0399708	-0.00382401	-0.0247681	-0.00157221	0.041127	0.00170134	-0.0151917	0.010864	-0.0305021	-0.112165	0.0194724	-0.139572	-0.059445	-0.0210856
42.4	0.894473	0.18679	0.526269	0.484754	0.488494	1.02147	0.584683	0.687615	1.11867	1.08277	0.633881	1.09673	0.700748	-0.080468	0.742523	0.420546		42.4	0.00415453	-0.186203	-0.0370499	-0.0031426	-0.0240856	-0.00199722	0.0339556	0.000276303	-0.0120993	0.00764916	-0.0338252	-0.112772	0.01661	-0.134481	-0.0555707	-0.0208009
42.6	0.879505	0.185775	0.519476	0.472456	0.482454	1.00964	0.583703	0.687636	1.1075	1.08106	0.621158	1.08675	0.693814	-0.0800196	0.725705	0.411853		42.6	0.00521615	-0.18355	-0.0317701	-0.00246214	-0.0230991	-0.00482941	0.0322214	0.000167706	-0.0111922	0.00754615	-0.0342332	-0.113203	0.0141389	-0.127301	-0.051691	-0.0190816
42.8	0.869988	0.18528	0.513832	0.456805	0.475574	1.00204	0.573625	0.681252	1.09176	1.08425	0.607709	1.07215	0.684252	-0.081599	0.712013	0.402937		42.8	0.00595548	-0.180755	-0.0250221	-0.00212072	-0.0232738	-0.00767776	0.0296566	-0.000107559	-0.0122249	0.0064678	-0.0360652	-0.113652	0.0125692	-0.122639	-0.0495981	-0.019111
43	0.855749	0.181786	0.489704	0.441287	0.469375	0.996625	0.572305	0.669546	1.07389	1.09913	0.594682	1.061	0.671139	-0.0803063	0.694404	0.393212		43	0.00629213	-0.17859	-0.0203388	0.00073003	-0.0241822	-0.00964792	0.0278863	2.84283e-05	-0.0128802	0.00371205	-0.0381004	-0.11387	0.00834221	-0.117775	-0.0479763	-0.0215029
43.2	0.840359	0.171642	0.461768	0.42742	0.462188	0.9954	0.555403	0.663612	1.05197	1.12339	0.583557	1.05235	0.65206	-0.0800716	0.676535	0.383228		43.2	0.00832608	-0.179668	-0.0174335	0.00100633	-0.0265329	-0.0108802	0.0244371	0.000420367	-0.0149768	0.00536104	-0.0395001	-0.114649	0.00649153	-0.114384	-0.0492826	-0.0219226
43.4	0.843488	0.163406	0.43133	0.412172	0.453653	0.994381	0.543557	0.65795	1.04244	1.14154	0.569129	1.03736	0.641681	-0.077756	0.658775	0.36923		43.4	0.0137313	-0.181766	-0.0179341	0.00125244	-0.0278998	-0.0132594	0.0242039	0.00216028	-0.0164163	0.00764998	-0.0398192	-0.116132	0.00606774	-0.107121	-0.0507031	-0.0239847
43.6	0.844291	0.159527	0.396232	0.401136	0.444912	0.991211	0.529568	0.657271	1.03445	1.15135	0.554245	1.0239	0.629051	-0.0766178	0.647639	0.352981		43.6	0.0204381	-0.181831	-0.017964	0.000497565	-0.0291326	-0.0139272	0.0229396	0.00381562	-0.0172459	0.00895575	-0.0395279	-0.117979	0.00446393	-0.102913	-0.0506962	-0.0256164
43.8	0.844623	0.161248	0.380434	0.394951	0.437952	0.984216	0.521862	0.66064	1.0252	1.1646	0.539104	1.00871	0.621555	-0.0721852	0.6322	0.338078		43.8	0.0234616	-0.178452	-0.0161983	0.00150521	-0.0307186	-0.014453	0.0235923	0.00519316	-0.0172806	0.0105701	-0.0457434	-0.119153	0.00400852	-0.0941953	-0.0505124	-0.0259764
44	0.843307	0.167082	0.376047	0.387354	0.432416	0.979053	0.511411	0.660122	1.02234	1.1682	0.524209	0.995019	0.613221	-0.069132	0.617927	0.323044		44	0.0275502	-0.172834	-0.0129098	-0.000332371	-0.0312622	-0.0127956	0.0227216	0.00528562	-0.0154063	0.0137647	-0.0489236	-0.11988	0.00322109	-0.089325	-0.0480546	-0.0258207
44.2	0.842224	0.17997	0.371985	0.38116	0.426511	0.969021	0.502069	0.653901	1.01439	1.16249	0.510946	0.980175	0.610867	-0.0711321	0.597309	0.3141		44.2	0.0307624	-0.162878	-0.00989765	0.000355603	-0.0318911	-0.0138856	0.020768	0.00536265	-0.0158699	0.0137122	-0.0497953	-0.120852	0.00416795	-0.0931277	-0.0444949	-0.0260031
44.4	0.830205	0.191919	0.380396	0.379156	0.421102	0.953842	0.477758	0.649032	0.99947	1.16788	0.495527	0.971532	0.604313	-0.0741315	0.58594	0.305827		44.4	0.0297002	-0.151163	-0.00310247	-0.00112932	-0.0331805	-0.0146576	0.0192076	0.00432812	-0.0178715	0.0148727	-0.0499964	-0.120992	0.00336254	-0.10045	-0.040072	-0.0278632
44.6	0.81087	0.201104	0.394124	0.37246	0.414796	0.940724	0.446249	0.644723	0.987748	1.19656	0.484213	0.960253	0.579074	-0.0775245	0.574847	0.304028		44.6	0.0215432	-0.141653	0.00318817	-0.000963662	-0.0345353	-0.017395	0.0180911	0.00470154	-0.0187149	0.0179794	-0.0526754	-0.121677	0.000727961	-0.107504	-0.0380737	-0.0318066
44.8	0.77843	0.204902	0.400467	0.367552	0.40548	0.926551	0.422471	0.644953	0.976297	1.22559	0.473901	0.951025	0.516058	-0.0815561	0.57407	0.307347		44.8	0.0128796	-0.136488	0.00744169	-0.00263403	-0.0347959	-0.0182083	0.0149854	0.00755926	-0.018589	0.0273106	-0.0485959	-0.122111	-0.0129102	-0.117397	-0.0406402	-0.0317584
45	0.74631	0.205045	0.402432	0.360309	0.397684	0.911127	0.40296	0.645877	0.970002	1.26417	0.46328	0.941912	0.437829	-0.0831754	0.577467	0.313854		45	0.00195661	-0.130453	0.00916433	-0.0031043	-0.0347192	-0.0199293	0.0129025	0.00964349	-0.019291	0.0392499	-0.0480448	-0.122546	-0.0307855	-0.122665	-0.0480102	-0.030775
45.2	0.713302	0.201964	0.39357	0.349515	0.390042	0.902307	0.391999	0.652178	0.961987	1.31263	0.45332	0.929201	0.352657	-0.0788466	0.5857	0.315862		45.2	-0.00750383	-0.127331	0.00891586	-0.00511694	-0.0346538	-0.0189086	0.0123424	0.0114806	-0.0183696	0.0529702	-0.0489463	-0.12359	-0.0517961	-0.118375	-0.0568598	-0.0284773
45.4	0.693708	0.19875	0.376172	0.337254	0.380027	0.895354	0.390014	0.654128	0.955691	1.35051	0.449589	0.918684	0.267374	-0.0743949	0.587777	0.320647		45.4	-0.0172257	-0.124218	0.00614093	-0.0095116	-0.0349453	-0.0206475	0.0117846	0.0129679	-0.0178238	0.066146	-0.0499848	-0.12465	-0.069404	-0.113322	-0.0663827	-0.0234405
45.6	0.6805	0.19568	0.358659	0.325003	0.37441	0.885325	0.397254	0.644678	0.937884	1.35399	0.44332	0.909119	0.190009	-0.0688553	0.58636	0.326927		45.6	-0.0234427	-0.122317	0.00256492	-0.0186146	-0.0348633	-0.0201213	0.00826995	0.012207	-0.0195612	0.0773642	-0.0498897	-0.124978	-0.0849139	-0.107276	-0.0755457	-0.016324
45.8	0.668517	0.190985	0.322751	0.308491	0.366694	0.872601	0.398035	0.636642	0.929143	1.33939	0.437656	0.900039	0.151247	-0.0646393	0.578302	0.319926		45.8	-0.0275226	-0.118217	-0.00394608	-0.0335853	-0.0344881	-0.0221003	0.00574226	0.0103001	-0.0194513	0.0801815	-0.0528557	-0.12676	-0.0909854	-0.103578	-0.0808383	-0.0153143
46	0.662457	0.190312	0.285783	0.294878	0.358115	0.858156	0.395825	0.636015	0.916249	1.29162	0.429287	0.888407	0.129184	-0.0646045	0.572052	0.31217		46	-0.030388	-0.115939	-0.0107457	-0.0499582	-0.0366757	-0.0257186	0.00370822	0.0105579	-0.0213519	0.0750059	-0.0541292	-0.128705	-0.0910728	-0.102568	-0.0831427	-0.0147416
46.2	0.657599	0.187157	0.254896	0.277247	0.347363	0.839422	0.383796	0.628481	0.9033	1.22899	0.424452	0.878482	0.113828	-0.0664844	0.564833	0.30791		46.2	-0.0339747	-0.111058	-0.0144165	-0.0692875	-0.0377773	-0.0291515	0.0025036	0.0116772	-0.023424	0.0645629	-0.055134	-0.129867	-0.0919841	-0.103931	-0.0838567	-0.0152938
46.4	0.646676	0.185839	0.223504	0.264595	0.339367	0.819494	0.372195	0.613982	0.886827	1.15216	0.41584	0.865852	0.106194	-0.0684867	0.559534	0.295659		46.4	-0.0348641	-0.10769	-0.0179216	-0.0829616	-0.0379628	-0.0296195	-0.00129671	0.0109473	-0.026141	0.0512196	-0.0563393	-0.131297	-0.093306	-0.106086	-0.085037	-0.0167469
46.6	0.633035	0.185315	0.196397	0.257133	0.328903	0.801191	0.353966	0.608978	0.870355	1.08356	0.408851	0.855315	0.110343	-0.0721507	0.553697	0.281585		46.6	-0.0345803	-0.103857	-0.0185207	-0.0894156	-0.0382002	-0.0298436	-0.00429722	0.0120819	-0.0283995	0.0371482	-0.0583402	-0.133002	-0.0934435	-0.109356	-0.0865629	-0.0172858
46.8	0.62741	0.186259	0.188569	0.252588	0.321931	0.783725	0.331621	0.598215	0.848346	1.01321	0.400761	0.842625	0.11322	-0.0772621	0.546592	0.27041		46.8	-0.034656	-0.102694	-0.0137819	-0.0876293	-0.0394147	-0.0284068	-0.00589385	0.0135164	-0.0345373	0.0243712	-0.0567503	-0.133561	-0.094183	-0.117881	-0.0910704	-0.018649
47	0.631792	0.18241	0.193158	0.252013	0.316569	0.767995	0.31446	0.581849	0.824774	0.962303	0.395004	0.834724	0.112944	-0.0825254	0.535264	0.262244		47	-0.0315196	-0.10098	-0.00583215	-0.0803541	-0.0395071	-0.0273825	-0.00790567	0.0129359	-0.0395274	0.0168534	-0.0564865	-0.134307	-0.0937576	-0.131366	-0.0964468	-0.0173803
47.2	0.633247	0.18073	0.195327	0.259042	0.313796	0.755613	0.302445	0.567452	0.799567	0.912279	0.387736	0.82802	0.112514	-0.0866614	0.52717	0.255579		47.2	-0.026746	-0.0997783	-0.000469451	-0.0671305	-0.0400987	-0.0247413	-0.0107635	0.0122164	-0.0454539	0.0123465	-0.0559373	-0.134146	-0.092645	-0.146049	-0.101057	-0.0172985
47.4	0.633697	0.174393	0.196925	0.263138	0.309001	0.744367	0.29334	0.558234	0.768076	0.879277	0.384085	0.823532	0.109889	-0.0910862	0.51927	0.25072		47.4	-0.0188804	-0.0993069	0.00513912	-0.0575084	-0.0408654	-0.0239737	-0.0120876	0.0123766	-0.0537757	0.0118131	-0.0555498	-0.133962	-0.0919305	-0.163116	-0.103891	-0.0169024
47.6	0.636877	0.167792	0.192659	0.264468	0.301961	0.730297	0.294668	0.543769	0.744903	0.842774	0.375328	0.815626	0.10487	-0.0976778	0.508482	0.243489		47.6	-0.00842975	-0.0976492	0.00778972	-0.05121	-0.0413367	-0.0233118	-0.0109752	0.0111422	-0.0604785	0.0100858	-0.0555993	-0.134373	-0.0912013	-0.18377	-0.102906	-0.0192366
47.8	0.645796	0.162797	0.188238	0.263824	0.29639	0.724381	0.302512	0.53292	0.725148	0.819251	0.368694	0.811028	0.0970985	-0.102249	0.506108	0.238797		47.8	0.00409463	-0.0929597	0.0103149	-0.0478694	-0.0416865	-0.0228511	-0.0101776	0.0110711	-0.0652085	0.0082635	-0.0550558	-0.135587	-0.0911608	-0.199527	-0.095217	-0.0185399
48	0.639213	0.161729	0.177666	0.26104	0.291114	0.714401	0.316565	0.525943	0.701723	0.803192	0.360892	0.803593	0.0932959	-0.103305	0.508517	0.230553		48	0.0169583	-0.089984	0.00894202	-0.0470569	-0.0416459	-0.0225805	-0.00598092	0.0121119	-0.0714546	0.00762588	-0.0539831	-0.136771	-0.0917089	-0.209789	-0.0888366	-0.0192206
48.2	0.622326	0.157826	0.171391	0.256854	0.284274	0.704515	0.329251	0.517967	0.677083	0.799388	0.350967	0.796606	0.0861518	-0.103285	0.511708	0.223359		48.2	0.0308004	-0.0881327	0.00640123	-0.0495144	-0.0408681	-0.0233546	0.000715922	0.0126848	-0.0777287	0.007206	-0.0535205	-0.138869	-0.0923842	-0.21737	-0.0841436	-0.0201235
48.4	0.582716	0.156115	0.165985	0.253458	0.278476	0.696117	0.339719	0.512894	0.659598	0.7963	0.341246	0.785351	0.0833044	-0.101342	0.514825	0.220914		48.4	0.0366997	-0.0849577	0.0035274	-0.0483564	-0.0415094	-0.0231454	0.00599566	0.0138723	-0.0816768	0.00642208	-0.0528475	-0.141934	-0.0927409	-0.222405	-0.0806078	-0.0196015
48.6	0.528317	0.154608	0.160645	0.253365	0.272981	0.690254	0.339515	0.509238	0.6323	0.81098	0.334303	0.774772	0.0781861	-0.0948031	0.517368	0.225753		48.6	0.0374232	-0.0829339	0.000161064	-0.0475378	-0.0428508	-0.0242889	0.0122105	0.0152448	-0.0883283	0.0081921	-0.0526784	-0.144351	-0.0953787	-0.221092	-0.0816065	-0.0172396
48.8	0.463984	0.152194	0.151852	0.250684	0.266225	0.679054	0.338141	0.502722	0.603492	0.825878	0.325095	0.766175	0.0722068	-0.0891626	0.515818	0.228954		48.8	0.0369254	-0.0829887	-0.00514969	-0.0438407	-0.0428968	-0.0252194	0.0157195	0.0145501	-0.0967745	0.00965917	-0.0519256	-0.146095	-0.0958012	-0.219184	-0.0846128	-0.0129086
49	0.406632	0.149372	0.148526	0.24957	0.259834	0.674202	0.323122	0.496363	0.581568	0.836616	0.317253	0.756849	0.0679164	-0.0853492	0.51143	0.234925		49	0.030387	-0.0795929	-0.0065669	-0.0405259	-0.0437666	-0.0263011	0.015876	0.0153046	-0.10223	0.0114413	-0.0513454	-0.147456	-0.0974172	-0.216138	-0.0863156	-0.00869972
49.2	0.355761	0.149408	0.139738	0.24348	0.25187	0.668072	0.306671	0.489584	0.568275	0.839268	0.311083	0.747521	0.0675847	-0.0816483	0.504427	0.236077		49.2	0.0202162	-0.0771453	-0.00711701	-0.0340202	-0.0450033	-0.027867	0.0134	0.0153843	-0.10504	0.0119831	-0.051235	-0.148255	-0.0985346	-0.210187	-0.0866806	-0.00319721
49.4	0.327902	0.148239	0.128831	0.239184	0.244484	0.658956	0.289193	0.485421	0.559845	0.84721	0.30525	0.741468	0.0570059	-0.0763837	0.492959	0.238877		49.4	0.0150527	-0.0735116	-0.00591683	-0.030548	-0.0460925	-0.0289055	0.0125389	0.0151648	-0.106883	0.0126368	-0.0523619	-0.149138	-0.100277	-0.198642	-0.0830468	0.00108298
49.6	0.321139	0.147191	0.120204	0.231669	0.239821	0.653954	0.275314	0.481309	0.558188	0.846986	0.297878	0.733969	0.0493969	-0.071734	0.482372	0.236619		49.6	0.0117844	-0.0690742	-0.00450171	-0.0260435	-0.0464423	-0.0289525	0.0108913	0.0160491	-0.106016	0.0110383	-0.0519306	-0.150241	-0.0999365	-0.187583	-0.0758818	0.00698682
49.8	0.328413	0.14762	0.11313	0.230314	0.236911	0.649161	0.260613	0.474368	0.575149	0.835293	0.292144	0.725092	0.0462723	-0.0686299	0.46978	0.234947		49.8	0.0102231	-0.066092	-0.00655759	-0.0222582	-0.0479897	-0.0292983	0.0101777	0.0163783	-0.0976595	0.0123263	-0.0525132	-0.15139	-0.10165	-0.178375	-0.0682413	0.0110581
50	0.333984	0.150403	0.102816	0.226334	0.231521	0.644244	0.244126	0.469966	0.592353	0.825198	0.288095	0.716445	0.033618	-0.0652101	0.457313	0.236417		50	0.0131969	-0.0635611	-0.0120064	-0.01997	-0.0494004	-0.0292586	0.00878494	0.0155814	-0.0892344	0.0099956	-0.050943	-0.152257	-0.101416	-0.169642	-0.0599725	0.0186938
50.2	0.363692	0.155673	0.0934459	0.22665	0.227106	0.638838	0.222712	0.467192	0.610913	0.817016	0.282315	0.708714	0.0191304	-0.0603561	0.448974	0.237716		50.2	0.0187234	-0.0590595	-0.0169552	-0.0198729	-0.0510875	-0.0293058	0.00662705	0.0157221	-0.0812271	0.00705628	-0.0516496	-0.153325	-0.101499	-0.159865	-0.0542104	0.0246866
50.4	0.400872	0.162222	0.0850437	0.218269	0.225891	0.636889	0.195534	0.462424	0.624535	0.806372	0.272577	0.699994	0.0147131	-0.053536	0.438882	0.23707		50.4	0.0226491	-0.0567128	-0.0231024	-0.0201991	-0.0519754	-0.0297115	0.0051811	0.0165403	-0.0735862	0.00294242	-0.051892	-0.154685	-0.101709	-0.149356	-0.0517772	0.0318756
50.6	0.433154	0.162673	0.0799547	0.20874	0.225845	0.631618	0.171485	0.454871	0.644402	0.79006	0.266391	0.693638	0.0123958	-0.0492213	0.43423	0.237434		50.6	0.0270315	-0.0526634	-0.0290397	-0.0211577	-0.0537597	-0.0306037	0.00217212	0.0146974	-0.0652228	-0.000213476	-0.0529736	-0.155644	-0.103043	-0.141049	-0.0514323	0.0364385
50.8	0.461888	0.162568	0.0732096	0.20077	0.224879	0.624882	0.139375	0.451159	0.648602	0.776139	0.260688	0.687118	0.00311768	-0.0432407	0.42815	0.234425		50.8	0.0278882	-0.0488228	-0.0302033	-0.0231201	-0.0535824	-0.0333368	-0.00182788	0.0137102	-0.0617204	-0.00401366	-0.0537862	-0.156105	-0.102039	-0.129425	-0.0509683	0.0399264
51	0.492924	0.160364	0.0578715	0.190879	0.223707	0.61607	0.102688	0.436366	0.651666	0.760583	0.250399	0.678391	0.000232041	-0.03494	0.429716	0.224973		51	0.0283706	-0.046354	-0.0293131	-0.0252877	-0.0525545	-0.0341791	-0.00663366	0.00949011	-0.0589376	-0.00610068	-0.0563321	-0.157973	-0.102621	-0.116165	-0.0521257	0.0387204
51.2	0.502706	0.156453	0.0419504	0.182056	0.223607	0.607941	0.07446	0.421661	0.645619	0.744482	0.242618	0.668697	-0.000962009	-0.0282729	0.424872	0.213775		51.2	0.0262956	-0.0449124	-0.0306048	-0.0271301	-0.0509922	-0.033879	-0.0125046	0.00498018	-0.0588498	-0.00449009	-0.0581367	-0.159345	-0.102724	-0.104795	-0.0505774	0.0350555
51.4	0.503835	0.153524	0.0277785	0.177076	0.221627	0.598713	0.0496709	0.402149	0.646429	0.724924	0.236735	0.658332	6.91616e-05	-0.0233426	0.422378	0.19765		51.4	0.0225759	-0.0424336	-0.0317844	-0.0284184	-0.0506987	-0.0345173	-0.0220939	-0.00040681	-0.0561689	-0.0036423	-0.0598194	-0.160353	-0.10327	-0.0998544	-0.0504069	0.0295552
51.6	0.505292	0.151388	0.017149	0.172869	0.217209	0.589138	0.0187265	0.380137	0.640102	0.712944	0.22892	0.646567	-0.00456572	-0.0174981	0.417449	0.170417		51.6	0.0173483	-0.0441804	-0.0318896	-0.0296517	-0.0495413	-0.0353429	-0.0345697	-0.00549579	-0.0551024	-0.00263911	-0.0605307	-0.161482	-0.101992	-0.0929087	-0.0498462	0.0249743
51.8	0.503093	0.148474	0.00679333	0.163916	0.212574	0.581165	-0.00779604	0.354267	0.637574	0.715526	0.220469	0.636615	-0.00442075	-0.0118271	0.417244	0.144691		51.8	0.0134658	-0.0426196	-0.0334187	-0.0321919	-0.0498368	-0.0346221	-0.0456902	-0.0121075	-0.0528198	-0.00254249	-0.0625226	-0.162946	-0.104735	-0.0864798	-0.0492269	0.0200362
52	0.493774	0.145612	0.000579964	0.158126	0.209645	0.576885	-0.0253471	0.333099	0.630019	0.725639	0.216568	0.627334	-0.00489879	-0.00845322	0.407087	0.123126		52	0.00943627	-0.0421018	-0.0331198	-0.0329965	-0.050466	-0.0324396	-0.0585699	-0.0150699	-0.0515065	-0.00131876	-0.0641145	-0.163421	-0.1047	-0.0830281	-0.0472371	0.0156888
52.2	0.480856	0.14144	-0.00457305	0.148535	0.207277	0.573524	-0.0438226	0.315511	0.630774	0.730343	0.21053	0.619061	-0.00399081	-0.00720159	0.404342	0.106179		52.2	0.00431197	-0.0434625	-0.0327036	-0.0356863	-0.0523066	-0.0319573	-0.0712934	-0.0191125	-0.0477193	-0.00274539	-0.0639752	-0.164844	-0.106567	-0.0817345	-0.0451821	0.0135881
52.4	0.468208	0.138283	-0.00876241	0.142219	0.203824	0.56736	-0.0597628	0.30191	0.622839	0.722797	0.204626	0.60878	-0.00978146	-0.00920324	0.398982	0.0961944		52.4	-0.00477644	-0.0460478	-0.0346856	-0.0350717	-0.0535814	-0.0323993	-0.081302	-0.0223141	-0.0449693	-0.00377432	-0.0641527	-0.165769	-0.10662	-0.0804723	-0.0428058	0.0126615
52.6	0.459495	0.139789	-0.0207129	0.140409	0.202195	0.56012	-0.0721837	0.295807	0.616445	0.707893	0.198267	0.601066	-0.0116618	-0.0116785	0.394911	0.0948016		52.6	-0.0174849	-0.0470225	-0.0369976	-0.0359792	-0.0552506	-0.0320044	-0.0887959	-0.0243909	-0.0409169	-0.00526274	-0.0639951	-0.166164	-0.107371	-0.0815892	-0.041493	0.0114389
52.8	0.433602	0.140778	-0.0314674	0.139376	0.198288	0.553054	-0.080396	0.299445	0.61045	0.678896	0.190057	0.593313	-0.0151104	-0.0140188	0.388062	0.0975969		52.8	-0.0322823	-0.0498038	-0.0401276	-0.0320049	-0.0567809	-0.0319757	-0.0963831	-0.0244225	-0.0360744	-0.00688245	-0.0635905	-0.166545	-0.105355	-0.0822477	-0.0413215	0.0100149
53	0.404252	0.142319	-0.0464385	0.141254	0.194706	0.543249	-0.085091	0.304465	0.604979	0.639724	0.184282	0.584837	-0.0189206	-0.0171568	0.386461	0.0976146		53	-0.0500762	-0.0519952	-0.0455821	-0.0315087	-0.0581959	-0.0350368	-0.101186	-0.0243355	-0.0306662	-0.00845742	-0.0642149	-0.167083	-0.106352	-0.0830972	-0.042025	0.00764304
53.2	0.372077	0.140177	-0.0598923	0.150296	0.190415	0.534135	-0.0921073	0.300995	0.602444	0.600481	0.177492	0.577001	-0.0228663	-0.0200895	0.378359	0.0983699		53.2	-0.0650103	-0.0552896	-0.0518546	-0.030088	-0.0595312	-0.0373651	-0.103434	-0.0244708	-0.0267907	-0.00857991	-0.0648302	-0.167557	-0.105215	-0.0827992	-0.0451893	0.00717815
53.4	0.336564	0.134939	-0.0725556	0.1571	0.18505	0.526051	-0.0968122	0.296503	0.594115	0.57906	0.173011	0.571965	-0.0240643	-0.0219651	0.373696	0.101821		53.4	-0.0742765	-0.0618483	-0.0565545	-0.0318995	-0.0594641	-0.0389728	-0.106791	-0.0242404	-0.0219086	-0.00859521	-0.0643506	-0.167899	-0.104487	-0.0801996	-0.0478631	0.005729
53.6	0.304353	0.126667	-0.0864575	0.160614	0.180392	0.519078	-0.105023	0.294788	0.597129	0.569045	0.171334	0.564225	-0.0234209	-0.0212629	0.365312	0.108258		53.6	-0.0783898	-0.0729519	-0.060436	-0.034592	-0.059931	-0.0398417	-0.110901	-0.0233447	-0.0168512	-0.00976251	-0.0644904	-0.168639	-0.104839	-0.0763564	-0.0491482	0.00465788
53.8	0.28981	0.117823	-0.0993272	0.162019	0.177183	0.513045	-0.111876	0.303388	0.595221	0.561205	0.170501	0.555444	-0.0171163	-0.0212298	0.355859	0.116337		53.8	-0.0787976	-0.0880465	-0.0633411	-0.0407631	-0.0598182	-0.0408228	-0.115263	-0.0145854	-0.0122088	-0.012198	-0.0648229	-0.169853	-0.106247	-0.0739079	-0.0520558	0.00768949
54	0.282747	0.103544	-0.101754	0.16341	0.174659	0.507662	-0.11889	0.316453	0.596758	0.552162	0.166052	0.548282	-0.0163532	-0.0190553	0.347177	0.128525		54	-0.0776066	-0.106477	-0.066846	-0.0437705	-0.0596087	-0.0406984	-0.119316	-0.00646201	-0.00757587	-0.0159412	-0.0636814	-0.170749	-0.105288	-0.0683105	-0.0535776	0.0122108
54.2	0.28498	0.0944542	-0.101609	0.15858	0.171108	0.499164	-0.124975	0.327057	0.594922	0.558947	0.161447	0.541332	-0.0085262	-0.0150561	0.338568	0.143022		54.2	-0.0771362	-0.126502	-0.0675435	-0.044518	-0.0593332	-0.0417064	-0.124625	0.00130352	-0.00144914	-0.018448	-0.0653809	-0.170997	-0.104734	-0.0647561	-0.0530638	0.0196867
54.4	0.296926	0.081237	-0.122358	0.1545	0.169356	0.496693	-0.132063	0.339641	0.603584	0.566406	0.154181	0.533386	-0.00724917	-0.0128823	0.330666	0.154205		54.4	-0.075611	-0.144939	-0.105934	-0.0452581	-0.0596571	-0.0408799	-0.127187	0.00952009	0.0022467	-0.0216465	-0.0679309	-0.172226	-0.107094	-0.0640035	-0.0520484	0.0279329
54.6	0.3031	0.0668081	-0.135686	0.151609	0.166712	0.497222	-0.132206	0.348745	0.601799	0.568996	0.144468	0.526816	-0.00595201	-0.0136725	0.325232	0.162311		54.6	-0.0713291	-0.160639	-0.141043	-0.0443004	-0.0589277	-0.0402398	-0.129524	0.0162591	0.00508485	-0.0238764	-0.0708715	-0.173297	-0.107156	-0.0632424	-0.0533455	0.0347781
54.8	0.309548	0.0516616	-0.151635	0.148078	0.164464	0.491754	-0.134274	0.338803	0.60038	0.568372	0.140072	0.518361	-0.00840678	-0.0149083	0.321671	0.168453		54.8	-0.0682159	-0.173375	-0.178252	-0.0410163	-0.0596597	-0.0393369	-0.1313	0.0120688	0.00608791	-0.0241134	-0.0732292	-0.173622	-0.104041	-0.0646871	-0.0537262	0.0378347
55	0.313722	0.0393656	-0.17371	0.136647	0.16074	0.489006	-0.134573	0.322583	0.599304	0.571494	0.136856	0.512715	-0.00165769	-0.0171349	0.315633	0.17255		55	-0.0650237	-0.183575	-0.216093	-0.0409291	-0.0613153	-0.0386515	-0.132408	0.00891872	0.00636053	-0.0253976	-0.0762968	-0.174752	-0.100714	-0.0685423	-0.0540302	0.0399274
55.2	0.313596	0.0253293	-0.197111	0.125611	0.159543	0.486316	-0.133386	0.3151	0.5938	0.563614	0.133564	0.505285	-0.00228938	-0.0223217	0.312757	0.170121		55.2	-0.0618718	-0.190306	-0.253984	-0.04186	-0.0615657	-0.0358656	-0.134347	0.00633488	0.00633298	-0.0263407	-0.0755121	-0.176088	-0.0982005	-0.0744455	-0.0550073	0.0387609
55.4	0.311084	0.0163523	-0.196952	0.113216	0.157276	0.478319	-0.133229	0.306425	0.586479	0.547125	0.129934	0.498163	0.00378896	-0.02658	0.311278	0.164442		55.4	-0.0572365	-0.195547	-0.252893	-0.0446783	-0.0633174	-0.0363482	-0.139242	0.00412035	0.00587635	-0.0273557	-0.0741921	-0.176907	-0.0894617	-0.081011	-0.0562297	0.0357451
55.6	0.311268	0.00955549	-0.199714	0.10055	0.154844	0.466078	-0.132851	0.299352	0.579437	0.526105	0.127844	0.492382	0.00835259	-0.0315303	0.31336	0.162903		55.6	-0.0559044	-0.199084	-0.254908	-0.0464034	-0.0657869	-0.0375478	-0.14214	0.00321822	0.00363113	-0.0276975	-0.0727976	-0.177129	-0.0839774	-0.0896152	-0.058106	0.0368057
55.8	0.31536	0.00421007	-0.200273	0.0885182	0.151688	0.461467	-0.129198	0.292737	0.571795	0.509849	0.122137	0.486617	0.00694592	-0.0346498	0.313562	0.159541		55.8	-0.0549413	-0.202477	-0.25493	-0.0499576	-0.0683393	-0.0380013	-0.143576	0.00357048	0.000334744	-0.0286296	-0.0730086	-0.178725	-0.0792249	-0.0969235	-0.0589878	0.0355924
56	0.320154	7.45898e-05	-0.198679	0.0788505	0.149947	0.45704	-0.129705	0.291681	0.562036	0.499752	0.11807	0.477865	0.0090795	-0.0386976	0.313051	0.154794		56	-0.052795	-0.207594	-0.250723	-0.0516601	-0.0689945	-0.0399478	-0.145136	0.0040918	-0.00207858	-0.0281115	-0.0732679	-0.179926	-0.0750201	-0.10619	-0.0588369	0.0335498
56.2	0.332986	-0.00372946	-0.196362	0.068801	0.14645	0.453754	-0.130719	0.292272	0.555108	0.482328	0.117249	0.468372	0.00826253	-0.042008	0.317139	0.154331		56.2	-0.0515787	-0.211271	-0.248565	-0.0557496	-0.0700702	-0.0425855	-0.146944	0.00533067	-0.0052384	-0.0287711	-0.0753921	-0.18145	-0.0716527	-0.112502	-0.0614396	0.0320893
56.4	0.34177	0.0385962	-0.19994	0.0584238	0.143108	0.452058	-0.131061	0.289193	0.552994	0.471379	0.117008	0.458038	0.00895638	-0.0446716	0.318551	0.157046		56.4	-0.050026	-0.178099	-0.247625	-0.0559208	-0.0695509	-0.0441142	-0.145397	0.00502391	-0.00686367	-0.0286406	-0.0797207	-0.182986	-0.0711249	-0.118335	-0.0624883	0.0323784
56.6	0.348347	0.0801488	-0.198669	0.0454846	0.140409	0.452371	-0.131993	0.276089	0.549137	0.463063	0.119891	0.448923	0.00952056	-0.0463056	0.311236	0.156951		56.6	-0.0469031	-0.152292	-0.246056	-0.0582355	-0.0692853	-0.0453836	-0.144267	0.00070961	-0.00624243	-0.0282771	-0.0832015	-0.184752	-0.0705741	-0.123353	-0.0581807	0.0290124
56.8	0.348599	0.127264	-0.199136	0.0351667	0.137188	0.448429	-0.13575	0.26066	0.543848	0.459512	0.122289	0.439944	0.0129411	-0.0488146	0.310849	0.155235		56.8	-0.0423091	-0.11892	-0.244695	-0.0602583	-0.068904	-0.0472474	-0.143222	-0.00519594	-0.00673112	-0.0282667	-0.0843644	-0.186329	-0.071531	-0.126898	-0.050919	0.028138
57	0.347485	0.176913	-0.197953	0.0284924	0.133459	0.444214	-0.13608	0.241962	0.541976	0.452653	0.117963	0.431548	0.00950067	-0.0482079	0.312788	0.152311		57	-0.0332931	-0.078577	-0.246382	-0.061602	-0.0694342	-0.0471458	-0.142094	-0.0119437	-0.00728071	-0.0284963	-0.0858512	-0.187752	-0.0749178	-0.12869	-0.0457187	0.026714
57.2	0.335929	0.231002	-0.199782	0.0215897	0.130998	0.441735	-0.138727	0.218795	0.539491	0.456172	0.114397	0.424373	0.00992173	-0.0426004	0.308304	0.146067		57.2	-0.018456	-0.0378865	-0.247857	-0.0628454	-0.0702809	-0.0467576	-0.139915	-0.019219	-0.00878625	-0.0292624	-0.0849142	-0.188698	-0.0769956	-0.127084	-0.0389078	0.0244184
57.4	0.319503	0.222834	-0.199225	0.0156189	0.128532	0.434997	-0.140223	0.199036	0.530562	0.449928	0.111088	0.418971	0.00422662	-0.0348431	0.304675	0.141661		57.4	-0.00381933	-0.0477011	-0.248576	-0.0647736	-0.0711546	-0.0466136	-0.141344	-0.0253604	-0.0109438	-0.0303962	-0.0842328	-0.189605	-0.0794167	-0.122524	-0.0339455	0.0220399
57.6	0.304766	0.202757	-0.202795	0.00917075	0.12357	0.427258	-0.140148	0.191096	0.524388	0.446262	0.105467	0.410586	-0.00352164	-0.0266008	0.307283	0.133583		57.6	0.00636807	-0.0701664	-0.250327	-0.0642879	-0.0721584	-0.0473955	-0.144125	-0.0297573	-0.013961	-0.0327165	-0.0842579	-0.191918	-0.0808185	-0.117048	-0.0284667	0.0203709
57.8	0.287691	0.178852	-0.206687	0.00221458	0.120433	0.422108	-0.140486	0.181312	0.517937	0.437927	0.0980946	0.40304	-0.0112282	-0.0168964	0.308581	0.127736		57.8	0.0158976	-0.100449	-0.2511	-0.0640974	-0.0729923	-0.0462425	-0.147315	-0.0312008	-0.015671	-0.0330138	-0.0845871	-0.193893	-0.0819085	-0.112254	-0.028256	0.0185878
58	0.272526	0.153968	-0.206734	-0.00870337	0.117117	0.413658	-0.14551	0.170962	0.511415	0.427741	0.0960159	0.397918	-0.0259422	-0.00459665	0.312337	0.12469		58	0.0200608	-0.135895	-0.249411	-0.0655738	-0.0741168	-0.0465138	-0.15054	-0.0322306	-0.0173295	-0.0330738	-0.0845247	-0.195911	-0.0807044	-0.102861	-0.0299181	0.0208605
58.2	0.260958	0.123022	-0.204519	-0.0215689	0.112881	0.405361	-0.14412	0.16713	0.503129	0.410185	0.0929078	0.393342	-0.034385	0.00357172	0.317978	0.12159		58.2	0.0185206	-0.173675	-0.247222	-0.0658948	-0.0754679	-0.0484393	-0.155658	-0.0314546	-0.018295	-0.0354193	-0.0873522	-0.197614	-0.0809622	-0.0949134	-0.0301818	0.0225955
58.4	0.253412	0.104881	-0.20421	-0.0368383	0.109384	0.398836	-0.145258	0.160203	0.49808	0.402007	0.0906136	0.388113	-0.0379442	0.00810555	0.323734	0.113783		58.4	0.0142371	-0.19806	-0.246695	-0.0691763	-0.0769818	-0.0492483	-0.156161	-0.0317275	-0.0198501	-0.0397239	-0.087305	-0.198093	-0.08146	-0.0926445	-0.0309194	0.0234247
58.6	0.247371	0.104072	-0.201716	-0.0543061	0.107668	0.395042	-0.147397	0.152995	0.488518	0.387416	0.0865694	0.382604	-0.0403646	0.0119262	0.327059	0.107633		58.6	0.0153123	-0.200685	-0.244659	-0.0719917	-0.0774469	-0.0490802	-0.157533	-0.0295477	-0.0230514	-0.0423056	-0.0867129	-0.19884	-0.0822841	-0.0912619	-0.0345613	0.0227498
58.8	0.242973	0.100352	-0.197746	-0.072925	0.104737	0.39008	-0.148299	0.153438	0.475966	0.37584	0.0861389	0.376323	-0.0403558	0.0137718	0.320885	0.103636		58.8	0.0137973	-0.201138	-0.243941	-0.0763995	-0.0767135	-0.0497164	-0.158912	-0.0266113	-0.0267238	-0.0441309	-0.0873383	-0.199126	-0.08361	-0.0887429	-0.0368163	0.0215612
59	0.23997	0.0954654	-0.201306	-0.265866	0.102733	0.384272	-0.146168	0.15661	0.458886	0.360751	0.0875313	0.369651	-0.0327508	0.0095312	0.312071	0.0996348		59	0.00798712	-0.201774	-0.245313	-0.262592	-0.0765057	-0.049986	-0.159769	-0.0244206	-0.0321808	-0.0453766	-0.0882274	-0.198823	-0.0871982	-0.093408	-0.0360464	0.0196462
59.2	0.248466	0.0899924	-0.200929	-0.281691	0.100353	0.378132	-0.152144	0.148079	0.437709	0.346675	0.0875598	0.362393	-0.032061	0.00611802	0.301068	0.0950101		59.2	0.00169269	-0.201151	-0.245266	-0.264792	-0.0762154	-0.0497475	-0.159754	-0.0232649	-0.0400231	-0.045233	-0.0889955	-0.199702	-0.0871533	-0.0991505	-0.0345398	0.0176544
59.4	0.254971	0.0874571	-0.198788	-0.4674	0.0968018	0.37721	-0.15608	0.148677	0.414934	0.332052	0.0878667	0.358207	-0.0337885	0.00338225	0.296205	0.0927122		59.4	-3.5004e-05	-0.199831	-0.243702	-0.448366	-0.0769902	-0.0502145	-0.162202	-0.0212275	-0.0497384	-0.0425576	-0.0894582	-0.200627	-0.0864482	-0.100726	-0.0318069	0.0161942
59.6	0.263657	0.0819366	-0.200202	-0.4716	0.09367	0.3757	-0.156344	0.145413	0.399548	0.319268	0.0922341	0.353978	-0.0368566	0.00217199	0.288903	0.0918979		59.6	-0.00237396	-0.199064	-0.244042	-0.448036	-0.0772345	-0.0503224	-0.162694	-0.0183257	-0.0563396	-0.0405987	-0.0909144	-0.201021	-0.0864135	-0.101455	-0.0308422	0.0156729
59.8	0.280796	0.0756245	-0.198329	-0.417357	0.0895218	0.375377	-0.16294	0.133523	0.381331	0.300743	0.0934876	0.350431	-0.0377584	0.00147133	0.286744	0.0880768		59.8	-0.00375148	-0.19901	-0.242683	-0.385914	-0.0789789	-0.0526223	-0.165194	-0.0171118	-0.0656685	-0.0417644	-0.092366	-0.201768	-0.0835301	-0.10203	-0.0280029	0.0157485
60	0.289745	0.0751223	-0.201748	-0.118285	0.0883143	0.379958	-0.150755	0.142747	0.387172	0.283817	0.101251	0.345174	-0.0440803	0.00203027	0.280961	0.0882159		60	0.0063104	-0.196405	-0.243084	-0.0749336	-0.0775872	-0.0512053	-0.164898	-0.0112207	-0.0645905	-0.0410814	-0.0920017	-0.202374	-0.0868054	-0.100719	-0.031218	0.0156436

## Sheet: Fig. 2j
Mutant (MSB880) - GCaMP activity (Fluorescence values)																		Mutant (MSB880) - RFP (Fluorescence values)
Time (s) green channel	w01	w02	w03	w04	w05	w06	w07	w08	w09	w10	w11	w12	w13	w15	w16	w17		Time (s) red channel	w01	w02	w03	w04	w05	w06	w07	w08	w09	w10	w11	w12	w13	w15	w16	w17
0.2	0.120009	0.0635234	0.174441	0.072607	-0.00270999	0.110417	0.0659125	0.205733	0.160154	0.0682517	0.0645097	0.082213	0.0375137	0.0677028	0.0630749	0.0966025		0.2	0.0231081	0.0207567	0.0851902	-0.0212454	0.0122622	0.0811677	0.0190525	0.139735	0.0805799	0.0682517	0.0908996	0.110647	0.012007	0.00918107	0.0138587	0.10171
0.4	0.0949753	0.0533277	0.06531	0.0648269	-0.00995179	0.0743494	0.0448611	0.111253	0.140542	0.0446962	0.0437387	0.0646374	0.0252086	0.0434749	0.0483037	0.0565164		0.4	0.0232665	0.0224523	0.0132037	-0.017251	0.016213	0.0145695	0.00752586	0.0921012	0.0648574	0.0446962	0.0856534	0.108799	0.00939776	0.00235029	0.0105306	0.0510564
0.6	0.0827628	0.0445485	0.0416871	0.055421	-0.0139702	0.058594	0.0325427	0.0938593	0.120329	0.0362647	0.031017	0.0537818	0.0168354	0.0324431	0.0384318	0.0409101		0.6	0.0215099	0.0205022	-0.000169185	-0.0143653	0.0175505	0.00356902	0.00635758	0.0932573	0.0563504	0.0362647	0.0818481	0.104452	0.00944812	-0.000667655	0.0140072	0.0380049
0.8	0.0702075	0.0362149	0.00590272	0.0482869	-0.0141346	0.0418979	0.0208496	0.0598556	0.0985742	0.0258482	0.0168095	0.0449596	0.00934971	0.018641	0.0287697	0.0302548		0.8	0.0188823	0.0197412	-0.0219467	-0.0143865	0.018261	-0.0150999	0.00135412	0.072383	0.0488319	0.0258482	0.0777371	0.101186	0.00880245	-0.00428027	0.0139396	0.0183297
1	0.060391	0.0297954	0.00446674	0.0414852	-0.0155016	0.032898	0.0150012	0.0595933	0.0780022	0.0206268	0.00659646	0.0401056	0.00448022	0.00917715	0.0209398	0.0273019		1	0.0172071	0.0186181	-0.0200055	-0.0143718	0.0190305	-0.0160014	0.00264514	0.06846	0.0416108	0.0206268	0.0739085	0.0993622	0.00736661	-0.00586502	0.0150757	0.0113992
1.2	0.0558469	0.0250403	0.000915819	0.0357054	-0.0143812	0.0277713	0.00885276	0.0455344	0.060997	0.0167654	-0.00177906	0.037682	0.00144876	0.00624583	0.0158161	0.0240546		1.2	0.0148536	0.0161655	-0.0201801	-0.0149545	0.0184143	-0.0135125	0.00203957	0.0505152	0.0368086	0.0167654	0.0712928	0.0990096	0.00667674	-0.00608917	0.0173806	0.00680295
1.4	0.0522099	0.0229036	-0.000316818	0.0313345	-0.014377	0.0233167	0.00699248	0.0346253	0.049628	0.0133083	-0.00790958	0.0351018	-0.00058568	0.000924921	0.0110361	0.0251181		1.4	0.0130863	0.0138398	-0.0208531	-0.0159155	0.0179718	-0.0121716	0.000830148	0.02357	0.0364209	0.0133083	0.0694506	0.0999502	0.00568338	-0.00583252	0.0156765	0.00213717
1.6	0.0456539	0.0183423	-0.00373887	0.0281307	-0.0151095	0.0204847	0.00352183	0.0269414	0.0421976	0.0120491	-0.0160667	0.0337732	-0.00192038	-0.000694529	0.0075276	0.0266661		1.6	0.013494	0.0121747	-0.0216426	-0.0168431	0.0168484	-0.011505	4.75004e-05	-0.00148969	0.0363239	0.0120491	0.0663692	0.0994693	0.00453832	-0.00457083	0.0143223	-0.00336938
1.8	0.0399863	0.0164354	-0.00408467	0.0266904	-0.0194995	0.0169387	0.00197068	0.0225583	0.0385639	0.0105264	-0.0182354	0.0317706	-0.00323002	-0.000261793	0.0056837	0.0215738		1.8	0.0150063	0.0128795	-0.0218253	-0.0155951	0.0169622	-0.010345	0.00124318	-0.0202061	0.0349894	0.0105264	0.0648396	0.100261	0.00401313	-0.0044918	0.0139066	-0.00714285
2	0.0352338	0.0142764	-0.00113534	0.0243164	-0.015414	0.0148543	0.00140881	0.0160347	0.0364402	0.00934842	-0.0221571	0.0288159	-0.0048584	-0.00540008	0.00465721	0.0191812		2	0.0142311	0.0130744	-0.0207557	-0.0138969	0.0146353	-0.00790692	0.000353209	-0.0388559	0.036403	0.00934842	0.0645666	0.0985772	0.00427482	-0.00566501	0.0135466	-0.00813549
2.2	0.0307589	0.0130191	0.000362894	0.0223966	-0.0122063	0.0142502	0.00198934	0.0156295	0.0338045	0.00942241	-0.0256393	0.0264918	-0.00611144	-0.00673034	0.00372184	0.0194926		2.2	0.0126458	0.0136539	-0.020141	-0.0117716	0.0128433	-0.00672106	0.00162031	-0.0519568	0.0360733	0.00942241	0.0636843	0.0967019	0.00277655	-0.00583968	0.0114311	-0.00981933
2.4	0.0251862	0.0109116	0.00230796	0.0210661	-0.00704189	0.0119135	0.00171016	0.0143555	0.0292513	0.0092699	-0.0263276	0.0270004	-0.00581711	-0.00892325	0.00457541	0.0180916		2.4	0.0123785	0.0152187	-0.0182274	-0.0122018	0.0113594	-0.00599858	0.00266866	-0.0593405	0.030873	0.0092699	0.0632132	0.0958008	0.00187468	-0.00684493	0.0125966	-0.00982148
2.6	0.0237889	0.0100928	0.00549846	0.0203811	-0.00113143	0.0103441	0.00283571	0.0137353	0.0251084	0.00778262	-0.0278421	0.0251919	-0.00787851	-0.00866247	0.00348365	0.0170686		2.6	0.0107927	0.0162945	-0.0155723	-0.0112993	0.011543	-0.00565269	0.00209114	-0.0629194	0.0257905	0.00778262	0.0626889	0.0954378	-8.7327e-05	-0.00611782	0.0109032	-0.0104374
2.8	0.023202	0.00736926	0.00853676	0.0192195	0.00479357	0.0109546	0.00360168	0.0136801	0.0212621	0.00766924	-0.0328358	0.0252962	-0.00865585	-0.0109736	0.00373236	0.0171843		2.8	0.00910559	0.0134938	-0.0128041	-0.0079468	0.0108593	-0.00585533	0.00221991	-0.0641516	0.0208638	0.00766924	0.0624089	0.0949423	-0.00210783	-0.00438964	0.00931514	-0.0107519
3	0.0227478	0.00667826	0.00761006	0.0205988	0.00817845	0.0101902	0.00330956	0.0134918	0.0198331	0.00860476	-0.0331847	0.024209	-0.00868255	-0.00562102	0.00415731	0.0189212		3	0.00760853	0.0097092	-0.0131138	-0.00800226	0.0117533	-0.00537197	0.00155054	-0.0636361	0.0174511	0.00860476	0.0626156	0.0961803	-0.00265343	-0.000707138	0.00975512	-0.011517
3.2	0.0204609	0.00537117	0.0102531	0.0215027	0.0084852	0.00948276	0.00256364	0.0116423	0.0180684	0.00629421	-0.0345204	0.0243489	-0.0100322	-0.00688347	0.00519455	0.0184984		3.2	0.00815487	0.00873421	-0.011449	-0.00620919	0.0117502	-0.00481762	0.00124978	-0.061947	0.0138774	0.00629421	0.0637373	0.0963637	-0.00172694	-0.000212568	0.00923953	-0.0121822
3.4	0.0206964	0.00252362	0.013308	0.0237397	0.0126816	0.0102538	0.00133764	0.00902126	0.0166766	0.00435032	-0.035986	0.0212249	-0.0112317	-0.00611922	0.00603875	0.0164613		3.4	0.0076409	0.00767764	-0.00930888	-0.00400752	0.00998256	-0.00446323	-0.000162445	-0.0593753	0.012569	0.00435032	0.0649139	0.0965466	-0.00194403	0.000779584	0.0104596	-0.0156823
3.6	0.0191743	0.00263064	0.0166593	0.023528	0.0139824	0.0104741	4.61276e-05	0.00373047	0.0151061	0.0020289	-0.0331714	0.0207785	-0.00992767	-0.01102	0.00748838	0.00895742		3.6	0.00592676	0.00584408	-0.00795034	-0.0023144	0.00805041	-0.00379918	0.000415235	-0.0565974	0.0112211	0.0020289	0.0646945	0.0965091	-0.00120551	-0.00171542	0.0133168	-0.0182716
3.8	0.0164823	0.00363685	0.0177479	0.02007	0.0156332	0.0101191	-0.00123809	-0.000481414	0.0153375	0.000744628	-0.0339345	0.0184632	-0.00995788	-0.0101487	0.00808993	0.00642369		3.8	0.00609694	0.0061769	-0.00682111	-0.00410033	0.00738053	-0.00420468	0.00123476	-0.0522727	0.0114887	0.000744628	0.0647189	0.0959294	-0.00110381	-0.00174177	0.0161274	-0.017791
4	0.0161341	0.00257011	0.0195018	0.0175839	0.0156886	0.00895433	-0.00193556	-0.00144424	0.0136767	-0.000447249	-0.035222	0.0194039	-0.0106513	-0.0104545	0.00671751	0.00146783		4	0.0068792	0.00749358	-0.0048913	-0.00482978	0.00668337	-0.00481698	0.00102206	-0.0475589	0.0105781	-0.000447249	0.0650472	0.0942737	-0.00209578	-0.00224207	0.0152373	-0.0224532
4.2	0.015875	0.00273575	0.016333	0.0151014	0.0164017	0.00626803	-0.00239326	-0.00398986	0.0125931	-0.00090571	-0.0347063	0.019551	-0.0101871	-0.0135294	0.00554788	-0.00426551		4.2	0.00562639	0.00654011	-0.00287612	-0.00624096	0.00768829	-0.00405104	0.00154159	-0.0429231	0.010895	-0.00090571	0.0632394	0.0934117	-0.00378481	-0.00422532	0.0160779	-0.0245771
4.4	0.0132562	0.00482976	0.0155162	0.0100059	0.0150991	0.00475849	-0.00234956	-0.00429625	0.0113687	-0.000346981	-0.0319602	0.0220978	-0.0104701	-0.0155869	0.00370797	-0.0066636		4.4	0.00362247	0.00620528	-0.000747937	-0.00552536	0.00986764	-0.00478202	0.002216	-0.0384542	0.0109715	-0.000346981	0.0603304	0.0924689	-0.00563022	-0.00648544	0.013098	-0.0223656
4.6	0.0103102	0.00515981	0.0159048	0.0101283	0.0160389	0.00487717	-0.00329439	-0.00377749	0.0102587	-0.00015725	-0.0337559	0.0230354	-0.0127025	-0.01483	0.0014521	-0.00328817		4.6	0.00480758	0.00750795	0.00438627	-0.00698731	0.0101262	-0.00469551	0.00166805	-0.0331516	0.00986663	-0.00015725	0.0583196	0.0910152	-0.00730584	-0.00601014	0.00997189	-0.0194555
4.8	0.00888078	0.00539143	0.0127629	0.0127055	0.0185037	0.00256204	-0.0028837	-0.000913027	0.00943298	-0.000875937	-0.0300421	0.0224068	-0.0135838	-0.0174566	-0.00137251	-0.00898906		4.8	0.00255944	0.00872304	0.00615483	-0.00461015	0.00957549	-0.00365592	0.000842943	-0.0296035	0.00903558	-0.000875937	0.0548402	0.0906759	-0.00779001	-0.00817962	0.00744015	-0.0190542
5	0.00810113	0.00519415	0.00993169	0.0130807	0.018424	0.00274172	-0.00235926	0.000669903	0.0082317	-0.00251469	-0.0291487	0.0221217	-0.0146047	-0.0206055	-0.00200607	-0.00571735		5	0.00241702	0.0112071	0.00878374	-0.00191814	0.0101796	-0.00289312	0.00228535	-0.0258078	0.00829505	-0.00251469	0.049943	0.0916834	-0.00828735	-0.0102501	0.00670191	-0.0138199
5.2	0.00807659	0.00463149	0.00802954	0.0132846	0.0245823	0.00250208	-0.00408869	0.00272226	0.00723245	-0.00341233	-0.0284114	0.0189941	-0.0170965	-0.0202324	-0.00303859	-0.00497747		5.2	0.00254899	0.0144337	0.010413	-0.00326903	0.00924081	-0.00417659	0.000626483	-0.0210367	0.00763484	-0.00341233	0.0468789	0.0932788	-0.00828576	-0.0107299	0.00764749	-0.00776941
5.4	0.00920913	0.00375828	0.00414758	0.0145851	0.031387	0.00212954	-0.00435861	0.00306527	0.00656646	-0.00414585	-0.0315406	0.0152277	-0.0180582	-0.019835	-0.00316347	-0.00623439		5.4	0.00356881	0.0152338	0.0110881	-0.00298488	0.0104162	-0.00354972	0.000233885	-0.0154963	0.00716338	-0.00414585	0.0445038	0.0941562	-0.00725471	-0.0107683	0.00965214	-0.00404915
5.6	0.0125648	0.00283757	0.00461967	0.0136222	0.0363935	0.00128056	-0.00536867	0.00282836	0.00545009	-0.00261444	-0.0310898	0.0125217	-0.0187933	-0.0197099	-0.00265995	-0.0100761		5.6	0.00375221	0.0143905	0.00954053	-0.0020313	0.0120509	-0.00396123	-0.000169049	-0.0116768	0.00603996	-0.00261444	0.0421241	0.0956443	-0.00655572	-0.0110243	0.00853571	-0.00137601
5.8	0.0165154	0.00157007	0.00717745	0.0104832	0.039803	0.0020975	-0.00684829	-0.000673151	0.00292946	-0.00217058	-0.0317342	0.0104877	-0.0203177	-0.0199511	-0.00153527	-0.00719261		5.8	0.00354197	0.0115263	0.0127429	-0.00402636	0.0114753	-0.00596501	-0.00103923	-0.00613148	0.00448611	-0.00217058	0.0401927	0.0968492	-0.00626823	-0.0109692	0.00941277	-0.000194353
6	0.0173233	0.000929362	0.00569743	0.00963305	0.0442563	0.0010508	-0.00858111	-0.00392675	0.00183958	-0.0031981	-0.0305767	0.00925456	-0.0206583	-0.0181887	-0.000936613	-0.0124474		6	0.00191449	0.00900208	0.0120452	-0.00563308	0.0114451	-0.00631137	-0.00413901	-0.000919357	0.00302235	-0.0031981	0.0377976	0.0971669	-0.00736049	-0.0118666	0.0086364	0.00105036
6.2	0.0186739	-0.000793495	0.00518686	0.00853708	0.0449795	0.00169266	-0.00780155	-0.00460864	0.00179104	-0.0032105	-0.0320946	0.00896816	-0.0200535	-0.0173041	0.000113125	-0.0148441		6.2	0.00151965	0.00518114	0.00991755	-0.00353887	0.0120287	-0.00698922	-0.00386997	0.00369243	0.00204862	-0.0032105	0.036321	0.0984285	-0.0077766	-0.0116867	0.00611275	-0.00127937
6.4	0.0199306	-0.00486989	0.00431789	0.00778172	0.0445252	0.00121535	-0.00748141	-0.0031001	-0.00137241	-0.00349976	-0.0312102	0.0102524	-0.0215598	-0.0200757	-0.000539724	-0.0151487		6.4	0.00011989	0.00427387	0.00851598	-0.00380347	0.00982369	-0.00747882	-0.00450176	0.00808684	0.00053131	-0.00349976	0.0310769	0.0981152	-0.00838533	-0.0115665	0.0025979	0.000261144
6.6	0.0182394	-0.00766348	-0.00344124	0.00398501	0.0430803	-0.000132525	-0.00684772	-0.000512572	-0.00508545	-0.00426001	-0.0271535	0.0120798	-0.0220133	-0.021117	-0.000172813	-0.0176627		6.6	-0.0012136	0.0033187	0.00569972	-0.00482413	0.00796088	-0.00867484	-0.00374342	0.0124249	0.000150971	-0.00426001	0.0217733	0.0984696	-0.0102864	-0.0118855	0.00328575	-0.000269328
6.8	0.0183525	-0.0101016	-0.00508362	0.00510412	0.0424196	-0.000505646	-0.00746646	0.00783408	-0.00952612	-0.00457412	-0.0206922	0.0140526	-0.0213266	-0.0216175	4.11734e-05	-0.0181747		6.8	0.000416209	0.00333624	0.00232925	-0.00372888	0.00901804	-0.00855164	-0.00264297	0.0144619	-0.000837389	-0.00457412	0.014332	0.098539	-0.0123599	-0.0120233	0.00261359	0.00295237
7	0.0153647	-0.0115334	-0.00403925	-0.000411668	0.041597	-0.000997411	-0.00775633	0.0177439	-0.0149429	-0.00426334	-0.0129198	0.0167459	-0.022513	-0.0221416	0.00158181	-0.0164795		7	0.00221645	0.00199349	-0.000182475	-0.00320383	0.00892222	-0.0106722	-0.000483243	0.0156141	-0.00176188	-0.00426334	0.00543157	0.0998536	-0.0127836	-0.00993846	0.00233686	0.00822414
7.2	0.0128593	-0.0111146	-0.00205622	-0.00193827	0.0363676	-0.00121372	-0.0078003	0.0254069	-0.0222171	-0.00402378	-0.00451678	0.0189178	-0.0231131	-0.0235653	0.00342607	-0.0187937		7.2	0.00325117	0.0026713	-0.000480342	-0.00211083	0.00809187	-0.0115065	-1.63547e-05	0.0142313	-0.00312547	-0.00402378	-0.00588538	0.100173	-0.0138024	-0.00944076	0.00248546	0.0149136
7.4	0.00867769	-0.00921036	-0.000456263	-0.00252435	0.0286532	-0.000850308	-0.00830135	0.0323794	-0.0267617	-0.00518832	0.00304863	0.0226055	-0.0237345	-0.0197026	0.00669029	-0.0225302		7.4	0.00479505	0.00352257	0.000255491	-0.0016321	0.00817037	-0.0128146	-0.000137271	0.00956577	-0.00386156	-0.00518832	-0.0142853	0.104687	-0.0138384	-0.00767872	0.00490274	0.0184173
7.6	0.00529622	-0.00796903	-0.000431899	-0.00111997	0.0254164	-0.000989722	-0.00894023	0.0347398	-0.0279595	-0.00752192	0.0093193	0.0238884	-0.023635	-0.0179259	0.00903821	-0.022495		7.6	0.0067925	0.0048924	-0.00108514	0.000716133	0.00811162	-0.011469	-0.0011116	0.00349643	-0.00416011	-0.00752192	-0.0191559	0.107021	-0.0149969	-0.00476055	0.00470316	0.0204024
7.8	-0.00125282	-0.00695826	-0.00241453	-0.00278264	0.0176442	-0.00189414	-0.00693815	0.0290702	-0.0284568	-0.00970297	0.0122701	0.0270388	-0.0258623	-0.0169383	0.0105348	-0.0235705		7.8	0.00834234	0.00776105	-0.00315978	0.0015428	0.00905749	-0.0108786	-0.000648069	-0.00265903	-0.00373971	-0.00970297	-0.0250168	0.10906	-0.0138807	-5.86503e-06	0.00518264	0.0226255
8	-0.00333528	-0.00591728	-0.00348825	-0.000297873	0.0111906	-0.00139383	-0.00598227	0.0150394	-0.0272854	-0.0108745	0.0149991	0.026991	-0.0239603	-0.0151455	0.0108863	-0.0226137		8	0.00853105	0.008919	-0.00176981	0.00161266	0.00891208	-0.00935345	-0.00165097	-0.01483	-0.00267005	-0.0108745	-0.029043	0.109756	-0.0134805	0.00263783	0.00545806	0.0217011
8.2	-0.00892776	-0.00648434	-0.00773283	-0.000164595	0.00694541	-0.00160077	-0.00560125	-0.00339889	-0.0256457	-0.0107123	0.0188368	0.0271234	-0.0238305	-0.0132678	0.0120273	-0.0180621		8.2	0.00810874	0.00887154	-0.00323654	0.000738855	0.0083421	-0.00713846	-0.00225095	-0.0316774	-0.00183864	-0.0107123	-0.032323	0.108621	-0.0135645	0.00651831	0.00578538	0.0189951
8.4	-0.011017	-0.00639418	-0.00948756	0.000445792	0.00550911	-0.00238333	-0.0058252	-0.0240646	-0.0232032	-0.0123281	0.0193775	0.0263819	-0.0235256	-0.012944	0.0129028	-0.0113732		8.4	0.00864731	0.00812341	-0.00446764	0.00282112	0.009116	-0.00573614	-0.00207455	-0.0446267	-0.00206095	-0.0123281	-0.0351743	0.104543	-0.0146703	0.0121962	0.00455683	0.0146604
8.6	-0.0131187	-0.00618771	-0.010327	0.000876646	0.00398189	-0.00186835	-0.00524682	-0.0391548	-0.0231466	-0.0121578	0.0211357	0.0279691	-0.0226493	-0.0108837	0.0131381	-0.00299488		8.6	0.00838685	0.00994451	-0.00386391	0.00503558	0.00769399	-0.0042075	-0.00134826	-0.0560189	-0.00296929	-0.0121578	-0.0368033	0.101972	-0.0133823	0.0160671	0.00467523	0.0148902
8.8	-0.0152551	-0.00564082	-0.011903	0.000799404	0.00425803	-0.000671649	-0.0051842	-0.0512742	-0.0217803	-0.012195	0.0187365	0.0269806	-0.0220364	-0.00765138	0.0132095	0.000200565		8.8	0.00747511	0.00900969	-0.0033662	0.00680841	0.00564644	0.00039925	-0.00320531	-0.0648027	-0.00456482	-0.012195	-0.0375596	0.0991618	-0.0164562	0.0185305	0.00247844	0.012702
9	-0.0175581	-0.00643171	-0.0130459	0.000426411	0.00671333	0.000589843	-0.00548805	-0.0560644	-0.0209564	-0.0136463	0.0162258	0.0277958	-0.0236016	-0.00504016	0.0145856	0.00289285		9	0.00704385	0.0108632	-0.00476489	0.0120388	0.00339771	0.00222741	-0.0042262	-0.0664406	-0.00726593	-0.0136463	-0.0369846	0.096769	-0.0173982	0.0223793	0.00269654	0.0140027
9.2	-0.0169327	-0.00614682	-0.0113292	-0.000299661	0.01036	0.000378368	-0.0058314	-0.0547947	-0.0209163	-0.0160531	0.0128511	0.0288745	-0.0237426	0.000636439	0.0139344	0.00241417		9.2	0.00707387	0.0127849	-0.00399065	0.0159591	0.00262879	0.00308685	-0.0044786	-0.0600019	-0.00894713	-0.0160531	-0.0349867	0.0950193	-0.0173332	0.0234618	0.00347867	0.0169345
9.4	-0.0163027	-0.00691038	-0.0122687	-0.0035098	0.0106448	0.000273121	-0.00413597	-0.052257	-0.0219031	-0.0174458	0.0138847	0.028656	-0.0244623	0.00806521	0.0142081	0.00191638		9.4	0.0059743	0.014067	-0.0057085	0.0151251	0.00081142	0.00607023	-0.00420177	-0.0548544	-0.00930897	-0.0174458	-0.0336421	0.0957381	-0.0169277	0.0227981	0.00229672	0.0222698
9.6	-0.016702	-0.00658193	-0.0136595	-0.0061139	0.00990111	0.000951262	-0.00279907	-0.0520291	-0.0207342	-0.019245	0.0122256	0.0259157	-0.0260262	0.0139071	0.0142009	-0.0021553		9.6	0.00499832	0.0125559	-0.00645902	0.0148898	0.00112852	0.0079811	-0.00555055	-0.0485189	-0.00949854	-0.019245	-0.0304646	0.0964871	-0.0168847	0.0222838	0.00253239	0.021659
9.8	-0.0181681	-0.00781858	-0.0127413	-0.00731352	0.0137928	0.000873212	-0.00278119	-0.048841	-0.020497	-0.0191418	0.0155523	0.0263841	-0.0246733	0.0178949	0.016146	-0.00384245		9.8	0.00218034	0.0126752	-0.00683826	0.0172807	-0.000111789	0.00750021	-0.00520031	-0.0419984	-0.00860809	-0.0191418	-0.0286015	0.0962169	-0.0152447	0.0222944	0.00347371	0.0240017
10	-0.0167616	-0.00880463	-0.0124241	-0.00813352	0.0115208	0.00123971	-0.00276832	-0.0475672	-0.0203675	-0.0189332	0.0155957	0.0234417	-0.0239236	0.0214051	0.0170428	-0.00820614		10	0.00300026	0.0126255	-0.00544571	0.0151537	0.00179109	0.00904819	-0.00454565	-0.0347514	-0.00840231	-0.0189332	-0.028036	0.090916	-0.0151368	0.0195856	0.00394844	0.0213896
10.2	-0.0132296	-0.00901785	-0.0127217	-0.0100184	0.0110672	0.00241829	-0.00239636	-0.045015	-0.0195468	-0.0201345	0.0197774	0.0233733	-0.0245863	0.023357	0.0160957	-0.0059185		10.2	0.000418146	0.0120571	-0.00475988	0.0149383	0.000886214	0.0108901	-0.00428864	-0.0286719	-0.00806845	-0.0201345	-0.0297025	0.0797901	-0.0163782	0.0203381	0.0019732	0.0172075
10.4	-0.0134433	-0.00868273	-0.0126408	-0.0111563	0.0105429	0.00239925	-0.00318584	-0.0407283	-0.0180108	-0.0188244	0.0178705	0.0243992	-0.0202019	0.0220619	0.0155946	-0.00715468		10.4	-0.000904688	0.0103153	-0.00405614	0.0144439	0.000539352	0.00906719	-0.00455645	-0.0238162	-0.0077415	-0.0188244	-0.0291431	0.0581311	-0.0163588	0.0197079	0.0029417	0.013476
10.6	-0.0139604	-0.00936807	-0.00977928	-0.011636	0.00991773	0.00110171	-0.00339276	-0.0363815	-0.0178322	-0.0165982	0.0172037	0.0228633	-0.0163485	0.0222771	0.0146551	-0.00956247		10.6	-0.000576135	0.0106984	-0.00355539	0.0143919	0.00251735	0.00867097	-0.00551958	-0.0189937	-0.00687841	-0.0165982	-0.0300288	0.0199953	-0.0143273	0.0189563	0.00151703	0.0141078
10.8	-0.0105911	-0.00868938	-0.0103963	-0.0146725	0.00527561	-0.000520395	-0.0039929	-0.0315367	-0.0174493	-0.0150222	0.017261	0.014987	-0.0123946	0.0231407	0.0127136	-0.011184		10.8	0.000696099	0.00998455	-0.00237771	0.0116435	0.00416507	0.00895193	-0.00727722	-0.0146216	-0.00712416	-0.0150222	-0.0301265	-0.0253132	-0.0120559	0.0175048	0.000905454	0.0128812
11	-0.00900824	-0.0072057	-0.0100917	-0.0164588	0.00787435	-0.000846879	-0.00334035	-0.0275198	-0.0176439	-0.0121062	0.0184344	0.00621782	-0.00734066	0.0234406	0.00834474	-0.00991826		11	-0.00170513	0.00972849	-0.00367054	0.00967473	0.00372362	0.00907591	-0.0065708	-0.0101878	-0.00590302	-0.0121062	-0.031053	-0.0702719	-0.00830106	0.016805	-0.00127228	0.0136972
11.2	-0.0123011	-0.00766665	-0.00830873	-0.0158233	0.00676249	-0.00187901	-0.00343254	-0.0261343	-0.0173893	-0.00799099	0.0152201	-0.00444415	-0.00194701	0.0225339	0.00488033	-0.0137942		11.2	-0.000269876	0.00936909	-0.00254062	0.00812201	0.00414794	0.00955135	-0.00474538	-0.00593273	-0.00692304	-0.00799099	-0.0311387	-0.108391	-0.00427202	0.0147386	-0.00283104	0.0148319
11.4	-0.0123383	-0.00765772	-0.00650835	-0.0145945	0.00705542	-0.00101993	-0.00187305	-0.0253239	-0.0170043	-0.0060423	0.0164876	-0.0173851	0.000346285	0.021276	0.00117242	-0.0149757		11.4	-0.000484289	0.00923464	-9.90497e-05	0.00764076	0.00273511	0.0111087	-0.00129693	-0.000973966	-0.00709288	-0.0060423	-0.0303317	-0.138755	-0.00110641	0.0133918	-0.0028083	0.0142088
11.6	-0.00883856	-0.00725728	-0.00456062	-0.0154973	0.00655744	-0.000826718	-0.000547184	-0.0253364	-0.0175337	-0.00470463	0.0174175	-0.0262409	0.00284931	0.019798	-0.00154771	-0.0141206		11.6	-0.00190538	0.00808998	0.00167298	0.00594692	4.22995e-05	0.0110978	0.00270188	0.00299716	-0.0080572	-0.00470463	-0.0316578	-0.152316	0.0016363	0.012793	-0.00325219	0.0141802
11.8	-0.00877185	-0.00602248	-0.00217386	-0.0135485	0.00954504	0.00104966	0.000209976	-0.0227508	-0.0167285	-0.00533574	0.0176581	-0.0291623	0.00492598	0.0176491	-0.00321512	-0.0146191		11.8	-0.00405785	0.00764244	0.00382761	0.00469644	-0.0014674	0.0122044	0.00476806	0.00637403	-0.00842579	-0.00533574	-0.0326203	-0.155045	0.00456871	0.0123086	-0.00362477	0.0119896
12	-0.0109666	-0.00618806	-0.000154104	-0.0121808	0.00670661	-7.95297e-05	0.000303368	-0.0228537	-0.0159116	-0.00518177	0.0197201	-0.0286421	0.00676008	0.0141697	-0.00321907	-0.0176237		12	-0.0038139	0.00523164	0.00564816	0.00564385	-0.00396261	0.0114459	0.00388627	0.0106157	-0.00947218	-0.00518177	-0.0342978	-0.153293	0.00695311	0.0126266	-0.00474145	0.00540331
12.2	-0.0083336	-0.00542768	0.00346057	-0.0138139	0.00600776	-0.000604835	0.00168578	-0.0211247	-0.014034	-0.00412165	0.0227262	-0.0282915	0.00871681	0.0108586	-0.00153323	-0.0127348		12.2	-0.00476649	0.00432509	0.00806488	0.00515032	-0.00548264	0.0106696	0.00274862	0.0138954	-0.00933091	-0.00412165	-0.0355584	-0.151682	0.00929764	0.0120722	-0.00179585	0.00126002
12.4	-0.00749818	-0.00403621	0.00346106	-0.0165937	0.00275298	-0.00236803	0.000432803	-0.0172562	-0.0122238	-0.00167128	0.0217412	-0.0263792	0.00925525	0.0108353	-0.00427628	-0.00273179		12.4	-0.00553339	0.00451853	0.00712326	0.00740442	-0.00461498	0.0090008	0.000921855	0.016926	-0.00905453	-0.00167128	-0.0391931	-0.14886	0.0107807	0.0124865	-0.00323368	-0.00116553
12.6	-0.00804036	-0.00294609	0.00506077	-0.0173504	0.00444092	-0.00352324	-0.000710112	-0.0162881	-0.0105256	0.000962942	0.0181169	-0.0256923	0.0107081	0.00934304	-0.00514237	0.00666409		12.6	-0.00623584	0.00332974	0.00931491	0.00748607	-0.0038277	0.00734886	-0.000170303	0.0187621	-0.00952183	0.000962942	-0.0410009	-0.145765	0.011226	0.0115152	-0.00188014	-0.00625381
12.8	-0.00493959	-0.00168217	0.00617195	-0.0178332	0.00330527	-0.00637166	-0.00155148	-0.0189234	-0.00929135	0.00344929	0.0185241	-0.026172	0.0112136	0.00832242	-0.00769434	0.0127188		12.8	-0.00776868	0.00256562	0.00902576	0.00654252	-0.00439374	0.00416314	0.000722021	0.0216364	-0.00990168	0.00344929	-0.0427326	-0.145041	0.0111481	0.0102243	-0.000254382	-0.00550999
13	-0.00261621	-0.000479659	0.00651807	-0.0179937	0.00554402	-0.00799046	-0.00227877	-0.0173976	-0.00884054	0.00615733	0.0163908	-0.0266719	0.0106474	0.00879556	-0.00993829	0.0200017		13	-0.00940175	0.00164533	0.00986713	0.00627467	-0.00366699	0.00386439	0.00252358	0.0212443	-0.0107335	0.00615733	-0.0402692	-0.144154	0.0109011	0.00877033	-0.000576624	0.00181128
13.2	-0.00269816	0.00204118	0.00459167	-0.016828	0.00610512	-0.00937803	-0.00243304	-0.0149444	-0.00872043	0.00760898	0.00831739	-0.0277197	0.0102911	0.0105551	-0.0117144	0.0208477		13.2	-0.0102017	-0.00029976	0.00979044	0.00436438	-0.00152652	0.00164551	0.00209516	0.0204954	-0.0113393	0.00760898	-0.0366062	-0.143265	0.0111639	0.00847236	-0.00335631	0.00313969
13.4	-0.00413221	0.00235807	0.00429523	-0.0151136	0.0114412	-0.00997413	-0.00169576	-0.0181743	-0.00907789	0.00865693	0.00625558	-0.0293636	0.0112156	0.0110045	-0.0110478	0.0187753		13.4	-0.0106607	-0.00202213	0.0101691	0.00241145	-0.000896757	0.0015607	0.00152418	0.0196219	-0.0119757	0.00865693	-0.0323273	-0.142748	0.0113465	0.00583198	-0.0045513	0.00627034
13.6	-0.00556545	0.00308414	0.00232666	-0.0128054	0.0110802	-0.0103539	-0.00160074	-0.0155901	-0.00845781	0.00848392	0.000972459	-0.028725	0.0123326	0.0103785	-0.0121751	0.0151105		13.6	-0.011911	-0.00121252	0.00989984	0.00145292	-0.00211425	0.000273442	0.000336548	0.0198114	-0.0114261	0.00848392	-0.0279101	-0.142102	0.0108884	0.00505822	-0.00611154	0.00896682
13.8	-0.0102942	0.00257906	0.00234502	-0.0121437	0.0113533	-0.0110887	-0.0023192	-0.0127965	-0.00925433	0.00790167	-0.00376913	-0.0282806	0.0121228	0.00938706	-0.0127339	0.0137937		13.8	-0.011089	-0.00176316	0.0102264	0.0020351	-0.000934849	-0.00148027	-0.000581446	0.0190637	-0.0112101	0.00790167	-0.0257055	-0.138864	0.0111521	0.00353852	-0.00823397	0.00804592
14	-0.010909	0.00182602	0.00151043	-0.0119406	0.0100759	-0.012046	-0.00153886	-0.0108717	-0.00908215	0.00802951	-0.00529255	-0.0276431	0.0131214	0.00840338	-0.013761	0.0085454		14	-0.0120059	-0.00308358	0.0100093	0.00148394	-0.000342594	-0.00301123	-0.00150691	0.0189742	-0.0104854	0.00802951	-0.0246963	-0.133586	0.0113873	0.00250291	-0.00854559	0.00412895
14.2	-0.0104094	-0.000270144	0.000963654	-0.0127369	0.00854666	-0.011848	-0.0013345	-0.0128758	-0.00911345	0.00657236	-0.00391094	-0.0261497	0.0129545	0.00608104	-0.0135059	0.00784261		14.2	-0.0129215	-0.00279564	0.0083878	0.00335363	-0.00208387	-0.00242161	-0.00210044	0.018509	-0.0103337	0.00657236	-0.0260571	-0.126912	0.00993015	0.00197567	-0.00877815	0.00437705
14.4	-0.00822163	-9.01673e-05	0.00147423	-0.0116852	0.0060187	-0.0122297	-0.00281082	-0.0076662	-0.00813225	0.00478756	-0.00737222	-0.0260512	0.0119323	0.00394353	-0.0126694	0.00586557		14.4	-0.0126259	-0.00341792	0.00958986	0.00464774	-0.00329828	-0.00340521	-0.00313609	0.0181402	-0.0112313	0.00478756	-0.026466	-0.117359	0.0113808	0.00316524	-0.00781556	0.00019886
14.6	-0.00830745	-0.000874936	0.00178105	-0.0123852	0.00612667	-0.0128	-0.00224998	-0.00681593	-0.00742203	0.00230315	-0.00356708	-0.0266683	0.0113399	0.00430048	-0.0105728	0.00785642		14.6	-0.0138084	-0.00673212	0.0090973	0.00612147	-0.00147349	-0.00353864	-0.00131964	0.0183572	-0.0121873	0.00230315	-0.0269117	-0.107885	0.0119481	0.003653	-0.0069401	-0.00303223
14.8	-0.00422597	-0.00191085	0.00207286	-0.0131458	0.00588491	-0.0118907	-0.00221452	-0.0100012	-0.00642429	0.000635576	-0.00290819	-0.0264196	0.0115439	0.00572649	-0.00916626	0.00727718		14.8	-0.0147965	-0.00895432	0.00993698	0.00680334	-0.00288253	-0.00251396	6.15991e-05	0.0173636	-0.0128034	0.000635576	-0.0276588	-0.101784	0.0122934	0.00294739	-0.00697996	-0.00625001
15	-0.00538841	-0.00125642	-0.000193629	-0.0127196	0.00455474	-0.0120925	-0.00304558	-0.0129098	-0.00537717	-0.00240248	-0.00364296	-0.0281848	0.011547	0.00596453	-0.00710802	0.0123901		15	-0.0140474	-0.00981252	0.00867706	0.00823172	-0.00356626	5.31477e-05	0.000543744	0.0163029	-0.0130131	-0.00240248	-0.0286117	-0.0966424	0.0100963	0.00263512	-0.00386105	-0.00797994
15.2	-0.00902181	-0.00153782	-0.00101963	-0.0120122	0.000478249	-0.0119788	-0.00309759	-0.0114804	-0.00508145	-0.0028528	-0.00115521	-0.0305023	0.013005	0.00637819	-0.00641984	0.0107904		15.2	-0.0137933	-0.00941546	0.010568	0.00844438	-0.00184774	0.00100007	0.0025313	0.0159856	-0.0132761	-0.0028528	-0.0293755	-0.0923525	0.0100728	0.00237079	-0.00247845	-0.0079773
15.4	-0.0107379	-0.00202374	-0.00196792	-0.0110394	-0.00698101	-0.0119564	-0.00244771	-0.0139109	-0.00634755	-0.00355883	0.00262935	-0.0311856	0.0157728	0.00655711	-0.00742892	0.00732757		15.4	-0.0161036	-0.00850459	0.0105115	0.00709033	-0.00244072	0.00180433	0.00237843	0.0167688	-0.0131996	-0.00355883	-0.030492	-0.0902071	0.00819924	0.00096689	-0.00435557	-0.00469027
15.6	-0.0124392	-0.00281384	-0.00256583	-0.0104875	-0.0140918	-0.0120488	-0.00109979	-0.0130823	-0.00631701	-0.00313461	0.00594191	-0.0313591	0.0175048	0.00543868	-0.00851362	0.00284403		15.6	-0.014989	-0.0075785	0.00935448	0.0060933	-0.00546911	0.00334239	4.68881e-05	0.0170553	-0.0125432	-0.00313461	-0.03088	-0.0888709	0.00739646	-0.00150597	-0.00705159	-0.00372969
15.8	-0.0197096	-0.0024149	-0.00688461	-0.0117502	-0.0213035	-0.0123722	6.07721e-05	-0.00817465	-0.00822145	-0.00327158	0.00625099	-0.0331563	0.0182309	0.0031125	-0.0087768	-0.00230778		15.8	-0.0115053	-0.00544022	0.00806657	0.0048409	-0.0067846	0.00512926	-0.00214534	0.0173823	-0.0127253	-0.00327158	-0.0308002	-0.0870003	0.00738212	-0.00214844	-0.00881335	-0.00117148
16	-0.0213108	-0.00293671	-0.00692601	-0.012645	-0.0267073	-0.0121353	-8.33543e-05	-0.000356508	-0.00913307	-0.00231231	0.00669485	-0.0333791	0.0179112	0.00153583	-0.0101932	-0.00748933		16	-0.0112882	-0.00642389	0.00861272	0.00333439	-0.00910568	0.00229203	-0.00274663	0.018406	-0.0131036	-0.00231231	-0.0312464	-0.086013	0.00880452	-0.00265242	-0.0116366	-0.000130431
16.2	-0.0246161	-0.00351522	-0.0101264	-0.0147262	-0.0287254	-0.0134802	4.89648e-05	0.00304153	-0.011132	-0.00156159	0.00681957	-0.0335789	0.0192736	0.00142583	-0.0128067	-0.0102901		16.2	-0.011554	-0.00970627	0.0055311	0.00333209	-0.0127242	0.000980452	-0.00314735	0.0195139	-0.013919	-0.00156159	-0.0304627	-0.0860109	0.00979995	-0.00373349	-0.0140978	-0.00146853
16.4	-0.0267617	-0.00462789	-0.012565	-0.0178081	-0.028265	-0.0139177	0.000143372	0.00371971	-0.0119305	-0.00202227	0.00928265	-0.0333966	0.0187831	0.000546204	-0.0127081	-0.0126633		16.4	-0.00947695	-0.0121721	0.00426107	0.00241226	-0.0147731	0.000760182	-0.00296856	0.0208996	-0.014738	-0.00202227	-0.03027	-0.0860408	0.010271	-0.0053376	-0.0142741	-0.00576863
16.6	-0.02541	-0.00442848	-0.0173185	-0.019887	-0.0292878	-0.0143356	0.000252774	0.00637955	-0.0149817	-0.00072377	0.00829889	-0.0344903	0.0182238	0.000334301	-0.0127709	-0.0137886		16.6	-0.00933555	-0.0163455	0.00205888	-6.47155e-05	-0.0157467	0.000213172	-0.000818761	0.0207089	-0.016355	-0.00072377	-0.0308471	-0.0866966	0.0107839	-0.00525204	-0.0137709	-0.0047723
16.8	-0.022964	-0.00454457	-0.0159813	-0.0192018	-0.0306839	-0.0156438	0.00178738	0.00669485	-0.0166227	0.000176008	0.0086752	-0.0343387	0.0196446	0.000768972	-0.0146382	-0.00978229		16.8	-0.0112927	-0.0200662	0.000564635	-0.000823637	-0.0186626	0.00237504	0.001027	0.0226222	-0.017511	0.000176008	-0.0302861	-0.0875387	0.00909397	-0.0047259	-0.0139613	-0.00637617
17	-0.0216922	-0.00650091	-0.019131	-0.018615	-0.031975	-0.0161913	0.00326213	0.00527292	-0.0188776	5.06639e-06	0.00970519	-0.0350534	0.0220406	-0.00025208	-0.0154592	-0.00721434		17	-0.0116108	-0.0203871	-0.000823813	-0.00105583	-0.0198145	0.00333357	0.00115159	0.0227276	-0.0176485	5.06639e-06	-0.0309532	-0.0890615	0.00913566	-0.00566166	-0.0153931	-0.00790498
17.2	-0.0196908	-0.00601649	-0.019144	-0.0172569	-0.032646	-0.0164567	0.00400028	0.00351991	-0.0193815	-0.00109197	0.0103966	-0.0338413	0.0224595	-0.00238927	-0.0167006	-0.00463682		17.2	-0.0103078	-0.0237685	0.00064342	-0.00289178	-0.0222484	0.00343192	0.00108235	0.0239555	-0.0167847	-0.00109197	-0.0315315	-0.0905062	0.00883851	-0.00695474	-0.0159223	-0.0128339
17.4	-0.0190133	-0.00638817	-0.018964	-0.0159721	-0.035226	-0.0163718	0.00411342	0.00600736	-0.0208311	-0.00059517	0.0100654	-0.034744	0.025028	-0.00284989	-0.0174513	-0.00102858		17.4	-0.00705992	-0.0278409	0.000691188	-0.00148802	-0.0235464	0.0045475	0.00125466	0.0232758	-0.0165391	-0.00059517	-0.0323785	-0.0914619	0.0094426	-0.00675045	-0.0152539	-0.0178219
17.6	-0.0218304	-0.00745766	-0.0187811	-0.0162968	-0.0362532	-0.0172527	0.00271922	0.00325843	-0.021179	-0.00162714	0.00927376	-0.0345713	0.0254894	-0.00277054	-0.0187902	-0.00162242		17.6	-0.00623649	-0.0293536	0.00330552	-0.000936192	-0.0259603	0.00497817	-0.00144237	0.0263768	-0.0165319	-0.00162714	-0.0323955	-0.0922224	0.00796522	-0.00673405	-0.0150605	-0.0241814
17.8	-0.0279872	-0.00975288	-0.0203793	-0.0163344	-0.0347254	-0.0167581	0.00281057	0.00442616	-0.0200656	-0.00137693	0.0102733	-0.0356486	0.0257354	-0.00371271	-0.0191253	-0.0050948		17.8	-0.00390043	-0.0307086	0.00342323	-0.0018835	-0.0258117	0.00172265	-0.00329982	0.0262168	-0.0153137	-0.00137693	-0.035249	-0.0930635	0.0074739	-0.00798171	-0.0143485	-0.0265443
18	-0.0316777	-0.0092108	-0.0189243	-0.0183243	-0.0364937	-0.0172164	0.00234074	0.00303962	-0.0199547	-0.00273236	0.00947166	-0.0364571	0.0253139	-0.00228826	-0.0201045	-0.00844281		18	-0.00391118	-0.0338362	0.00418736	-0.00318052	-0.0262805	0.00159546	-0.00316471	0.0277748	-0.014327	-0.00273236	-0.0366614	-0.0925643	0.00738896	-0.00891729	-0.0136482	-0.0288114
18.2	-0.0351381	-0.0102685	-0.0188118	-0.0173804	-0.0371075	-0.0187554	0.00204176	0.00377016	-0.0197649	-0.00137384	0.00867426	-0.0378345	0.0250814	-0.000313418	-0.0187142	-0.0119443		18.2	-0.00363707	-0.0336241	0.00243271	-0.00122865	-0.0252501	0.00185325	-0.00356991	0.027214	-0.0146115	-0.00137384	-0.0387834	-0.0921387	0.00672923	-0.00926884	-0.012524	-0.0260159
18.4	-0.0403913	-0.0114909	-0.0184898	-0.0169497	-0.0361038	-0.0200723	0.00298676	0.00325911	-0.0194604	0.000204047	0.00749447	-0.0378714	0.0225595	-0.00160363	-0.0190943	-0.0166147		18.4	-0.00605628	-0.0332816	-0.000262607	-0.00384929	-0.0248578	0.00101426	-0.00303846	0.0272341	-0.0152904	0.000204047	-0.0390674	-0.0931391	0.00510769	-0.0106649	-0.0141033	-0.023473
18.6	-0.0425437	-0.0123773	-0.0180101	-0.0163835	-0.0355068	-0.0202407	0.00224702	0.00375169	-0.0187395	-0.00105029	0.00978286	-0.0390917	0.0232149	-0.00289978	-0.0190643	-0.0211911		18.6	-0.0055479	-0.0337804	-0.00356867	-0.00108065	-0.023523	0.00102149	-0.000281478	0.0262022	-0.0171396	-0.00105029	-0.0383589	-0.0939529	0.00598618	-0.0124825	-0.0142562	-0.0204287
18.8	-0.0412513	-0.0119276	-0.0165637	-0.0171717	-0.039146	-0.0222115	-2.28903e-05	0.00161074	-0.0200633	-0.0001816	0.00808294	-0.0385983	0.0220466	-0.00271441	-0.0189892	-0.0214527		18.8	-0.00637861	-0.0344875	-0.00503306	0.000557249	-0.023152	0.00182369	0.00277326	0.0259837	-0.0182555	-0.0001816	-0.0350139	-0.0938351	0.00698973	-0.0138675	-0.0153544	-0.02038
19	-0.044833	-0.0126221	-0.0162339	-0.0150441	-0.0385374	-0.0220524	-0.00117775	0.00505715	-0.020879	4.13052e-05	0.00881588	-0.0382168	0.0219256	-0.0046863	-0.01875	-0.0243695		19	-0.00561844	-0.0348064	-0.00782132	0.00259113	-0.0228471	0.000855579	0.00213707	0.0253975	-0.0203178	4.13052e-05	-0.0318816	-0.096181	0.00513135	-0.0142375	-0.0161118	-0.0193186
19.2	-0.0441783	-0.0133172	-0.013559	-0.0174907	-0.0400229	-0.0212301	-0.00366689	0.00317163	-0.0214315	-9.53217e-05	0.00900996	-0.0382675	0.0221478	-0.00716477	-0.0198609	-0.0230048		19.2	-0.00650406	-0.035905	-0.0108618	0.000729686	-0.023075	0.00106628	0.00324551	0.0252619	-0.0219077	-9.53217e-05	-0.0287951	-0.0972199	0.0052155	-0.0161122	-0.0170068	-0.0205116
19.4	-0.043944	-0.0128268	-0.0127846	-0.0184754	-0.0403466	-0.0205476	-0.00533931	0.00318921	-0.021639	-0.000657795	0.00982869	-0.0382512	0.0225894	-0.00803192	-0.0201041	-0.0208171		19.4	-0.0072698	-0.0347819	-0.0118839	0.00126827	-0.0229527	0.000166625	0.00427228	0.0245331	-0.0223672	-0.000657795	-0.0247043	-0.0972602	0.00371616	-0.016767	-0.0168424	-0.0213867
19.6	-0.0452197	-0.0130192	-0.0101043	-0.0169426	-0.0426648	-0.0198211	-0.00656705	0.00282177	-0.0223302	4.70394e-05	0.00807498	-0.0382078	0.0219229	-0.0102587	-0.0208666	-0.0147112		19.6	-0.00842644	-0.0335489	-0.012021	-0.000163377	-0.0249914	-0.00113481	0.00484476	0.0236154	-0.0216833	4.70394e-05	-0.0231171	-0.0975341	0.0024731	-0.0174583	-0.0189802	-0.0251911
19.8	-0.0458561	-0.0130865	-0.00845881	-0.017928	-0.0432231	-0.0179063	-0.00656117	0.00521516	-0.0222689	-0.00046986	0.00908378	-0.0387232	0.0208162	-0.0129113	-0.0210005	-0.0099408		19.8	-0.0100184	-0.0351055	-0.0130692	-0.00117231	-0.0255036	-0.0033702	0.00593587	0.0227037	-0.0227881	-0.00046986	-0.0200573	-0.0969616	0.00225571	-0.0197937	-0.0210635	-0.0268776
20	-0.0448363	-0.0127684	-0.00333814	-0.0180691	-0.0434017	-0.0177219	-0.00607034	0.00140972	-0.0208282	0.000718292	0.00853031	-0.0388	0.0196934	-0.0182336	-0.0205341	-0.00527799		20	-0.0116948	-0.0344351	-0.0123024	-0.0039275	-0.0278138	-0.00293871	0.0106408	0.0213855	-0.0213716	0.000718292	-0.0180176	-0.0963461	0.00222527	-0.0226444	-0.0229862	-0.0321332
20.2	-0.043712	-0.0194385	-0.0275668	-0.0194247	-0.0408833	-0.0223509	0.00322006	-0.00829016	-0.0160919	-0.00241941	0.0122207	-0.0408359	0.016504	-0.022043	-0.022538	-0.00754607		20.2	-0.0513167	-0.0398749	-0.0405299	-0.0251934	-0.0321385	-0.0252471	0.0145508	0.00645575	-0.0187006	-0.00241941	-0.0215816	-0.0994167	-0.012975	-0.0242426	-0.0490531	-0.0351248
20.4	-0.0390812	-0.031658	-0.0343793	-0.0187233	-0.0409172	-0.0213376	0.0117075	-0.0256081	-0.0106541	-0.00104258	0.0354212	-0.0355606	0.0233052	-0.0237339	-0.00794702	-0.0319532		20.4	-0.0554042	-0.0460428	-0.0599601	-0.0506636	-0.0358649	-0.036272	0.010348	-0.0184242	-0.0137048	-0.00104258	-0.0232169	-0.106144	-0.00435237	-0.025293	-0.0480517	-0.063638
20.6	-0.0322905	-0.0473448	-0.0500185	-0.0161243	-0.0412477	-0.0197463	0.0213169	-0.0414051	-0.00411636	0.00212574	0.0646143	-0.0307662	0.0289188	-0.0222341	0.00857047	-0.0530597		20.6	-0.0590763	-0.0545032	-0.0835305	-0.0738125	-0.0366588	-0.0500837	0.00529212	-0.0418626	-0.00804179	0.00212574	-0.0244136	-0.104852	0.00221915	-0.0251678	-0.0431247	-0.0870727
20.8	-0.0274136	-0.0641015	-0.0709274	-0.0110958	-0.0360242	-0.0132523	0.0300977	-0.0585152	0.00187592	0.00077022	0.0913494	-0.027952	0.0351665	-0.0195207	0.0256093	-0.0756777		20.8	-0.0619068	-0.0607361	-0.1073	-0.103313	-0.0402785	-0.0665492	-0.00149992	-0.0612936	-0.00152495	0.00077022	-0.0262033	-0.0941105	0.00914641	-0.0225105	-0.0378545	-0.110813
21	-0.0238489	-0.0807719	-0.0939354	-0.00722543	-0.0308213	-0.00157487	0.0383782	-0.0737391	0.00788344	0.000471997	0.113066	-0.0255883	0.0390919	-0.013925	0.0419042	-0.0968425		21	-0.0964598	-0.0692174	-0.132321	-0.134512	-0.0416695	-0.0841766	-0.00778664	-0.0809869	0.00546599	0.000471997	-0.0284081	-0.081239	0.0154119	-0.0194727	-0.0350316	-0.137167
21.2	-0.0238969	-0.0895333	-0.0912936	0.00278572	-0.0274762	0.0153947	0.040999	-0.074073	0.00759848	0.0027601	0.135615	-0.0245286	0.0463173	-0.00920322	0.0615957	-0.114416		21.2	-0.0941225	-0.0690637	-0.128113	-0.143368	-0.0406722	-0.0837418	-0.0144432	-0.0855349	0.00846553	0.0027601	-0.0244517	-0.0650503	0.0358102	-0.0159032	-0.00724915	-0.164646
21.4	-0.0261346	-0.0926659	-0.106097	0.0120671	-0.0210963	0.0274263	0.0430897	-0.066253	0.00806161	0.00487712	0.141111	-0.0303868	0.0430819	-0.00570692	0.063104	-0.107978		21.4	-0.127486	-0.0708287	-0.135474	-0.145493	-0.0402156	-0.0944722	-0.0147509	-0.0788074	0.00893498	0.00487712	-0.0237737	-0.042184	0.0332113	-0.013811	-0.00901679	-0.163381
21.6	-0.0302151	-0.0942519	-0.11147	0.0167074	-0.0133918	0.0400159	0.0437308	-0.061298	0.00609247	0.00355368	0.139484	-0.0358218	0.0415389	-0.00399519	0.0647138	-0.105696		21.6	-0.161022	-0.0698054	-0.136366	-0.152322	-0.0413009	-0.102578	-0.0152552	-0.0775567	0.00828254	0.00355368	-0.0222748	-0.0245044	0.0332157	-0.0141901	-0.0120806	-0.167953
21.8	-0.0321899	-0.0908042	-0.113005	0.0229509	-0.0101431	0.0488828	0.0452184	-0.062139	0.00539427	0.00559097	0.140484	-0.0401191	0.0403148	0.000513443	0.0642738	-0.283266		21.8	-0.195015	-0.0701268	-0.136818	-0.14927	-0.0396919	-0.107033	-0.0122843	-0.0775172	0.00593357	0.00559097	-0.0222084	-0.02173	0.0317991	-0.0103335	-0.0150853	-0.338596
22	-0.0339048	-0.0857711	-0.115587	0.0285874	-0.00719762	0.0524024	0.0448752	-0.0644226	0.00241772	0.0079334	0.145689	-0.0422652	0.0412418	0.00571716	0.0645833	-0.266035		22	-0.198457	-0.0699166	-0.13873	-0.147342	-0.0401527	-0.112472	-0.01476	-0.0776368	0.00159988	0.0079334	-0.02242	-0.0275993	0.0318163	-0.00907369	-0.0198809	-0.346338
22.2	-0.0336738	-0.0825546	-0.115903	0.0312694	-0.00485337	0.0555964	0.0404596	-0.0717753	0.00218703	0.00772751	0.146833	-0.0414633	0.0402423	0.0118095	0.0641499	-0.238249		22.2	-0.199943	-0.0731564	-0.13915	-0.1479	-0.0409999	-0.114884	-0.0193944	-0.0795539	-0.000547084	0.00772751	-0.0217869	-0.0383412	0.031409	-0.00834358	-0.0224775	-0.355423
22.4	-0.0351386	-0.0784528	-0.0953569	0.0317682	-0.00296951	0.056414	0.0374813	-0.0824292	0.000626094	0.00586646	0.143442	-0.0417363	0.0410889	0.0171807	0.0654246	-0.214292		22.4	-0.199964	-0.0747928	-0.12337	-0.149421	-0.0407733	-0.119357	-0.0228455	-0.082926	-0.0014677	0.00586646	-0.0242352	-0.0502566	0.0321829	-0.00652196	-0.0214659	-0.372147
22.6	-0.0362122	-0.0730789	-0.0968099	0.0334138	-0.000717406	0.0567955	0.0354041	-0.0911111	0.000512106	0.00590597	0.142899	-0.0386655	0.0448718	0.0221832	0.0640271	-0.187818		22.6	-0.20035	-0.0778126	-0.122321	-0.14854	-0.0410572	-0.12388	-0.0258736	-0.0842481	-0.00306276	0.00590597	-0.0272115	-0.0616441	0.0322944	-0.00274269	-0.0227724	-0.382494
22.8	-0.0389857	-0.0714466	-0.0985416	0.0336019	-0.00374112	0.0553006	0.0315826	-0.0984385	-6.54198e-05	0.00683565	0.140757	-0.0356414	0.045987	0.0227777	0.0638595	0.0184236		22.8	-0.202386	-0.079883	-0.123969	-0.151751	-0.0410678	-0.129161	-0.0315184	-0.0868482	-0.00384313	0.00683565	-0.0289009	-0.0664448	0.0317143	-0.00463703	-0.0249524	-0.230102
23	-0.0400519	-0.0714596	-0.0978754	0.0358878	-0.00652513	0.0512913	0.029478	-0.102998	0.001283	0.00703417	0.14076	-0.0346473	0.0466737	0.0239353	0.0630483	0.0265713		23	-0.200886	-0.0812054	-0.122076	-0.148267	-0.0380891	-0.13581	-0.037252	-0.0894471	-0.00341019	0.00703417	-0.0307705	-0.061238	0.0313153	-0.00300461	-0.0233062	-0.235426
23.2	-0.0425136	-0.068532	-0.0979688	0.0368429	-0.00765849	0.0490278	0.0289951	-0.105204	0.0014102	0.00961269	0.137276	-0.0351973	0.0476111	0.0250488	0.0619165	0.0232192		23.2	-0.200618	-0.0800082	-0.122156	-0.146415	-0.035252	-0.141657	-0.0391791	-0.0910242	-0.00414435	0.00961269	-0.0335481	-0.0530799	0.0316603	-0.00112481	-0.0251545	-0.235648
23.4	-0.0434057	-0.0666796	-0.118408	0.0387055	-0.00896985	0.0476393	0.0284099	-0.108198	0.00111335	0.0149801	0.132781	-0.0338994	0.048565	0.0275784	0.06099	0.0231833		23.4	-0.201672	-0.0797366	-0.136098	-0.145391	-0.0328475	-0.145743	-0.0418156	-0.0933096	-0.00613745	0.0149801	-0.0357371	-0.0447039	0.02998	0.000468091	-0.0268947	-0.231363
23.6	-0.0442545	-0.0665466	-0.119187	0.0409408	-0.0104553	0.0440308	0.0263741	-0.112048	-0.000518733	0.0169085	0.127874	-0.0350948	0.0467914	0.0302395	0.0611498	0.0199897		23.6	-0.202659	-0.0758538	-0.139541	-0.144771	-0.0330651	-0.150948	-0.0448446	-0.0948966	-0.00565421	0.0169085	-0.0380407	-0.0385091	0.0285865	0.000164651	-0.0277187	-0.230231
23.8	-0.0436472	-0.0635881	-0.117889	0.042075	-0.00845758	0.0404405	0.0267675	-0.116642	-0.00158073	0.0165946	0.120332	-0.0365798	0.0472087	0.0363815	0.0608324	0.0197779		23.8	-0.200466	-0.072903	-0.140364	-0.141736	-0.0290258	-0.157155	-0.0483791	-0.0963231	-0.00572801	0.0165946	-0.0423441	-0.0344158	0.0267323	0.00232044	-0.0284267	-0.226842
24	-0.0443271	-0.0608867	-0.116566	0.0413607	-0.00871651	0.0392116	0.0305964	-0.120664	0.00017996	0.0160098	0.112628	-0.0384384	0.0484096	0.0329536	0.0559638	0.0227714		24	-0.202409	-0.071084	-0.142793	-0.142537	-0.026509	-0.162367	-0.041692	-0.0966659	-0.00717911	0.0160098	-0.0467637	-0.0338928	0.0243773	0.00458824	-0.0447758	-0.223726
24.2	-0.0531676	-0.0578361	-0.143365	0.04285	0.00356063	0.023044	0.0285934	-0.120326	0.0022077	0.0089673	0.104526	-0.0429858	0.0466948	0.0316747	0.0512528	0.0257975		24.2	-0.161819	-0.0733694	-0.162277	-0.145504	-0.0290134	-0.19489	-0.0386524	-0.0914074	-0.00712504	0.0089673	-0.058443	-0.0268754	0.0069293	0.00398507	-0.0617594	-0.224526
24.4	-0.0623118	-0.0440323	-0.100789	0.0493779	0.0415494	0.0245569	0.0279889	-0.104183	0.00535334	-8.1091e-05	0.0822488	-0.0702038	0.0453384	0.0285296	0.0406907	0.0313629		24.4	-0.121723	-0.0610884	-0.115237	-0.124731	-0.0465875	-0.182573	-0.0288762	-0.0536827	-0.00629694	-8.1091e-05	-0.0469861	-0.0368673	0.00201743	0.00310829	-0.0630364	-0.22131
24.6	-0.0698315	-0.0272124	-0.0576233	0.0558038	0.0866858	0.0285643	0.029277	-0.0864322	0.00976813	-0.00467562	0.0585068	-0.0959275	0.0437166	0.0253364	0.0299374	0.0341026		24.6	-0.0827385	-0.0535375	-0.0699453	-0.0969613	-0.0638885	-0.165974	-0.0199573	-0.0121523	-0.0067894	-0.00467562	-0.0349593	-0.0548038	-0.00228445	0.00345371	-0.061918	-0.219692
24.8	-0.0776116	-0.0135739	-0.0160184	0.0614045	0.134927	0.0329572	0.0307262	-0.059688	0.013267	-0.00848023	0.0399709	-0.120356	0.0428952	0.0196279	0.0188115	0.0365093		24.8	-0.0458263	-0.0446097	-0.0234536	-0.0720073	-0.085285	-0.1433	-0.00960331	0.0288782	-0.00704616	-0.00848023	-0.0211383	-0.0756416	-0.00513076	0.00359119	-0.0613579	-0.217936
25	-0.0826375	6.48454e-05	0.0206615	0.0642133	0.18485	0.0374709	0.0293954	-0.0333315	0.0133373	-0.0112835	0.020456	-0.14254	0.0396951	0.022341	0.0129653	0.0396581		25	-0.00635406	-0.0331994	0.0200322	-0.0437719	-0.104985	-0.117631	-0.00390181	0.0684152	-0.00774196	-0.0112835	-0.0067224	-0.0980954	-0.00668804	0.00118439	-0.0426958	-0.217334
25.2	-0.082148	0.0112158	0.0838217	0.0678336	0.223937	0.0541698	0.0342999	-0.0151112	0.0134853	-0.00717264	0.00492992	-0.159804	0.0398898	0.0215912	0.00959638	0.0401428		25.2	-0.0089768	-0.0184251	0.0785924	-0.0119279	-0.11714	-0.0635231	0.00309813	0.101314	-0.00915086	-0.00717264	0.0146246	-0.128013	0.0071887	0.00132903	-0.0235492	-0.21659
25.4	-0.0813394	0.0136281	0.0766107	0.0645634	0.235767	0.0540301	0.0361729	-0.012135	0.012327	-0.00997327	0.00865994	-0.155927	0.0391499	0.0216933	0.0104512	0.0368688		25.4	-0.0106251	-0.018201	0.0711685	-0.00341133	-0.115902	-0.052109	0.00363314	0.103002	-0.0115827	-0.00997327	0.015019	-0.144632	0.0110371	0.00153743	-0.021935	-0.218104
25.6	-0.0829997	0.015304	0.0700031	0.0623406	0.238615	0.0515507	0.0386224	-0.00868114	0.0115541	-0.0116256	0.012967	-0.151646	0.0393641	0.0216856	0.0119166	0.0373018		25.6	-0.0119041	-0.0164715	0.0656724	-0.00101128	-0.108836	-0.0441937	0.00609203	0.100625	-0.0135267	-0.0116256	0.0145715	-0.155091	0.0116499	0.00198907	-0.0238356	-0.220936
25.8	-0.0829168	0.0154394	0.0613116	0.0609935	0.24027	0.049619	0.0402626	-0.0151168	0.0110833	-0.0126823	0.0159201	-0.14893	0.0393246	0.022947	0.0138289	0.035132		25.8	-0.0118484	-0.0163643	0.0566564	0.00172591	-0.10341	-0.0407679	0.00761209	0.0967268	-0.0145488	-0.0126823	0.0143617	-0.165903	0.0136489	0.00186699	-0.0253971	-0.224951
26	-0.0857287	0.0171197	0.0537528	0.0612474	0.242646	0.0460913	0.0414608	-0.0192926	0.00927206	-0.0155122	0.0196222	-0.146146	0.038606	0.0239259	0.0160764	0.0301916		26	-0.0102155	-0.0176369	0.0510002	0.000785662	-0.100225	-0.0383574	0.00860999	0.0943898	-0.0161508	-0.0155122	0.0150786	-0.174173	0.0142433	0.00190923	-0.0285209	-0.229151
26.2	-0.0852469	0.0182993	0.0460629	0.0602973	0.241802	0.0453849	0.0418632	-0.0210878	0.00867947	-0.0199236	0.0198349	-0.142777	0.040162	0.0249514	0.0178928	0.0305148		26.2	-0.0121964	-0.019392	0.0475613	0.0006244	-0.0982484	-0.0379973	0.00888552	0.0927286	-0.0152767	-0.0199236	0.0162794	-0.179563	0.0139258	0.00373064	-0.0294192	-0.232496
26.4	-0.0859076	0.0188509	0.0391312	0.0601082	0.242316	0.0418626	0.0443196	-0.0224806	0.00820873	-0.0226111	0.0182387	-0.135983	0.0405156	0.0247883	0.019379	0.0321058		26.4	-0.011749	-0.0195334	0.0423996	0.000736429	-0.0945864	-0.0397438	0.0082211	0.0905636	-0.015196	-0.0226111	0.0170939	-0.181885	0.0128144	0.00446439	-0.0303875	-0.237367
26.6	-0.0870142	0.0193542	0.031115	0.0570158	0.243833	0.0394412	0.0445999	-0.0286326	0.006658	-0.0254613	0.0175879	-0.127345	0.0397961	0.0252606	0.0188577	0.028219		26.6	-0.0115359	-0.0200423	0.036981	0.000361627	-0.0940275	-0.0391951	0.00620509	0.0864069	-0.0148498	-0.0254613	0.0180662	-0.182494	0.0134738	0.00306544	-0.0302633	-0.241959
26.8	-0.0868962	0.0214693	0.0248556	0.0591342	0.245233	0.0369191	0.0444008	-0.028128	0.00413312	-0.0273747	0.0171479	-0.117298	0.0398714	0.023393	0.0217162	0.0265604		26.8	-0.0132713	-0.0184491	0.0340112	0.00198578	-0.0935222	-0.0370158	0.00511797	0.0826225	-0.0155894	-0.0273747	0.0175174	-0.179492	0.0139036	0.00239893	-0.026322	-0.246177
27	-0.0887908	0.0199918	0.0194141	0.0595786	0.243292	0.0357599	0.0459547	-0.0310561	0.00400545	-0.0288285	0.0163735	-0.107719	0.0417233	0.0232338	0.0231075	0.0268984		27	-0.0147999	-0.0175723	0.0286283	0.00350916	-0.092455	-0.0375024	0.00284919	0.0780513	-0.0149974	-0.0288285	0.0176574	-0.176826	0.0141968	0.00196581	-0.021996	-0.248386
27.2	-0.0894791	0.0197903	0.0132268	0.0602309	0.242305	0.0329466	0.0472957	-0.0336924	0.00372753	-0.0299713	0.0161938	-0.0982117	0.0413408	0.0217197	0.0235192	0.023886		27.2	-0.0131965	-0.0165201	0.0237244	0.00547875	-0.0921128	-0.0359226	0.00150513	0.0745079	-0.0157531	-0.0299713	0.0178287	-0.174357	0.0149576	-0.000717828	-0.0224996	-0.251676
27.4	-0.086848	0.0188489	0.00763348	0.0600173	0.241543	0.032608	0.0475097	-0.0384113	0.00312423	-0.029816	0.015325	-0.0917444	0.0419708	0.0208525	0.0237748	0.0212944		27.4	-0.0140328	-0.0183828	0.0178283	0.00640086	-0.0935512	-0.0343889	0.00338569	0.0711378	-0.0171268	-0.029816	0.0180711	-0.174005	0.0156813	-0.00275837	-0.0212401	-0.252819
27.6	-0.0813583	0.0181305	0.00296368	0.0615368	0.241518	0.0326116	0.0493067	-0.0381123	0.00288503	-0.030586	0.011114	-0.0911224	0.0416595	0.0184876	0.0249503	0.0231313		27.6	-0.0159583	-0.0193279	0.0136346	0.00776733	-0.0937252	-0.0342145	0.00682082	0.0717026	-0.0175461	-0.030586	0.019036	-0.17482	0.0148157	-0.00241055	-0.021158	-0.252671
27.8	-0.083827	0.0162132	-0.00269529	0.0587168	0.240612	0.0324526	0.0513452	-0.0392008	0.00371338	-0.0310181	0.00850438	-0.0882346	0.0422985	0.0172962	0.0239363	0.0262613		27.8	-0.0146976	-0.0210722	0.00819914	0.00721446	-0.0923286	-0.036392	0.00781459	0.0720086	-0.0169671	-0.0310181	0.0196052	-0.17506	0.0134484	-0.00439263	-0.0228423	-0.251202
28	-0.078589	0.0158501	-0.0083119	0.0559664	0.242588	0.0317324	0.0517867	-0.0394984	0.00376104	-0.0310041	0.0060356	-0.0852719	0.0419303	0.015455	0.0225311	0.0261918		28	-0.0166692	-0.0218063	0.00248151	0.00811113	-0.0908001	-0.0352383	0.00867585	0.073599	-0.0166733	-0.0310041	0.0204624	-0.172583	0.0126487	-0.00522215	-0.0250434	-0.248774
28.2	-0.0735654	0.0153606	-0.0117118	0.0539989	0.242477	0.0318819	0.0512999	-0.0402965	0.00237633	-0.0319342	0.00485329	-0.0839728	0.041935	0.0155331	0.0206841	0.0271913		28.2	-0.0171066	-0.021988	-0.000799312	0.00621792	-0.0892456	-0.0361042	0.010023	0.0720582	-0.0168714	-0.0319342	0.0216819	-0.170391	0.0127194	-0.00527173	-0.0240991	-0.247416
28.4	-0.0776627	0.0148347	-0.0142954	0.0533271	0.243232	0.0314649	0.0524265	-0.0387421	0.000594102	-0.0334493	0.00357347	-0.0837531	0.0414502	0.0155593	0.019703	0.0287297		28.4	-0.0179677	-0.0218871	-0.00421012	0.00540208	-0.0883302	-0.036599	0.0107943	0.0719836	-0.0154461	-0.0334493	0.0220014	-0.166491	0.0110847	-0.00461867	-0.0256816	-0.24555
28.6	-0.0827235	0.013836	-0.0187685	0.0534645	0.242259	0.0311628	0.0536452	-0.0366223	0.000279813	-0.0345891	0.00519759	-0.0820357	0.0416107	0.0172631	0.0195772	0.0252248		28.6	-0.0151435	-0.0221941	-0.0100832	0.00533341	-0.0867355	-0.0366861	0.0111452	0.0713967	-0.0155372	-0.0345891	0.0217002	-0.159882	0.011129	-0.00511239	-0.0242513	-0.246791
28.8	-0.0775471	0.0139666	-0.0199009	0.0536193	0.24398	0.0316911	0.0532763	-0.0323536	-0.000140676	-0.0368605	0.00583065	-0.083161	0.0427366	0.0181284	0.0178616	0.0218429		28.8	-0.0169191	-0.02452	-0.0112374	0.00512386	-0.0864912	-0.0367656	0.0132917	0.0760878	-0.0152969	-0.0368605	0.0224231	-0.148559	0.010325	-0.00422568	-0.0235129	-0.249339
29	-0.0791566	0.0132199	-0.0201456	0.0533742	0.242827	0.0314416	0.0549874	-0.0287704	1.47286e-06	-0.0392794	0.0066962	-0.0881886	0.0438435	0.018458	0.0179143	0.0207245		29	-0.0168503	-0.0259698	-0.0119901	0.00108883	-0.0877548	-0.0387363	0.015434	0.0807591	-0.0139988	-0.0392794	0.023861	-0.134143	0.00928177	-0.00409098	-0.0213587	-0.252372
29.2	-0.0852978	0.0122741	-0.0209207	0.0512583	0.243117	0.0318795	0.055711	-0.0197105	-0.0011071	-0.0408791	0.00749326	-0.0901472	0.0449816	0.0183051	0.0189563	0.0181057		29.2	-0.0170014	-0.0281054	-0.0138697	-0.000772193	-0.0876649	-0.042231	0.0156534	0.0864584	-0.0112975	-0.0408791	0.0242506	-0.113709	0.00809632	-0.00408639	-0.0203689	-0.254589
29.4	-0.0824718	0.0107671	-0.0242157	0.0482973	0.24019	0.030764	0.0559518	-0.0110957	-0.000705085	-0.0424981	0.0070556	-0.0923599	0.0459109	0.0181132	0.020403	0.0117589		29.4	-0.0157203	-0.0294616	-0.0152475	-0.00251456	-0.0851824	-0.0421706	0.0167668	0.0908382	-0.00957926	-0.0424981	0.0256399	-0.091354	0.00942913	-0.00553208	-0.0181795	-0.260074
29.6	-0.075133	0.0103097	-0.0221516	0.0460656	0.239385	0.0287111	0.0551318	-0.00318173	-0.000871518	-0.0450999	0.00672288	-0.0963527	0.0469892	0.0167938	0.0204231	0.00971406		29.6	-0.0192627	-0.029921	-0.014996	-0.00743665	-0.085493	-0.0445054	0.0163577	0.0942573	-0.00799307	-0.0450999	0.0268836	-0.065255	0.0104102	-0.00612092	-0.0184628	-0.26092
29.8	-0.0695237	0.00870425	-0.0271426	0.0444749	0.236925	0.0272733	0.055853	0.000364709	-0.00072727	-0.0467989	0.00678452	-0.100176	0.0450609	0.0165649	0.0200114	0.00554046		29.8	-0.02056	-0.0280024	-0.0182588	-0.0104396	-0.0840901	-0.0471687	0.0156866	0.0948699	-0.00674451	-0.0467989	0.0283015	-0.0398074	0.0112063	-0.00728965	-0.0201449	-0.263453
30	-0.0619452	0.00913258	-0.0302258	0.0443826	0.236058	0.0271671	0.0540584	0.00280049	-0.00101101	-0.0485911	0.00701918	-0.102852	0.0448789	0.0169222	0.0192275	0.00614279		30	-0.0198554	-0.0259176	-0.0179729	-0.0107623	-0.081216	-0.048036	0.0148989	0.0914727	-0.0075868	-0.0485911	0.0275588	-0.0138022	0.0123063	-0.00829287	-0.0253352	-0.266274
30.2	-0.0459695	0.010209	-0.0331954	0.0465781	0.236334	0.0258919	0.0557595	-0.00277888	-3.27624e-05	-0.0493164	0.00589499	-0.111664	0.045246	0.0171663	0.0175326	0.00490369		30.2	-0.0209386	-0.0245576	-0.01926	-0.0110082	-0.0800986	-0.0495162	0.0152546	0.0877879	-0.00868089	-0.0493164	0.0279062	0.0092895	0.0112439	-0.00900603	-0.027827	-0.270102
30.4	-0.0299098	0.0112276	-0.0338003	0.0453824	0.237166	0.0263296	0.0566359	-0.00564859	0.000747567	-0.0506973	0.00683162	-0.118512	0.043991	0.0164335	0.0145965	0.00543155		30.4	-0.023461	-0.023807	-0.0181792	-0.0108996	-0.0795512	-0.0533636	0.0141512	0.0842848	-0.00917331	-0.0506973	0.0275424	0.0326033	0.00930442	-0.00882911	-0.0313373	-0.27479
30.6	-0.01807	0.0129306	-0.0377377	0.042996	0.237907	0.0279443	0.0571248	-0.00943633	0.00165855	-0.0513716	0.00709875	-0.121742	0.0420043	0.016327	0.0130479	0.00441506		30.6	-0.0223113	-0.0232417	-0.0188967	-0.00944399	-0.0774187	-0.0551692	0.014989	0.0793088	-0.00858714	-0.0513716	0.02657	0.0493486	0.00830914	-0.00942356	-0.0322252	-0.28001
30.8	-0.0100517	0.0126884	-0.0368466	0.0437081	0.238239	0.0284944	0.0573726	-0.0111963	0.00295965	-0.0536311	0.00780007	-0.124287	0.0429424	0.0160565	0.0130734	0.00469856		30.8	-0.022045	-0.0256514	-0.0195181	-0.00841517	-0.0773007	-0.0558784	0.0148469	0.0725853	-0.00886413	-0.0536311	0.0256934	0.0600801	0.00827375	-0.0109653	-0.0318757	-0.284756
31	-0.00242285	0.0132673	-0.0358736	0.0437515	0.236578	0.0282102	0.057662	-0.0121131	0.0037763	-0.0571486	0.005545	-0.125271	0.0405503	0.0157131	0.0128944	-0.00228869		31	-0.0245343	-0.0275193	-0.0218491	-0.00707684	-0.0750258	-0.0574658	0.0154992	0.0681143	-0.00758632	-0.0571486	0.0267811	0.0672134	0.00785946	-0.0118928	-0.0299324	-0.288386
31.2	0.00352067	0.0130869	-0.0338596	0.0433295	0.234266	0.0282045	0.0553074	-0.00977483	0.00522669	-0.0607212	0.00569431	-0.121299	0.0382169	0.015119	0.0114295	-0.00582491		31.2	-0.0247533	-0.0295202	-0.0232075	-0.00656858	-0.0735172	-0.0574519	0.0145315	0.0638221	-0.00573861	-0.0607212	0.0263503	0.0716288	0.00900696	-0.0137609	-0.0299159	-0.291219
31.4	0.0054973	0.0142282	-0.0321528	0.0436433	0.232802	0.02826	0.0553508	-0.011668	0.00669517	-0.0635443	0.00659729	-0.12005	0.0377365	0.0157653	0.0115464	-0.00934917		31.4	-0.0246165	-0.0310139	-0.0249158	-0.00643812	-0.0711162	-0.0557059	0.0148458	0.0567299	-0.00349725	-0.0635443	0.0260619	0.074495	0.00925088	-0.0149685	-0.0274147	-0.291527
31.6	0.00674437	0.014048	-0.0314801	0.0458831	0.231759	0.0275598	0.0543504	-0.00690814	0.00718452	-0.0669539	0.00661733	-0.118606	0.0388457	0.0154191	0.0107315	-0.0145924		31.6	-0.025602	-0.0306637	-0.0248512	-0.004113	-0.0704707	-0.055306	0.0117762	0.0483789	-0.00211977	-0.0669539	0.0269632	0.0765684	0.00860546	-0.0155398	-0.0271644	-0.292582
31.8	0.0112698	0.0160119	-0.029669	0.0433741	0.228268	0.0258342	0.055061	-0.00937331	0.00737377	-0.069096	0.0052064	-0.11797	0.0384695	0.0157089	0.0103488	-0.0205188		31.8	-0.0245954	-0.0285807	-0.0239965	-0.00632883	-0.0689669	-0.0546221	0.0115373	0.0401351	0.000590966	-0.069096	0.0269805	0.0805345	0.00833939	-0.0146695	-0.0266052	-0.290318
32	0.0116604	0.0157441	-0.0292914	0.0414305	0.227849	0.025888	0.053703	-0.00729954	0.00905687	-0.0697016	0.0070792	-0.118701	0.0400576	0.0149944	0.0103495	-0.0208441		32	-0.0217519	-0.0269846	-0.0235924	-0.00822871	-0.0691955	-0.0550534	0.00886261	0.0327244	0.00219408	-0.0697016	0.0237638	0.0821751	0.00858482	-0.0142529	-0.0267417	-0.290747
32.2	0.00922025	0.0140548	-0.0290591	0.0379617	0.228058	0.0250635	0.0564198	-0.00596289	0.00952595	-0.0707308	0.00800698	-0.119541	0.0399677	0.0154878	0.0108844	-0.0212193		32.2	-0.0220566	-0.0260528	-0.0221758	-0.00790039	-0.0691909	-0.0542177	0.0101644	0.0250928	0.00293772	-0.0707308	0.0229229	0.0813098	0.00723291	-0.0134175	-0.0285889	-0.290462
32.4	0.00937524	0.0129475	-0.028102	0.0397717	0.226428	0.0244635	0.0541856	-0.00266823	0.0108785	-0.070244	0.00598407	-0.118494	0.0413298	0.0166074	0.00965657	-0.0219994		32.4	-0.022311	-0.0247738	-0.020976	-0.00952783	-0.0696578	-0.0564655	0.0109638	0.0196477	0.00413467	-0.070244	0.0219079	0.0799605	0.00761801	-0.0127655	-0.0314878	-0.290675
32.6	0.0119331	0.0109136	-0.0267486	0.0378166	0.224269	0.0229361	0.0550334	-0.00192538	0.012719	-0.0694053	0.00434743	-0.117984	0.040443	0.0172493	0.0101867	-0.0170933		32.6	-0.0228203	-0.0253213	-0.0206952	-0.0133234	-0.0675782	-0.0578986	0.0142024	0.0204506	0.00532446	-0.0694053	0.0204978	0.0781056	0.00756457	-0.0137475	-0.0325308	-0.290228
32.8	0.000593263	0.00944546	-0.02876	0.038866	0.221409	0.0208043	0.0556318	0.00254249	0.0135185	-0.0689208	0.00331626	-0.118503	0.0402423	0.0157407	0.00963975	-0.0147879		32.8	-0.023597	-0.0245394	-0.0217242	-0.0131043	-0.0661956	-0.0603989	0.0149105	0.0213246	0.00475692	-0.0689208	0.0201266	0.0738302	0.00797879	-0.0152222	-0.0320124	-0.292487
33	-0.00468992	0.00890447	-0.0256145	0.0375415	0.218294	0.0196295	0.0576548	0.0085701	0.0141299	-0.0703106	0.00280157	-0.117909	0.0406773	0.0156983	0.00963669	-0.0142714		33	-0.0265277	-0.0249247	-0.0204673	-0.0136296	-0.0660738	-0.062788	0.0172424	0.0239787	0.00456878	-0.0703106	0.0209059	0.0712086	0.00837205	-0.0158038	-0.030866	-0.29265
33.2	-0.0114096	0.010249	-0.0249296	0.0392201	0.215169	0.0178667	0.0557675	0.0189331	0.0153014	-0.0706504	0.00369204	-0.117557	0.0409306	0.0128458	0.00903035	-0.0150593		33.2	-0.0270972	-0.025321	-0.0209125	-0.0140536	-0.0640539	-0.0628826	0.015796	0.0259989	0.00386089	-0.0706504	0.0196727	0.0689482	0.00910011	-0.0163598	-0.0273833	-0.293072
33.4	-0.0182253	0.0106306	-0.0243696	0.0364367	0.213482	0.0172075	0.0565161	0.0249954	0.0150431	-0.0708737	0.00380364	-0.116992	0.04123	0.00980719	0.0102138	-0.013208		33.4	-0.0288223	-0.0266144	-0.0210869	-0.0122285	-0.0627565	-0.0613007	0.0162543	0.0277742	0.00424626	-0.0708737	0.0192485	0.063869	0.00912503	-0.0167025	-0.0240047	-0.293041
33.6	-0.0298896	0.0114979	-0.0222239	0.0340096	0.21228	0.0159478	0.0563568	0.0324689	0.0144078	-0.0704853	0.00334972	-0.117878	0.0408528	0.00873187	0.00954319	-0.0139502		33.6	-0.029766	-0.0282048	-0.0208103	-0.0117233	-0.0622594	-0.0599663	0.0154028	0.0306702	0.00342913	-0.0704853	0.0184309	0.0576613	0.00908362	-0.0171749	-0.0229366	-0.294399
33.8	-0.0291337	0.0126535	-0.0186748	0.029434	0.212732	0.0159051	0.05371	0.0353938	0.0154646	-0.0701334	0.000677115	-0.117083	0.0390891	0.00861434	0.00920768	-0.0163144		33.8	-0.0319268	-0.0286644	-0.019092	-0.0103282	-0.0618006	-0.0581811	0.0142617	0.0349081	0.00304967	-0.0701334	0.0168886	0.0509123	0.00952289	-0.0160764	-0.0233067	-0.295264
34	-0.0307404	0.0132971	-0.0193122	0.0304575	0.211748	0.0141892	0.052982	0.0392363	0.0158734	-0.0689452	-0.00364376	-0.116321	0.0387642	0.00602097	0.00736283	-0.0168994		34	-0.0312981	-0.029763	-0.0188059	-0.00837715	-0.0597366	-0.0552302	0.0135722	0.0371292	0.00254399	-0.0689452	0.0165017	0.0419572	0.00882887	-0.016685	-0.0232994	-0.294825
34.2	-0.0347135	0.0128675	-0.0180882	0.0248836	0.205976	0.0143756	0.0523905	0.0396128	0.0179883	-0.0676041	-0.00956719	-0.117852	0.0392459	0.00698497	0.00642823	-0.0150751		34.2	-0.0325655	-0.0299224	-0.0178026	-0.00600625	-0.0598201	-0.0553122	0.0140932	0.0431438	0.00247989	-0.0676041	0.0172836	0.0319425	0.00829474	-0.017559	-0.0241358	-0.293657
34.4	-0.0387497	0.0117674	-0.0180539	0.0217428	0.197973	0.0124011	0.052335	0.043634	0.0193532	-0.0663337	-0.0120294	-0.119596	0.0390364	0.00622178	0.00365213	-0.0149592		34.4	-0.0349531	-0.0292033	-0.0196887	-0.00797222	-0.0585933	-0.057467	0.0126497	0.0502978	0.000959959	-0.0663337	0.0168154	0.0223986	0.00734601	-0.0186487	-0.0257858	-0.292301
34.6	-0.041631	0.0103917	-0.0182128	0.0202247	0.187547	0.0130524	0.0514805	0.0436049	0.0214443	-0.0649259	-0.0144732	-0.119407	0.0405858	0.00294435	0.00385643	-0.0157237		34.6	-0.036229	-0.0302999	-0.0181762	-0.00780173	-0.0583797	-0.0588851	0.0133733	0.054051	0.001556	-0.0649259	0.0176019	0.0167741	0.00658998	-0.0182144	-0.0272032	-0.290659
34.8	-0.0425642	0.00885607	-0.0186402	0.0200414	0.172759	0.0144182	0.0517766	0.0452353	0.0218717	-0.0642828	-0.014821	-0.117831	0.0448633	0.000201897	0.0029541	-0.0114948		34.8	-0.0635183	-0.033169	-0.0193808	-0.00640428	-0.0569485	-0.0587621	0.0153215	0.0584123	0.00259023	-0.0642828	0.0178408	0.0139263	0.00460062	-0.0182676	-0.0297267	-0.288256
35	-0.0512312	0.00729967	-0.0183213	0.0183098	0.158829	0.0168681	0.0515671	0.0408712	0.0220657	-0.0615828	-0.0149662	-0.116068	0.0465005	-0.00172177	0.00328149	-0.010553		35	-0.0679611	-0.0356447	-0.0201711	-0.00387879	-0.0572221	-0.0580067	0.0163588	0.0647507	0.00368861	-0.0615828	0.0179452	0.011016	0.0030613	-0.0175062	-0.0308294	-0.286433
35.2	-0.0549563	0.0066854	-0.0159413	0.021016	0.148793	0.0185669	0.0525985	0.0361965	0.0213086	-0.0619607	-0.0143092	-0.113382	0.0469812	-0.00590665	0.00322783	-0.0094206		35.2	-0.068854	-0.0366345	-0.0184096	-0.00636057	-0.0576066	-0.0590002	0.0182697	0.0679957	0.00575978	-0.0619607	0.017043	0.00678285	0.00298959	-0.0156053	-0.0323074	-0.286138
35.4	-0.0637585	0.00540943	-0.0154994	0.0251982	0.14173	0.0220608	0.0529359	0.0374591	0.0219571	-0.0607572	-0.0159004	-0.110934	0.0461086	-0.00893144	0.00458478	-0.00744298		35.4	-0.068099	-0.0400804	-0.0182735	-0.0040899	-0.0585034	-0.0536629	0.017626	0.0717942	0.00855075	-0.0607572	0.0173479	-0.00012859	0.00252305	-0.0164694	-0.0326301	-0.287237
35.6	-0.0629102	0.0048962	-0.0165869	0.0290948	0.135271	0.0272235	0.0543115	0.0352053	0.0225631	-0.0611276	-0.0163187	-0.108919	0.0451704	-0.0100795	0.00290956	-0.0062763		35.6	-0.0675788	-0.0401776	-0.0197989	-0.00474211	-0.0580989	-0.0485715	0.0151341	0.075487	0.0108721	-0.0611276	0.0163653	-0.0100601	0.00289985	-0.0169247	-0.0330696	-0.287553
35.8	-0.0694866	0.0048405	-0.0160049	0.03367	0.1344	0.03243	0.0556571	0.0390674	0.0241731	-0.0609652	-0.0168457	-0.110292	0.0424376	-0.0118447	0.00182025	-0.00755359		35.8	-0.04121	-0.0414169	-0.018572	-0.00871808	-0.0585643	-0.0434347	0.0127272	0.076834	0.0131536	-0.0609652	0.0160554	-0.0209359	0.00254135	-0.0182634	-0.0329681	-0.288931
36	-0.0620952	0.00610786	-0.0141529	0.0366457	0.132528	0.0373624	0.0561556	0.042396	0.0241207	-0.0614834	-0.0178873	-0.11143	0.0407985	-0.0129734	0.00152001	-0.00779559		36	-0.0397748	-0.0398645	-0.0165571	-0.0151971	-0.0573375	-0.0353794	0.0110555	0.0764497	0.0149556	-0.0614834	0.0144934	-0.0309879	0.00368433	-0.0187606	-0.0333325	-0.289814
36.2	-0.060436	0.00686057	-0.0152424	0.0404241	0.131014	0.0425179	0.0574269	0.039219	0.0249046	-0.0596612	-0.0174523	-0.113637	0.0402761	-0.0143822	0.000704392	-0.00873691		36.2	-0.0391876	-0.0410628	-0.0180532	-0.020273	-0.0562505	-0.024827	0.00870652	0.0776768	0.0154513	-0.0596612	0.0145014	-0.0400153	0.00349455	-0.0200478	-0.032986	-0.29086
36.4	-0.0495105	0.00700908	-0.0144892	0.0435926	0.125572	0.0469437	0.0574134	0.0339595	0.0257532	-0.0609019	-0.0172018	-0.112281	0.0400188	-0.0148573	0.000243339	-0.0117289		36.4	-0.0381797	-0.0395017	-0.0162869	-0.0264185	-0.0555747	-0.0163098	0.00882449	0.0783543	0.0163921	-0.0609019	0.0139015	-0.0452272	0.00342104	-0.0195083	-0.0334705	-0.290004
36.6	-0.0471412	0.00893976	-0.0138366	0.0472821	0.120608	0.0493909	0.0567758	0.0315531	0.0263436	-0.0626549	-0.0160274	-0.112143	0.0397603	-0.0159644	-1.79399e-05	-0.0117811		36.6	-0.0400503	-0.0389194	-0.0151869	-0.0311869	-0.0553286	-0.0077021	0.010014	0.0771822	0.0177336	-0.0626549	0.0124042	-0.0478214	0.00267287	-0.0178115	-0.0324447	-0.289121
36.8	-0.0508918	0.00999014	-0.0124559	0.0500046	0.116597	0.0490394	0.0543644	0.0268923	0.0275514	-0.0634954	-0.0152264	-0.111367	0.0396683	-0.016165	-0.000468643	-0.0103421		36.8	-0.0383882	-0.0374525	-0.0166102	-0.0303625	-0.0557173	-0.00117313	0.0104577	0.0778882	0.0186775	-0.0634954	0.0118021	-0.0505794	0.0031664	-0.0175933	-0.0327434	-0.286486
37	-0.0484614	0.0100768	-0.0127821	0.0538718	0.11379	0.0485025	0.0545592	0.0239642	0.0292947	-0.0638893	-0.0127841	-0.110983	0.0391355	-0.0171486	-0.00217741	-0.0082076		37	-0.0393092	-0.0383056	-0.0182654	-0.0277949	-0.0569196	0.00232423	0.0104667	0.0758957	0.0207855	-0.0638893	0.0113464	-0.0532019	0.00351212	-0.0179111	-0.0340527	-0.285993
37.2	-0.0399553	0.0095932	-0.0122483	0.057643	0.109128	0.0486987	0.0520648	0.0261591	0.0302757	-0.0669554	-0.0121166	-0.110712	0.0378804	-0.017396	-0.00302386	-0.00744544		37.2	-0.0386294	-0.0371313	-0.0184323	-0.0219952	-0.056549	0.0049946	0.00942932	0.0748301	0.0238539	-0.0669554	0.00962123	-0.0536792	0.00389542	-0.0188554	-0.035432	-0.285456
37.4	-0.0408455	0.010875	-0.0113367	0.0583672	0.108171	0.0483791	0.0512921	0.0261196	0.0301333	-0.0678388	-0.0117332	-0.11206	0.0362916	-0.018539	-0.00368093	-0.00615652		37.4	-0.0653763	-0.0366569	-0.0173746	-0.0147186	-0.0560369	0.00407322	0.0107885	0.073929	0.0238475	-0.0678388	0.00817071	-0.0554385	0.0039453	-0.017822	-0.0358479	-0.286167
37.6	-0.0418585	0.00972206	-0.00855451	0.0583148	0.102812	0.0474819	0.051303	0.0280715	0.0308151	-0.0671685	-0.0123104	-0.11406	0.035262	-0.0185882	-0.00402473	-0.00770374		37.6	-0.0893923	-0.0369565	-0.017587	-0.00722417	-0.0565635	0.00515014	0.0113647	0.0743267	0.0237606	-0.0671685	0.00792725	-0.0579799	0.00547207	-0.0189548	-0.0376584	-0.287236
37.8	-0.0285732	0.00724335	-0.00846663	0.0579618	0.0957809	0.0478786	0.0529634	0.032178	0.0304124	-0.0685779	-0.0120082	-0.114442	0.0346586	-0.0184162	-0.00428808	-0.00802418		37.8	-0.091423	-0.0376792	-0.0175297	-0.00550327	-0.0555465	0.00635836	0.0122929	0.0728195	0.0250705	-0.0685779	0.00777008	-0.0596927	0.00475751	-0.0182151	-0.0378935	-0.288163
38	-0.0320492	0.00585872	-0.0115734	0.057288	0.0889115	0.0484712	0.0521336	0.0282775	0.0297392	-0.0710669	-0.0123179	-0.115467	0.0342933	-0.0175597	-0.00424117	-0.00870273		38	-0.116613	-0.0388435	-0.0177554	-0.00266986	-0.0556279	0.00526323	0.0138427	0.0753698	0.0252194	-0.0710669	0.0093652	-0.0615953	0.00450563	-0.0182378	-0.0382665	-0.290939
38.2	-0.0359502	0.00553001	-0.0114027	0.0542993	0.086665	0.0466933	0.0564088	0.0314855	0.0299013	-0.0694069	-0.0119257	-0.115501	0.0337165	-0.0167132	-0.0030522	-0.013223		38.2	-0.142439	-0.040228	-0.016892	-0.000635708	-0.0553056	0.00393486	0.0166252	0.0765924	0.0246477	-0.0694069	0.00986073	-0.0633519	0.00399008	-0.0189616	-0.0379201	-0.291643
38.4	-0.0365989	0.00487641	-0.0101159	0.0518796	0.0806857	0.044442	0.061058	0.0352928	0.0318231	-0.0702105	-0.0116157	-0.116748	0.0346947	-0.0174262	-0.00255446	-0.0132799		38.4	-0.142634	-0.0414011	-0.0161052	-0.000367962	-0.0561116	0.00067297	0.0186091	0.0766014	0.026106	-0.0702105	0.0101853	-0.0650671	0.00502053	-0.0214693	-0.0376367	-0.292495
38.6	-0.0357817	0.00468823	-0.0126664	0.0482516	0.0799834	0.0440312	0.0644981	0.0361621	0.0324691	-0.0711283	-0.00908628	-0.117114	0.0357487	-0.0178087	-0.00171097	-0.0136464		38.6	-0.115507	-0.04132	-0.0160956	0.000437844	-0.055563	-0.0011161	0.0222715	0.0755448	0.0264311	-0.0711283	0.010725	-0.0657726	0.00493147	-0.0221808	-0.0367194	-0.292952
38.8	-0.039643	0.00526053	-0.01062	0.0438811	0.0802432	0.0427836	0.0667166	0.0382896	0.0338032	-0.0704535	-0.0092113	-0.11856	0.0339274	-0.0181194	-0.00131652	-0.00991487		38.8	-0.14115	-0.0411105	-0.0136071	0.00404741	-0.0551629	-0.00556623	0.023852	0.0752296	0.0267958	-0.0704535	0.00962895	-0.0667185	0.00437198	-0.0230768	-0.0375013	-0.293787
39	-0.0386297	0.00625462	-0.00782075	0.0385915	0.0770644	0.0409913	0.0693805	0.0473912	0.0356197	-0.0692225	-0.00770131	-0.118314	0.0335194	-0.0182418	-0.000732485	-0.00785588		39	-0.138811	-0.0402669	-0.013363	0.00475297	-0.0562618	-0.00708898	0.0256282	0.0743025	0.0275463	-0.0692225	0.00999838	-0.066894	0.00355279	-0.0239154	-0.0387161	-0.290751
39.2	-0.0321593	0.00624985	-0.00762271	0.0336022	0.071854	0.0392053	0.0714882	0.047424	0.036092	-0.0712456	-0.00554786	-0.118677	0.032513	-0.0186461	-0.00175063	0.0002968		39.2	-0.112441	-0.0397755	-0.0138403	0.00301889	-0.0572029	-0.00938258	0.0291878	0.0736835	0.0282482	-0.0712456	0.0103106	-0.0673587	0.00420375	-0.023433	-0.0394667	-0.287574
39.4	-0.0312041	0.00532665	-0.00915572	0.0297727	0.0699927	0.0379025	0.0714362	0.0437676	0.0370075	-0.0732393	-0.00311279	-0.117232	0.0308926	-0.0176795	-0.00389132	0.00443019		39.4	-0.11219	-0.0403358	-0.0159622	0.0031274	-0.0580502	-0.00690924	0.0292689	0.0724217	0.0280596	-0.0732393	0.00978276	-0.0668612	0.00356358	-0.0236608	-0.0423274	-0.284035
39.6	-0.031139	0.00614711	-0.00893912	0.0292036	0.0684129	0.0341214	0.0731384	0.0467099	0.0374591	-0.0738003	-0.00383235	-0.114589	0.0296427	-0.0174983	-0.00542002	0.0137012		39.6	-0.138977	-0.0432015	-0.017056	0.000333453	-0.0586292	-0.00862594	0.0286985	0.0709191	0.0269867	-0.0738003	0.010497	-0.0685397	0.00349586	-0.0244497	-0.044697	-0.280375
39.8	-0.0312265	0.00681965	-0.0108374	0.0276461	0.0653805	0.0298815	0.0754605	0.0417914	0.0378874	-0.0758364	-0.00187681	-0.109249	0.0306381	-0.0184657	-0.00642117	0.0149003		39.8	-0.137306	-0.0452778	-0.0196706	-0.0046021	-0.0607431	-0.0077075	0.02966	0.0707614	0.0253629	-0.0758364	0.00990029	-0.0710687	0.00420653	-0.0257139	-0.0455582	-0.275527
40	-0.029858	0.00560914	-0.0109287	0.0267953	0.0659687	0.0260719	0.078709	0.034574	0.039042	-0.0801454	-0.00221763	-0.104108	0.0303316	-0.0194709	-0.00690018	0.0162803		40	-0.139342	-0.0471814	-0.0208375	-0.00718115	-0.0602507	-0.00606349	0.0287373	0.0674808	0.0242936	-0.0801454	0.00731596	-0.0772206	0.00472084	-0.0265145	-0.0447441	-0.272878
40.2	-0.0362746	0.00430332	-0.011648	0.0275676	0.0642059	0.0213786	0.0786731	0.0297019	0.0414292	-0.0833719	-0.00241888	-0.097723	0.0304771	-0.0203041	-0.00778219	0.0175111		40.2	-0.165861	-0.0486751	-0.0222419	-0.00616625	-0.060051	-0.00722071	0.0256381	0.0644346	0.0239407	-0.0833719	0.00693796	-0.0829615	0.00402056	-0.0270422	-0.0470384	-0.27241
40.4	-0.0357607	0.00304424	-0.0114291	0.0299099	0.0650943	0.0168969	0.0795973	0.0338816	0.0406002	-0.084467	-0.00351479	-0.0918671	0.0324405	-0.0197888	-0.00789538	0.0161669		40.4	-0.16519	-0.0502876	-0.0214091	-0.00822368	-0.0593175	-0.0100061	0.0246367	0.0613956	0.02393	-0.084467	0.00758932	-0.09043	0.00438283	-0.0268442	-0.0461434	-0.272391
40.6	-0.0364709	0.00142506	-0.0088502	0.0283036	0.0656878	0.0135608	0.0802436	0.0274843	0.0417601	-0.0891412	-0.00188885	-0.0884374	0.0331566	-0.018532	-0.00803951	0.0119744		40.6	-0.165821	-0.0492204	-0.018514	-0.00945945	-0.0598765	-0.0129446	0.0225628	0.0601245	0.025581	-0.0891412	0.00693941	-0.0975893	0.00478534	-0.0267321	-0.0461005	-0.273668
40.8	-0.0373659	0.00114089	-0.0089889	0.0268729	0.0655892	0.0110198	0.080255	0.0279014	0.0422385	-0.0914236	-0.000599292	-0.0871421	0.0327289	-0.0174353	-0.00731983	0.00921557		40.8	-0.167375	-0.050193	-0.0179616	-0.0104326	-0.0603358	-0.0125155	0.0202422	0.0565518	0.0272334	-0.0914236	0.00915758	-0.108815	0.00615592	-0.0273488	-0.0459619	-0.275955
41	-0.0399874	0.000988656	-0.00744904	0.0257778	0.0664783	0.00828581	0.0769128	0.0302587	0.043058	-0.0927371	0.00193305	-0.0883131	0.0338432	-0.0155388	-0.00783825	0.00728143		41	-0.169014	-0.0517196	-0.0155214	-0.0112172	-0.0604907	-0.0161935	0.0164343	0.0532687	0.0284245	-0.0927371	0.00988135	-0.117871	0.00722018	-0.0273902	-0.0472985	-0.277984
41.2	-0.040713	0.00180783	-0.00796784	0.0233742	0.0661621	0.00833474	0.0778195	0.0328638	0.0442126	-0.0937837	0.00375858	-0.0878065	0.0349671	-0.0129487	-0.00845595	0.00191721		41.2	-0.172686	-0.0524708	-0.0150521	-0.015335	-0.0610856	-0.016152	0.0117891	0.0481206	0.0295219	-0.0937837	0.011086	-0.12907	0.0068205	-0.0268051	-0.0458968	-0.279228
41.4	-0.0413549	0.00266324	-0.00803967	0.0203564	0.064549	0.00861492	0.0776778	0.0257299	0.0462384	-0.0964729	0.00568734	-0.0890315	0.0338616	-0.012035	-0.00868963	0.00019549		41.4	-0.174232	-0.0530061	-0.0162895	-0.0184004	-0.0623996	-0.0164473	0.0048105	0.0423464	0.031356	-0.0964729	0.0118842	-0.13904	0.00488411	-0.0270516	-0.0461808	-0.27857
41.6	-0.0403409	0.00379623	-0.0106039	0.0178404	0.0618024	0.00853221	0.0758612	0.025154	0.0460244	-0.0962338	0.00817042	-0.0892398	0.0319511	-0.015307	-0.00836649	-0.00148961		41.6	-0.175373	-0.0517547	-0.0180387	-0.0197301	-0.0628441	-0.0166036	-0.00254754	0.0340223	0.0309504	-0.0962338	0.0124298	-0.148451	0.00183127	-0.0289535	-0.0444422	-0.277122
41.8	-0.0398521	0.00344778	-0.0136653	0.0181961	0.0602567	0.00882109	0.0753275	0.0257481	0.0470908	-0.0958194	0.00842368	-0.0874054	0.0302442	-0.0182569	-0.00729097	-0.00430508		41.8	-0.177177	-0.0498314	-0.0192372	-0.0212359	-0.062331	-0.0199436	-0.00960421	0.0319318	0.0313785	-0.0958194	0.0127275	-0.154566	0.000126872	-0.0294674	-0.042601	-0.278991
42	-0.0373712	0.00417441	-0.0162416	0.0174579	0.0569015	0.00883962	0.0754473	0.0272451	0.0471786	-0.09391	0.00702152	-0.0829168	0.0279643	-0.0216635	-0.00601289	-0.00847535		42	-0.175854	-0.0479476	-0.0208566	-0.0233292	-0.0630542	-0.0191611	-0.0152438	0.0304394	0.0308981	-0.09391	0.0140991	-0.160147	-0.00231884	-0.0316374	-0.0408258	-0.281173
42.2	-0.0388681	0.00342407	-0.0170311	0.0174826	0.0539303	0.00774313	0.0699762	0.0218737	0.0455049	-0.0916053	0.00615191	-0.0789529	0.0250723	-0.0245859	-0.00385937	-0.00760945		42.2	-0.148273	-0.0475266	-0.0211387	-0.0235536	-0.0651417	-0.0194585	-0.020862	0.0278416	0.0301295	-0.0916053	0.0143455	-0.162291	-0.00367675	-0.0346654	-0.0408834	-0.281694
42.4	-0.0384067	0.00429813	-0.0184933	0.0167081	0.0527891	0.00687023	0.0694258	0.0231584	0.0435963	-0.0885562	0.00765937	-0.0745608	0.0232935	-0.0259394	-0.00260961	-0.00914097		42.4	-0.14934	-0.0469601	-0.0207537	-0.0238078	-0.0653103	-0.0200863	-0.0228928	0.0258637	0.0285081	-0.0885562	0.0144796	-0.16524	-0.00467716	-0.0352059	-0.0417931	-0.283803
42.6	-0.0383256	0.00387958	-0.0183561	0.0155372	0.0508013	0.00644762	0.0672051	0.0218635	0.0436773	-0.0857047	0.00766572	-0.0683403	0.0233734	-0.0242061	-0.00132816	-0.00963083		42.6	-0.150254	-0.0475973	-0.0211661	-0.0237125	-0.064696	-0.0202769	-0.0260766	0.0236207	0.0292921	-0.0857047	0.0147185	-0.167057	-0.00406534	-0.0359721	-0.0440214	-0.286042
42.8	-0.0376344	0.00472183	-0.0160348	0.0146293	0.0501252	0.00471599	0.0656164	0.0187389	0.042942	-0.084292	0.00848877	-0.0629656	0.0224968	-0.0221294	-0.0017465	-0.01105		42.8	-0.148813	-0.0471449	-0.0192586	-0.0245168	-0.0648373	-0.0194234	-0.0293358	0.0155546	0.0286532	-0.084292	0.0147146	-0.168868	-0.00515268	-0.0359798	-0.0453575	-0.285673
43	-0.039074	0.00438781	-0.0179428	0.0131694	0.0495296	0.00392335	0.066032	0.0149967	0.0427524	-0.0826915	0.0102524	-0.05989	0.0220825	-0.0203387	-0.00385811	-0.0112582		43	-0.148428	-0.0477021	-0.0182916	-0.0260501	-0.0649464	-0.0204543	-0.0304305	0.00832738	0.027808	-0.0826915	0.0140387	-0.168466	-0.00532828	-0.0346292	-0.0481805	-0.285671
43.2	-0.0377812	0.00485668	-0.0175758	0.0130774	0.0492888	0.00459624	0.0670805	0.0208669	0.0430691	-0.0822598	0.0111548	-0.0558982	0.0221197	-0.0190409	-0.00500741	-0.0126065		43.2	-0.173905	-0.0492682	-0.0171868	-0.0267223	-0.064676	-0.021946	-0.0306277	0.00247234	0.0271506	-0.0822598	0.0133184	-0.168511	-0.00549224	-0.0339059	-0.0486813	-0.28665
43.4	-0.0387727	0.00408302	-0.0161903	0.0115597	0.0421301	0.0046723	0.0663728	0.0258339	0.043881	-0.0802129	0.0114205	-0.0544386	0.0212135	-0.0182221	-0.00566713	-0.0171097		43.4	-0.172383	-0.04998	-0.0153743	-0.0278555	-0.0654123	-0.0213718	-0.032101	-0.00345714	0.0278969	-0.0802129	0.0132448	-0.167163	-0.00538571	-0.0345005	-0.0486704	-0.288249
43.6	-0.0405557	0.00262648	-0.014246	0.0113358	0.0354626	0.00336792	0.0681551	0.0252424	0.0427136	-0.0806056	0.0102932	-0.0517487	0.0193975	-0.0166232	-0.00683153	-0.0182492		43.6	-0.172015	-0.0527711	-0.013508	-0.0323274	-0.0664275	-0.0210749	-0.0318002	-0.00941144	0.0264406	-0.0806056	0.0117311	-0.166023	-0.00599692	-0.0337436	-0.0490718	-0.290522
43.8	-0.0407032	0.00164752	-0.0135833	0.0097	0.0297234	0.00430874	0.069438	0.026989	0.03977	-0.0819911	0.0108415	-0.0502965	0.0176797	-0.0156074	-0.00740821	-0.0188966		43.8	-0.17232	-0.0551794	-0.0119099	-0.0333281	-0.067097	-0.0220437	-0.0315792	-0.017485	0.0241139	-0.0819911	0.0120596	-0.164061	-0.00599671	-0.0340538	-0.0507114	-0.294128
44	-0.0398545	0.000369948	-0.0102101	0.00877568	0.0219406	0.00358465	0.0698538	0.0236628	0.0364929	-0.083586	0.0103704	-0.0489664	0.015183	-0.0123468	-0.00674812	-0.0173861		44	-0.173588	-0.0566426	-0.0114372	-0.0356663	-0.0674815	-0.0245967	-0.0311153	-0.0277239	0.0243303	-0.083586	0.013131	-0.163366	-0.00756564	-0.0337197	-0.0503187	-0.296732
44.2	-0.0375087	-0.000836547	-0.00954635	0.00641003	0.0188161	0.00257706	0.0730158	0.0180707	0.033077	-0.0835891	0.0107244	-0.0492683	0.0129652	-0.0106895	-0.0073671	-0.0189427		44.2	-0.172253	-0.0563629	-0.0117309	-0.0403083	-0.0665848	-0.0255457	-0.0311177	-0.0382322	0.0223867	-0.0835891	0.0122679	-0.164771	-0.00691915	-0.0339987	-0.0511156	-0.30019
44.4	-0.0320439	-1.39344e-05	-0.00982215	0.00546973	0.019585	0.000796121	0.073726	0.0097494	0.0298505	-0.0862703	0.0115573	-0.0457469	0.0100951	-0.0115997	-0.00714031	-0.014139		44.4	-0.146444	-0.0558089	-0.0125759	-0.0414229	-0.0652465	-0.0284808	-0.0304442	-0.0475388	0.0183298	-0.0862703	0.0110153	-0.165318	-0.00657164	-0.0336257	-0.0508085	-0.303311
44.6	-0.0198891	-0.00029015	-0.0122151	0.00499059	0.021186	0.000848171	0.0742579	0.00650077	0.0273671	-0.0862378	0.0143466	-0.0456831	0.00802128	-0.0132644	-0.00606909	-0.0152844		44.6	-0.120992	-0.0556699	-0.0141086	-0.0401921	-0.0668831	-0.0309697	-0.0298122	-0.0559496	0.0164193	-0.0862378	0.0124981	-0.165182	-0.00804858	-0.0330593	-0.0503037	-0.304226
44.8	-0.0170358	-0.00158093	-0.0128459	0.00361001	0.023377	0.000409723	0.0758035	-0.00114314	0.0268012	-0.0842164	0.0150607	-0.0449104	0.00640654	-0.0134412	-0.00636877	-0.013765		44.8	-0.119926	-0.0554507	-0.0147372	-0.0416037	-0.0676788	-0.0317492	-0.0276338	-0.0622694	0.0158771	-0.0842164	0.010744	-0.164361	-0.00897768	-0.032789	-0.0503201	-0.303894
45	-0.0147647	5.94798e-06	-0.014288	0.00187897	0.0252969	0.00116094	0.0783214	-0.00372256	0.0259049	-0.0836444	0.0162669	-0.0440374	0.0075983	-0.015498	-0.00643925	-0.0171963		45	-0.117319	-0.0546483	-0.0148958	-0.0454777	-0.0676107	-0.0297451	-0.0248565	-0.0679831	0.0132237	-0.0836444	0.00957347	-0.163467	-0.00848573	-0.0333148	-0.0511034	-0.304528
45.2	-0.0136227	-0.000329543	-0.0134515	-0.00171023	0.0240815	0.00109173	0.0777367	-0.00624167	0.0245385	-0.0839632	0.0163031	-0.046071	0.00940066	-0.0174679	-0.00623425	-0.0133534		45.2	-0.0901958	-0.0542724	-0.0119306	-0.0512971	-0.0690326	-0.0272436	-0.0203144	-0.0720339	0.0123041	-0.0839632	0.0094755	-0.159197	-0.00990901	-0.0319435	-0.0517472	-0.304372
45.4	-0.0159054	-0.00131268	-0.0173922	-0.00431391	0.0267455	0.00107868	0.0761037	-0.0095444	0.0241243	-0.0830653	0.0159567	-0.0467209	0.0107378	-0.0161936	-0.00670712	-0.0150119		45.4	-0.0894403	-0.0533603	-0.0135517	-0.0628888	-0.0716233	-0.0276641	-0.0173906	-0.0759486	0.0131892	-0.0830653	0.00988761	-0.154618	-0.0100899	-0.0313761	-0.0522608	-0.302675
45.6	-0.0248116	-0.000706905	-0.0150223	-0.00811711	0.0296597	0.000997634	0.0753046	-0.0088393	0.0230092	-0.0825795	0.0161692	-0.0489266	0.0120801	-0.0143704	-0.00858545	-0.0140072		45.6	-0.0847777	-0.053196	-0.0133169	-0.076677	-0.0711338	-0.0278042	-0.0143874	-0.0796098	0.0132784	-0.0825795	0.00889174	-0.15035	-0.0098231	-0.0305854	-0.0530747	-0.30322
45.8	-0.0268665	-0.000399503	-0.0159623	-0.0128204	0.0249864	0.00150902	0.0734525	-0.0101819	0.0223792	-0.0833985	0.0169145	-0.0506751	0.0137677	-0.0129847	-0.00802804	-0.0121258		45.8	-0.0548854	-0.0532362	-0.0130083	-0.090676	-0.070372	-0.0262422	-0.0126573	-0.0832913	0.0120508	-0.0833985	0.00733692	-0.145263	-0.00911933	-0.0295089	-0.0526068	-0.304294
46	-0.0286184	-0.000492467	-0.0165093	-0.0145586	0.026351	0.000358504	0.07069	-0.00754341	0.0226256	-0.0834591	0.0159999	-0.0517629	0.0130347	-0.0123927	-0.00815182	-0.00580989		46	-0.0562196	-0.0537409	-0.0119873	-0.100097	-0.0721058	-0.0284802	-0.011511	-0.0831555	0.0111602	-0.0834591	0.00586006	-0.141444	-0.0100896	-0.028282	-0.0520082	-0.303162
46.2	-0.0336928	0.000954135	-0.016828	-0.015476	0.02655	-0.0017291	0.0699128	-0.00526027	0.0246378	-0.0830849	0.0185406	-0.0493491	0.0133252	-0.00977594	-0.00797958	-0.00626206		46.2	-0.0571289	-0.0552134	-0.0160364	-0.111948	-0.0724005	-0.0326935	-0.0122046	-0.0812564	0.0111115	-0.0830849	0.00480908	-0.138008	-0.0109114	-0.0271309	-0.0514499	-0.302198
46.4	-0.0345668	0.00247398	-0.0102376	-0.0171774	0.0248478	-0.00230055	0.0710923	0.0136023	0.0252189	-0.0843559	0.0206352	-0.0513137	0.014596	-0.00833971	-0.00699535	-0.00495388		46.4	-0.0828637	-0.05747	-0.0133556	-0.120607	-0.071958	-0.0342992	-0.013446	-0.0724269	0.0094896	-0.0843559	0.00226372	-0.134871	-0.011092	-0.027672	-0.050558	-0.302162
46.6	-0.0383013	0.00438386	-0.0116047	-0.0200754	0.0229143	-0.00541602	0.0711365	0.0316796	0.0255961	-0.0846751	0.0202851	-0.051405	0.015168	-0.00778696	-0.00635435	-0.00684247		46.6	-0.0814721	-0.0570796	-0.0138932	-0.128702	-0.0712106	-0.0338525	-0.0140129	-0.059206	0.00769188	-0.0846751	-0.00029706	-0.131465	-0.0104085	-0.0281621	-0.0506733	-0.302771
46.8	-0.0359338	0.00647687	-0.00832465	-0.0207728	0.0272442	-0.00927244	0.0710164	0.0556222	0.0257494	-0.0849736	0.0204966	-0.0531264	0.016069	-0.00640654	-0.00785846	-0.0119447		46.8	-0.110503	-0.0569242	-0.0155963	-0.135026	-0.0713091	-0.0402053	-0.0144302	-0.0440017	0.00703336	-0.0849736	-0.000789799	-0.127936	-0.0117882	-0.0277069	-0.0516545	-0.302331
47	-0.033308	0.00676708	-0.00394708	-0.0232391	0.027026	-0.0118877	0.0704953	0.0723746	0.0253218	-0.0848054	0.0227332	-0.0541621	0.0179959	-0.00427269	-0.00932871	-0.0136824		47	-0.109606	-0.056005	-0.0173127	-0.142668	-0.0703919	-0.0441797	-0.0153598	-0.027905	0.00667139	-0.0848054	-0.00176976	-0.122569	-0.0111628	-0.0285411	-0.0536657	-0.303218
47.2	-0.0309704	0.00885147	-0.00288585	-0.0248493	0.0278769	-0.0140833	0.0711039	0.090644	0.023015	-0.0850592	0.0230112	-0.0571748	0.0180927	-0.0042289	-0.0101128	-0.0155628		47.2	-0.110331	-0.0532511	-0.0169164	-0.145629	-0.0703253	-0.0471119	-0.015054	-0.0132422	0.00545304	-0.0850592	-0.00344204	-0.118253	-0.0102282	-0.029556	-0.0539574	-0.30402
47.4	-0.0289493	0.00944748	-0.00570605	-0.0243762	0.0267901	-0.0174481	0.0723756	0.0946787	0.0232021	-0.0848575	0.0228383	-0.0587427	0.0194304	-0.00285332	-0.0103647	-0.0147257		47.4	-0.0812149	-0.0491998	-0.0207656	-0.14766	-0.0707305	-0.049601	-0.0126733	-0.00440809	0.00495677	-0.0848575	-0.00466735	-0.114495	-0.0111541	-0.0290584	-0.0547889	-0.304325
47.6	-0.0281347	0.010373	-0.00338987	-0.0241069	0.0255081	-0.0191782	0.0735451	0.094218	0.0250756	-0.0862941	0.025844	-0.0600073	0.0202603	-0.0019674	-0.0115808	-0.010917		47.6	-0.0843674	-0.0468598	-0.0212205	-0.14849	-0.0718721	-0.0532127	-0.0101719	-0.000614093	0.00442023	-0.0862941	-0.00533312	-0.110991	-0.0122889	-0.029776	-0.0548833	-0.303501
47.8	-0.0284228	0.0115572	-0.0032025	-0.0221673	0.0226939	-0.0206288	0.0742791	0.0935422	0.0284741	-0.0871407	0.0258704	-0.0621568	0.0200177	-0.00193333	-0.0125319	-0.00584717		47.8	-0.0853886	-0.0444834	-0.0215459	-0.148062	-0.073192	-0.0552866	-0.00796053	0.00231934	0.00377713	-0.0871407	-0.00571289	-0.107059	-0.0131588	-0.0308232	-0.0554092	-0.302665
48	-0.02897	0.012366	-0.00392598	-0.0214588	0.0171445	-0.0216269	0.0765284	0.0955092	0.0334071	-0.0888592	0.0267003	-0.0637982	0.0179928	-0.000730448	-0.0107933	-0.00379412		48	-0.0854537	-0.0433152	-0.0223154	-0.147365	-0.0732106	-0.0564462	-0.00624655	0.00166778	0.00404177	-0.0888592	-0.006497	-0.102713	-0.0137641	-0.0304688	-0.054788	-0.303125
48.2	-0.025538	0.0125237	-0.00489084	-0.0195146	0.0130633	-0.0221175	0.0772459	0.0955808	0.0425967	-0.0891483	0.027152	-0.06518	0.0185433	-0.000572349	-0.00991671	-0.00303505		48.2	-0.110333	-0.0428509	-0.0231844	-0.14703	-0.0735156	-0.0565512	-0.00463518	0.00138903	0.00497884	-0.0891483	-0.00497832	-0.0984818	-0.0139959	-0.0306073	-0.0559251	-0.303142
48.4	-0.0253495	0.0132839	-0.00259536	-0.0211181	0.00926203	-0.0218843	0.0769559	0.0948923	0.0530402	-0.087871	0.0279889	-0.0653321	0.0160976	-0.00204184	-0.0103552	-0.00302295		48.4	-0.138944	-0.0439836	-0.0217648	-0.148733	-0.0730316	-0.0570227	-0.00481911	0.00169143	0.0101755	-0.087871	-0.00406966	-0.0941898	-0.0130392	-0.0321582	-0.0571554	-0.302783
48.6	-0.0215421	0.0128756	-0.00210523	-0.0182442	0.00274852	-0.0217182	0.0765455	0.0956308	0.0646584	-0.0880924	0.0256755	-0.0677616	0.0156223	-0.00182392	-0.010732	-0.00136298		48.6	-0.166574	-0.044666	-0.0222247	-0.149316	-0.0729898	-0.0583878	-0.00583839	0.00502026	0.0167394	-0.0880924	-0.00137453	-0.0896291	-0.0137682	-0.0322289	-0.057397	-0.303323
48.8	-0.0215232	0.0127081	-0.00354044	-0.0168299	-0.000608302	-0.0209271	0.0763826	0.094939	0.0773519	-0.0890841	0.0275504	-0.0690656	0.0145069	-0.00289658	-0.00991698	-0.00199662		48.8	-0.165891	-0.0449622	-0.022118	-0.150684	-0.0730411	-0.0576011	-0.00606866	0.00898272	0.025043	-0.0890841	0.000453754	-0.0855801	-0.0127608	-0.0331661	-0.0573091	-0.304317
49	-0.023217	0.0130574	-0.00626928	-0.0144901	-9.65346e-05	-0.0214521	0.0756451	0.0922961	0.0898634	-0.0868126	0.026648	-0.0712001	0.0145789	-0.00553288	-0.0111526	-0.00498643		49	-0.138707	-0.0450737	-0.0222009	-0.151715	-0.0726547	-0.0597708	-0.00649433	0.0138324	0.0324601	-0.0868126	7.5013e-05	-0.0798158	-0.0129511	-0.0341206	-0.0572239	-0.303087
49.2	-0.0252205	0.0125511	-0.00553192	-0.0126318	-0.00229918	-0.0221377	0.0762152	0.0944817	0.101164	-0.088897	0.026719	-0.0743758	0.0124486	-0.00595374	-0.0128245	-0.00764372		49.2	-0.112829	-0.0448514	-0.0222632	-0.152821	-0.0726791	-0.061145	-0.00779939	0.0174923	0.0414439	-0.088897	-0.000467978	-0.0738671	-0.0147233	-0.0359458	-0.0586912	-0.302651
49.4	-0.0274139	0.011954	-0.00698813	-0.0120925	-0.00472657	-0.0230994	0.0766049	0.0936229	0.11286	-0.090553	0.0255984	-0.0783358	0.0137028	-0.00665645	-0.0148479	-0.011219		49.4	-0.0862142	-0.0452904	-0.021244	-0.152978	-0.0730981	-0.0619021	-0.00864681	0.0212398	0.0483646	-0.090553	-0.00033568	-0.0682381	-0.0157133	-0.0361392	-0.0599278	-0.303503
49.6	-0.0237757	0.0119342	-0.00616436	-0.0118092	-0.00859665	-0.0236991	0.0768271	0.0951478	0.123729	-0.090671	0.0261016	-0.0811257	0.012497	-0.00794902	-0.0152779	-0.0153751		49.6	-0.0580848	-0.0449286	-0.0204869	-0.154309	-0.0722107	-0.062228	-0.00794017	0.0225693	0.0534038	-0.090671	-0.00102282	-0.0605503	-0.0150772	-0.0368181	-0.0596846	-0.303366
49.8	-0.0293751	0.0126304	-0.00378334	-0.0125201	-0.0137369	-0.0251276	0.0770166	0.0948334	0.133018	-0.0892782	0.025694	-0.081951	0.0134166	-0.00838667	-0.0156703	-0.0145361		49.8	-0.029379	-0.0442164	-0.0197253	-0.156426	-0.0725781	-0.062942	-0.00835196	0.0231362	0.0587108	-0.0892782	-0.00264641	-0.0532316	-0.0145385	-0.0369137	-0.0617268	-0.303965
50	-0.0276876	0.0137629	-0.00115509	-0.0132174	-0.0206801	-0.0256648	0.075712	0.0951356	0.140489	-0.0914834	0.0269557	-0.0835327	0.0130902	-0.00898083	-0.0149792	-0.0123034		50	-0.0572643	-0.0446731	-0.0191338	-0.159297	-0.0741122	-0.0624655	-0.00925572	0.0227005	0.0630145	-0.0914834	-0.00152447	-0.0484014	-0.0143411	-0.0367335	-0.0631479	-0.306112
50.2	-0.0261183	0.0143873	0.000743392	-0.0153352	-0.0270676	-0.0258303	0.074974	0.0923056	0.143457	-0.0898943	0.0251681	-0.0841554	0.0128287	-0.00769753	-0.014834	-0.00846561		50.2	-0.0839854	-0.0451183	-0.0171502	-0.160829	-0.0755338	-0.0642141	-0.00916969	0.0212539	0.0639096	-0.0898943	-0.00124751	-0.0441756	-0.0137336	-0.0357597	-0.0630059	-0.30675
50.4	-0.0258464	0.0140358	0.00315267	-0.0131112	-0.0346403	-0.0266396	0.0747128	0.0917861	0.143624	-0.0891501	0.0253965	-0.0869171	0.0120714	-0.00683589	-0.0145368	-0.00738314		50.4	-0.111367	-0.0433256	-0.0163783	-0.162403	-0.0761792	-0.06747	-0.00841882	0.0176983	0.0644232	-0.0891501	-0.000197103	-0.040244	-0.0143831	-0.0347377	-0.06331	-0.30802
50.6	-0.0299514	0.0140963	0.00249779	-0.0126538	-0.0378096	-0.0275423	0.0769786	0.0932642	0.139346	-0.0902485	0.0237722	-0.086181	0.0127545	-0.0063113	-0.0156604	-0.00828538		50.6	-0.139617	-0.0433317	-0.0168603	-0.164816	-0.0797887	-0.0703392	-0.00877931	0.0172461	0.0648306	-0.0902485	-7.95385e-05	-0.0381087	-0.0149509	-0.0338402	-0.0650733	-0.308775
50.8	-0.0240346	0.0142394	0.00121087	-0.0141953	-0.0415246	-0.0283843	0.0773318	0.0927596	0.134977	-0.0926367	0.0227062	-0.0897132	0.0135077	-0.00693494	-0.0151658	-0.0069387		50.8	-0.169257	-0.0456134	-0.0170421	-0.166898	-0.082194	-0.0717828	-0.00920717	0.0145098	0.0644257	-0.0926367	0.000485517	-0.0358088	-0.0171493	-0.0340942	-0.0634348	-0.30695
51	-0.0236325	0.0135711	0.00277602	-0.0142118	-0.0454572	-0.0298391	0.0786007	0.0941581	0.131693	-0.0929669	0.0198088	-0.0929781	0.0141528	-0.00608858	-0.0157965	-0.00849668		51	-0.168759	-0.0461038	-0.0167923	-0.16655	-0.0843203	-0.0727362	-0.00992354	0.0158223	0.0643483	-0.0929669	0.000882504	-0.0351214	-0.0180369	-0.0343516	-0.062206	-0.304371
51.2	-0.0231557	0.0139804	0.00205855	-0.0140146	-0.0528802	-0.0304883	0.0787577	0.0928084	0.12932	-0.0936983	0.0179333	-0.095187	0.016357	-0.00799295	-0.0161834	-0.00908461		51.2	-0.16785	-0.0468659	-0.0158947	-0.168104	-0.0853502	-0.0735326	-0.0108011	0.0177359	0.0660663	-0.0936983	0.000877485	-0.0336244	-0.0184669	-0.0353143	-0.0603296	-0.305172
51.4	-0.0223266	0.014251	0.00289033	-0.0153419	-0.06275	-0.0306612	0.077683	0.0845476	0.12523	-0.095815	0.0176517	-0.0951139	0.0169903	-0.00788868	-0.0156606	-0.00981544		51.4	-0.16848	-0.0493605	-0.0155884	-0.168586	-0.0872601	-0.0722813	-0.0119665	0.0206728	0.0670981	-0.095815	0.000907295	-0.0299546	-0.0195333	-0.035782	-0.0608787	-0.30516
51.6	-0.0224831	0.0142864	0.0037835	-0.0165032	-0.070776	-0.0305946	0.0766109	0.0803642	0.125641	-0.0947326	0.0159122	-0.097513	0.0171895	-0.00837847	-0.0141251	-0.00898114		51.6	-0.167888	-0.051202	-0.0134018	-0.167853	-0.0895027	-0.0728051	-0.0116569	0.0210622	0.0709993	-0.0947326	0.000254658	-0.025343	-0.0192262	-0.0366881	-0.0615558	-0.3047
51.8	-0.0217463	0.0129496	0.00874763	-0.0158818	-0.0758216	-0.0315239	0.0777523	0.0806289	0.124503	-0.0939319	0.0158855	-0.0979621	0.0165706	-0.00780257	-0.0157192	-0.0137772		51.8	-0.168211	-0.0518973	-0.0143221	-0.168231	-0.0932214	-0.0747019	-0.01195	0.0233323	0.0737761	-0.0939319	0.00134574	-0.0225848	-0.0189389	-0.0366103	-0.0639794	-0.307306
52	-0.0217119	0.0115447	0.00867237	-0.0181063	-0.0799533	-0.0329231	0.0784024	0.082402	0.12161	-0.0927836	0.0151277	-0.0978221	0.0174728	-0.00716502	-0.0153302	-0.0139148		52	-0.143592	-0.0520057	-0.0134519	-0.170667	-0.0959851	-0.0753897	-0.0127136	0.0216574	0.0758768	-0.0927836	0.000391853	-0.0186303	-0.0199796	-0.0368697	-0.0643948	-0.308529
52.2	-0.0209709	0.00929865	0.010162	-0.0186148	-0.0773415	-0.033523	0.0782419	0.0810943	0.120032	-0.0929207	0.0163185	-0.0958057	0.0167892	-0.0071241	-0.0151169	-0.0165431		52.2	-0.146366	-0.0524028	-0.0140446	-0.171679	-0.0992797	-0.0748273	-0.013715	0.0191242	0.078404	-0.0929207	-0.000344714	-0.0146179	-0.0208391	-0.0362847	-0.0668237	-0.307383
52.4	-0.0236532	0.00732717	0.0114375	-0.0198139	-0.0686053	-0.0342324	0.0790835	0.088729	0.11948	-0.0918215	0.0147278	-0.0935798	0.0173048	-0.0067511	-0.01354	-0.0143503		52.4	-0.118983	-0.0526248	-0.0144247	-0.172755	-0.102473	-0.0752322	-0.0140946	0.0147729	0.0797752	-0.0918215	-0.00135424	-0.0113458	-0.0207828	-0.0366472	-0.0652031	-0.304327
52.6	-0.0245143	0.00638904	0.0126012	-0.0213353	-0.061667	-0.0352374	0.0773742	0.0871131	0.117188	-0.0932875	0.0170701	-0.0922855	0.0169784	-0.00654929	-0.0115104	-0.0131239		52.6	-0.119604	-0.0530613	-0.0140891	-0.174842	-0.104062	-0.0764568	-0.0157201	0.0102436	0.0790527	-0.0932875	-0.00214879	-0.0109748	-0.0215939	-0.036679	-0.0653457	-0.301325
52.8	-0.0263464	0.0058006	0.0133485	-0.0220864	-0.0563621	-0.0346496	0.075913	0.0828068	0.116264	-0.0923101	0.0145149	-0.0901525	0.0165042	-0.00529138	-0.00871527	-0.0127656		52.8	-0.12061	-0.052767	-0.0124792	-0.175784	-0.103783	-0.0770204	-0.01615	0.00706222	0.0782605	-0.0923101	-0.00369172	-0.00839987	-0.0225081	-0.0361373	-0.0638733	-0.296115
53	-0.0263233	0.00405668	0.0175809	-0.02205	-0.0472032	-0.0337973	0.0757661	0.0730281	0.116744	-0.0946264	0.0138056	-0.0871209	0.0151096	-0.00678436	-0.00892946	-0.0110952		53	-0.14677	-0.0552195	-0.0119902	-0.17639	-0.104751	-0.0778864	-0.0147639	0.000351972	0.0786814	-0.0946264	-0.00360976	-0.0069886	-0.0225174	-0.0359104	-0.0642928	-0.292058
53.2	-0.0263962	0.00433204	0.0227404	-0.0225624	-0.0341121	-0.0334651	0.0765273	0.0644579	0.116998	-0.0942034	0.0119758	-0.0845304	0.0139271	-0.00680004	-0.00753322	-0.00720196		53.2	-0.146346	-0.0587754	-0.0130035	-0.176919	-0.106571	-0.0780932	-0.0123566	-0.00706457	0.078386	-0.0942034	-0.00337511	-0.00452053	-0.0230643	-0.0362612	-0.0625525	-0.288722
53.4	-0.023752	0.00391675	0.025512	-0.0219022	-0.0231464	-0.032066	0.0755055	0.060331	0.117574	-0.094594	0.0117312	-0.0834037	0.0126421	-0.00911057	-0.00699381	-0.00370924		53.4	-0.173352	-0.0626807	-0.0119976	-0.178193	-0.107698	-0.0786358	-0.0115542	-0.00596931	0.0783049	-0.094594	-0.00391027	-0.00207071	-0.0236873	-0.0353645	-0.0629423	-0.286431
53.6	-0.0214199	0.00299214	0.0292299	-0.0214396	-0.0146323	-0.0306884	0.0777007	0.0599655	0.11821	-0.0945162	0.00859989	-0.0795202	0.0115942	-0.00944748	-0.00806335	-0.00362318		53.6	-0.172973	-0.0656056	-0.0123317	-0.177604	-0.107635	-0.0781717	-0.0109997	-0.00605959	0.0777601	-0.0945162	-0.0046006	0.00204537	-0.0246745	-0.0330856	-0.0623469	-0.285872
53.8	-0.0194516	0.00260612	0.0301204	-0.0214681	-0.00726679	-0.0313985	0.0792231	0.0614764	0.118009	-0.0955841	0.0092867	-0.0759814	0.0110126	-0.00975183	-0.00973842	-4.40618e-05		53.8	-0.171464	-0.0676121	-0.0121623	-0.177306	-0.107449	-0.0783512	-0.0120644	-0.00875232	0.0772463	-0.0955841	-0.00441382	0.00662154	-0.025726	-0.0321908	-0.0639842	-0.287103
54	-0.0194714	0.00339062	0.0294617	-0.0206732	-0.00353556	-0.0305906	0.0814011	0.0557707	0.117613	-0.0931709	0.0112247	-0.0740844	0.0118224	-0.00877834	-0.0107965	0.000846129		54	-0.170399	-0.0679788	-0.0114473	-0.176633	-0.104152	-0.0791143	-0.0124508	-0.0131373	0.0764039	-0.0931709	-0.00334379	0.01303	-0.0265935	-0.0304423	-0.064317	-0.289658
54.2	-0.0207082	0.00190551	0.0298474	-0.0213043	-0.00633257	-0.0319039	0.0806877	0.055142	0.117256	-0.0945799	0.0116177	-0.0750817	0.0119884	-0.00802778	-0.012124	0.00441834		54.2	-0.169978	-0.0673097	-0.00850002	-0.176858	-0.101225	-0.0818375	-0.0131024	-0.0160173	0.0739108	-0.0945799	-0.00444873	0.0170217	-0.0261683	-0.0277348	-0.0660546	-0.292419
54.4	-0.021148	0.00264554	0.031614	-0.0215731	-0.00853126	-0.0324808	0.081681	0.0465165	0.116	-0.0948445	0.0130893	-0.0749893	0.0124945	-0.00524265	-0.0117424	0.00329558		54.4	-0.170668	-0.0669456	-0.00856747	-0.177628	-0.0985023	-0.0820008	-0.0140476	-0.0278516	0.0707092	-0.0948445	-0.00408421	0.0205001	-0.0250919	-0.0273684	-0.0662824	-0.295759
54.6	-0.0284493	0.00172296	0.0320634	-0.0219073	-0.00912801	-0.0332898	0.0821207	0.0363975	0.115033	-0.0944031	0.0147896	-0.077713	0.013425	-0.0044946	-0.0126859	0.00417959		54.6	-0.143798	-0.0645835	-0.00812824	-0.177051	-0.0951564	-0.083118	-0.0130575	-0.0384171	0.0664656	-0.0944031	-0.00538219	0.0243429	-0.0243135	-0.0284838	-0.0693987	-0.297873
54.8	-0.0289321	0.00119608	0.0340254	-0.0218677	-0.0142601	-0.0330455	0.0823398	0.0248829	0.114133	-0.0913983	0.0141757	-0.0793342	0.0150535	-0.0040929	-0.0119239	0.00596117		54.8	-0.144817	-0.0653018	-0.00656152	-0.176096	-0.0927651	-0.0826949	-0.0117406	-0.0458682	0.0619492	-0.0913983	-0.00724136	0.0287123	-0.0231679	-0.0281642	-0.0673302	-0.301057
55	-0.0312696	0.000491434	0.039165	-0.0229461	-0.0202227	-0.0335604	0.081252	0.0280648	0.115546	-0.0889363	0.0135844	-0.0820911	0.0125001	-0.00227421	-0.0116802	0.0021723		55	-0.119409	-0.0649321	-0.00538363	-0.176593	-0.0933757	-0.0821412	-0.0115193	-0.0470639	0.0617283	-0.0889363	-0.0082606	0.0325301	-0.0217649	-0.0280083	-0.0687451	-0.303061
55.2	-0.0313161	0.0018866	0.0402241	-0.0206761	-0.0269194	-0.0323243	0.0832023	0.03616	0.115325	-0.0881803	0.0138165	-0.082001	0.0108073	-0.000700613	-0.0128071	-0.00367185		55.2	-0.119163	-0.063804	-0.00413499	-0.176356	-0.0892274	-0.080218	-0.0126062	-0.0426434	0.06111	-0.0881803	-0.00704856	0.038992	-0.0198732	-0.0296532	-0.069603	-0.303175
55.4	-0.0310583	0.000807676	0.0414303	-0.0208835	-0.0337033	-0.0327989	0.0823424	0.0367185	0.110856	-0.087494	0.0136255	-0.0834391	0.00857132	0.000880532	-0.0151102	-0.00478395		55.4	-0.118584	-0.0621776	-0.00309936	-0.174538	-0.0864427	-0.0804166	-0.0123361	-0.0427192	0.0572131	-0.087494	-0.00706014	0.0478597	-0.0193577	-0.0298323	-0.0701856	-0.303752
55.6	-0.0251328	0.00224456	0.0425062	-0.0199668	-0.0404925	-0.0335836	0.081098	0.0363824	0.105244	-0.0864534	0.0139679	-0.0846742	0.00833919	0.00234477	-0.0161426	-0.00129017		55.6	-0.145844	-0.0631952	-0.00190976	-0.17374	-0.0822725	-0.0793307	-0.0130704	-0.0424834	0.0534091	-0.0864534	-0.00529002	0.0576176	-0.019967	-0.0286393	-0.0687901	-0.303704
55.8	-0.0258055	0.00371582	0.0449121	-0.0188905	-0.0434669	-0.033033	0.0802904	0.0475352	0.0981956	-0.0887156	0.0145513	-0.0858047	0.0068444	0.00479917	-0.0191624	-0.00310088		55.8	-0.145135	-0.0611453	-0.00242316	-0.173419	-0.0786343	-0.0798906	-0.0133889	-0.0394858	0.048126	-0.0887156	-0.00354845	0.0673095	-0.0203736	-0.0296418	-0.0717141	-0.300438
56	-0.0255383	0.00439383	0.0429705	-0.0170854	-0.0465936	-0.0330531	0.0808678	0.0449793	0.0886571	-0.091509	0.0148748	-0.0869528	0.0087578	0.00330435	-0.0198944	0.00127871		56	-0.172523	-0.0619777	-0.0034618	-0.171708	-0.0737006	-0.0798235	-0.0129896	-0.0408525	0.0390492	-0.091509	-0.00412121	0.0779387	-0.021789	-0.0305509	-0.0708725	-0.298646
56.2	-0.0257665	0.00353253	0.0441395	-0.0165213	-0.0486047	-0.0329325	0.0794887	0.0343676	0.0795808	-0.0911649	0.0164701	-0.0923531	0.0110713	0.00425723	-0.0198421	0.00497036		56.2	-0.173744	-0.0621759	-0.00500522	-0.170657	-0.0734096	-0.0803926	-0.0120945	-0.048746	0.0316495	-0.0911649	-0.00467934	0.0854202	-0.0242329	-0.0314862	-0.0708585	-0.296539
56.4	-0.0274071	0.00546946	0.04461	-0.0140536	-0.0507024	-0.032841	0.0810622	0.0345435	0.0756162	-0.0914519	0.0162263	-0.0986542	0.0141745	0.00301476	-0.0201713	0.00413676		56.4	-0.174771	-0.0606338	-0.0057061	-0.169608	-0.0708909	-0.0802006	-0.0121158	-0.0496926	0.0288496	-0.0914519	-0.00501268	0.0879511	-0.0259302	-0.0316178	-0.07093	-0.294754
56.6	-0.0272554	0.00563894	0.0459103	-0.0114422	-0.0549474	-0.0332442	0.0822008	0.0326186	0.0722657	-0.0934477	0.017279	-0.105783	0.0160351	0.00269586	-0.0190598	0.00121027		56.6	-0.176394	-0.0587774	-0.0053138	-0.169296	-0.0698741	-0.0785089	-0.0115822	-0.0518071	0.0269085	-0.0934477	-0.00535731	0.08316	-0.0257767	-0.0326505	-0.0695656	-0.292818
56.8	-0.0259554	0.00558061	0.0434782	-0.00807621	-0.0576794	-0.0336004	0.0822226	0.020772	0.0701776	-0.0950826	0.0176343	-0.119637	0.0181881	0.00130001	-0.0174837	0.00338262		56.8	-0.178184	-0.059707	-0.00438114	-0.168461	-0.0687953	-0.0775158	-0.0113138	-0.0594622	0.0282413	-0.0950826	-0.005219	0.0713562	-0.0248839	-0.032688	-0.0676926	-0.292339
57	-0.0235778	0.00720603	0.0405302	-0.00560433	-0.0605871	-0.0342042	0.0813373	0.0187731	0.0678303	-0.0972621	0.018699	-0.133124	0.0194974	0.00306989	-0.0178733	0.00183279		57	-0.177239	-0.0576815	-0.00406386	-0.168316	-0.0682	-0.0762394	-0.0128283	-0.0615193	0.0294686	-0.0972621	-0.00447029	0.0558811	-0.0238286	-0.0339609	-0.0671506	-0.291305
57.2	-0.0236492	0.00778968	0.0355453	-0.00300695	-0.0635993	-0.035741	0.0815834	0.0217562	0.0674725	-0.0985705	0.0194485	-0.143052	0.0189729	0.00206023	-0.0181273	0.000528218		57.2	-0.177815	-0.0557463	-0.00549145	-0.166808	-0.0639395	-0.0748241	-0.0131172	-0.0619948	0.0295975	-0.0985705	-0.00453477	0.0403617	-0.0223973	-0.0328702	-0.0665906	-0.290735
57.4	-0.0214888	0.00685015	0.0318853	-0.00134147	-0.0650385	-0.035519	0.0813993	0.0315439	0.0662879	-0.100864	0.0199219	-0.152045	0.0181595	0.00271119	-0.0189208	0.00357504		57.4	-0.17906	-0.0551534	-0.00481013	-0.167326	-0.0624423	-0.0748733	-0.0110684	-0.0573161	0.027894	-0.100864	-0.00481806	0.0228958	-0.021691	-0.0331331	-0.0687235	-0.290555
57.6	-0.0201743	0.00568606	0.0272359	-0.00140125	-0.0612084	-0.0355598	0.080145	0.0451591	0.0642019	-0.100455	0.020639	-0.158627	0.0166054	0.00481562	-0.0194085	0.00510084		57.6	-0.178506	-0.055331	-0.00634201	-0.167704	-0.0630004	-0.0768332	-0.0120434	-0.0495725	0.0291866	-0.100455	-0.00431629	0.0119977	-0.0205255	-0.0335727	-0.0697396	-0.290438
57.8	-0.0207936	0.00346594	0.0240321	-0.000758716	-0.0587972	-0.0358766	0.0807796	0.0615078	0.0605792	-0.101007	0.0201708	-0.160429	0.0163713	0.00518882	-0.0199631	-0.000141531		57.8	-0.178697	-0.0556993	-0.00877588	-0.167857	-0.0619845	-0.0770243	-0.0119785	-0.0387668	0.0279821	-0.101007	-0.00412572	0.00448489	-0.0210603	-0.0340961	-0.0714274	-0.291511
58	-0.0196236	0.00115703	0.0226085	0.000691886	-0.245475	-0.035666	0.0813312	0.0788304	0.0559836	-0.100722	0.0210006	-0.161235	0.0175465	0.00528931	-0.01862	-0.00180217		58	-0.179338	-0.0565412	-0.00962011	-0.167078	-0.248963	-0.0787665	-0.010612	-0.0278088	0.0253786	-0.100722	-0.00378747	-0.00309898	-0.0201085	-0.0338318	-0.0736039	-0.293
58.2	-0.01845	-0.00104004	0.0226471	0.00149958	-0.431617	-0.0357214	0.0809343	0.0926877	0.0500349	-0.103281	0.0207142	-0.165361	0.0188477	0.00333505	-0.0176009	-0.00741072		58.2	-0.180587	-0.0600528	-0.00960571	-0.16603	-0.438028	-0.0808453	-0.0123686	-0.0180416	0.0223942	-0.103281	-0.00269113	-0.0125163	-0.0203909	-0.0349241	-0.0737384	-0.29821
58.4	-0.0186918	-0.00390154	0.0220703	0.00340392	-0.619633	-0.0362465	0.0802804	0.0972653	0.0430971	-0.102973	0.0229117	-0.169513	0.0195962	0.00221763	-0.0171234	-0.0126811		58.4	-0.180105	-0.0629342	-0.0113576	-0.163829	-0.625809	-0.0819812	-0.0148419	-0.0139356	0.0186137	-0.102973	-0.00157617	-0.0203362	-0.0203847	-0.0353446	-0.0726726	-0.304675
58.6	-0.0193473	-0.00825689	0.0216315	0.00759917	-0.80993	-0.0362535	0.0821639	0.0997927	0.0376405	-0.105504	0.0225715	-0.172954	0.0198985	-8.75076e-05	-0.0172725	-0.0194301		58.6	-0.182291	-0.0639171	-0.0124328	-0.159891	-0.812593	-0.0820646	-0.0150922	-0.0113957	0.0123369	-0.105504	-0.00145378	-0.030738	-0.0203685	-0.0365213	-0.0735516	-0.313442
58.8	-0.0210718	-0.0106849	0.0214374	0.0100812	-1	-0.0367769	0.0819741	0.098827	0.0320973	-0.109236	0.0249629	-0.176217	0.0201421	-0.00139393	-0.0180026	-0.0180878		58.8	-0.184183	-0.0635795	-0.0104106	-0.157425	-1	-0.0818234	-0.0173559	-0.0109741	0.00620936	-0.109236	-0.0019196	-0.0412499	-0.0200927	-0.0384205	-0.0730538	-0.318919
59	-0.0239658	-0.0131277	0.0197083	0.0125943	-1	-0.037079	0.0821597	0.0995425	0.0261698	-0.113899	0.0256142	-0.177541	0.0190935	-0.00338885	-0.0191307	-0.0134394		59	-0.186268	-0.063117	-0.0116297	-0.154059	-1	-0.0820127	-0.0202756	-0.0133164	0.00086004	-0.113899	-0.00197397	-0.0508672	-0.0198209	-0.0395384	-0.0724043	-0.320957
59.2	-0.0235356	-0.0155766	0.0198273	0.013251	-1	-0.0375649	0.082831	0.0981337	0.0228551	-0.116376	0.0257096	-0.175958	0.0193762	-0.00158076	-0.0188684	-0.00605486		59.2	-0.18551	-0.0609051	-0.012997	-0.153221	-1	-0.0807903	-0.0210594	-0.0163351	-0.0036715	-0.116376	-0.00332884	-0.0572707	-0.0192983	-0.0408729	-0.0722713	-0.318409
59.4	-0.0243606	-0.0149447	0.0194915	0.0135705	-1	-0.0382979	0.0842737	0.0957636	0.0193561	-0.121565	0.0255382	-0.173442	0.0190981	-0.000915452	-0.0185546	-0.000857636		59.4	-0.185754	-0.059376	-0.0130112	-0.153218	-1	-0.0798591	-0.0205616	-0.0189696	-0.00582018	-0.121565	-0.00358462	-0.062538	-0.0183589	-0.0423305	-0.0728436	-0.312058
59.6	-0.0264324	-0.0135849	0.0214421	0.0136308	-1	-0.0388149	0.0821332	0.0874152	0.0156905	-0.126612	0.0253113	-0.169798	0.0190291	0.000839979	-0.0194243	0.00133577		59.6	-0.185372	-0.060285	-0.0119772	-0.153345	-1	-0.0793784	-0.0222142	-0.0227811	-0.00787558	-0.126612	-0.00372963	-0.0653793	-0.0189208	-0.0430305	-0.0734386	-0.30721
59.8	-0.0248827	-0.0134829	0.0250417	0.0116328	-1	-0.0394712	0.0814764	0.0791314	0.0149162	-0.129683	0.0249191	-0.165884	0.0180417	0.00330248	-0.0176523	0.00110543		59.8	-0.183154	-0.0602823	-0.0126914	-0.154801	-1	-0.0792151	-0.0206256	-0.0279512	-0.00973748	-0.129683	-0.00441418	-0.0669335	-0.0191365	-0.04321	-0.0738087	-0.301312
60	-0.0317526	-0.0134883	0.0295395	0.0162037	-1	-0.0397087	0.0774103	0.053648	0.0102234	-0.136432	0.0220744	-0.156856	0.0160295	0.00798997	-0.0211482	-0.0129205		60	-0.186882	-0.0647022	-0.00929159	-0.150572	-1	-0.0802145	-0.0222156	-0.0295304	-0.00958553	-0.136432	-0.00414815	-0.0651344	-0.020612	-0.0435617	-0.0776267	-0.308916
