# Supplementary material for: A MEC-2/stomatin condensate liquid-to-solid phase transition controls neuronal mechanotransduction during touch sensing
Source: Nat Cell Biol. 2023 Oct 19;25(11):1590–9. doi: 10.1038/s41556-023-01247-0 (PMC10635833; doi:10.1038/s41556-023-01247-0)
Supplement: Supplementary file 15 — Statistical source file for all panels containing relevant numerical data. [file 41556_2023_1247_MOESM15_ESM.xlsx]

## Sheet: Fig. 3a
Touch assay - RNAi (Sum)
	Head	Tail
pL440-Empty	5	5
pL440-Empty	5	5
pL440-Empty	5	4
pL440-Empty	3	3
pL440-Empty	5	5
pL440-Empty	5	5
pL440-Empty	5	4
pL440-Empty	5	5
pL440-Empty	5	5
pL440-Empty	5	4
pL440-Empty	5	5
pL440-Empty	4	5
pL440-Empty	5	5
pL440-Empty	5	5
pL440-Empty	5	4
pL440-Empty	5	5
pL440-Empty	5	5
pL440-Empty	5	5
pL440-Empty	5	5
pL440-Empty	5	4
pL440-Empty	5	5
pL440-Empty	5	5
pL440-Empty	5	5
pL440-Empty	5	5
pL440-Empty	5	5
pL440-Empty	5	5
pL440-Empty	5	5
pL440-Empty	5	4
pL440-Empty	5	5
pL440-Empty	5	4
pL440-Empty	5	4
pL440-Empty	5	5
pL440-Empty	5	5
pL440-Empty	5	5
pL440-Empty	5	5
pL440-Empty	5	5
pL440-Empty	5	4
pL440-Empty	5	5
pL440-Empty	5	5
pL440-Empty	4	5
mec-4	3	2
mec-4	1	3
mec-4	0	5
mec-4	2	4
mec-4	1	4
mec-4	4	5
mec-4	0	4
mec-4	0	5
mec-4	5	5
mec-4	3	3
mec-4	0	2
mec-4	1	4
mec-4	0	5
mec-4	0	5
mec-4	1	5
mec-4	2	5
mec-4	2	4
mec-4	2	5
mec-4	5	5
mec-4	3	4
mec-4	3	4
mec-4	4	5
mec-4	2	5
mec-4	1	5
mec-4	1	4
mec-4	3	5
mec-4	1	5
mec-4	3	0
mec-4	2	5
mec-4	2	3
mec-4	2	5
mec-4	3	5
mec-4	3	5
mec-4	2	5
mec-4	2	4
mec-4	4	4
mec-4	2	5
mec-4	2	5
mec-4	3	5
mec-4	1	5
mec-2	2	5
mec-2	0	4
mec-2	0	5
mec-2	2	4
mec-2	2	3
mec-2	0	2
mec-2	0	2
mec-2	2	5
mec-2	2	5
mec-2	0	4
mec-2	2	5
mec-2	0	4
mec-2	0	4
mec-2	1	5
mec-2	2	5
mec-2	2	5
mec-2	3	4
mec-2	0	0
mec-2	2	3
mec-2	1	4
mec-2	1	3
mec-2	2	4
mec-2	2	5
mec-2	2	5
mec-2	3	5
mec-2	1	5
mec-2	2	4
mec-2	2	4
mec-2	1	4
mec-2	2	5
mec-2	3	5
mec-2	5	5
mec-2	2	5
mec-2	2	3
mec-2	2	5
mec-2	5	5
mec-2	3	4
mec-2	1	4
mec-2	0	3
mec-2	1	5
unc-89	3	4
unc-89	3	5
unc-89	3	5
unc-89	5	4
unc-89	4	5
unc-89	2	5
unc-89	0	5
unc-89	2	4
unc-89	3	5
unc-89	5	4
unc-89	5	5
unc-89	5	5
unc-89	5	5
unc-89	4	5
unc-89	4	5
unc-89	4	5
unc-89	1	5
unc-89	4	5
unc-89	4	4
unc-89	4	5
unc-89	3	5
unc-89	4	5
unc-89	3	3
unc-89	0	5
unc-89	5	4
unc-89	3	5
unc-89	2	5
unc-89	2	4
unc-89	0	5
unc-89	1	5
unc-89	5	4
unc-89	1	3
unc-89	4	5
unc-89	2	4
unc-89	3	5
unc-89	3	3
unc-89	1	3
unc-89	3	5
unc-89	2	5
unc-89	4	5
unc-89	2	5
unc-89	5	5
unc-89	3	5
unc-89	3	5
unc-89	5	5
unc-89	2	5
unc-89	2	3
unc-89	4	5
unc-89	4	5
unc-89	3	5
unc-89	4	5
unc-89	3	5
unc-89	4	5
unc-89	5	5
unc-89	4	5
unc-89	5	5
unc-89	3	5
unc-89	3	5
unc-89	3	5
unc-89	2	5
ced-5	5	5
ced-5	4	5
ced-5	5	4
ced-5	5	5
ced-5	4	5
ced-5	5	5
ced-5	5	4
ced-5	5	5
ced-5	5	5
ced-5	4	5
ced-5	3	5
ced-5	5	5
ced-5	5	5
ced-5	5	5
ced-5	3	4
ced-5	5	5
ced-5	3	4
ced-5	5	5
ced-5	5	5
ced-5	3	4
ced-5	3	5
ced-5	5	5
ced-5	5	5
ced-5	5	5
ced-5	5	4
ced-5	5	5
ced-5	3	5
ced-5	4	5
ced-5	3	5
ced-5	4	5
ced-5	5	5
ced-5	4	5
ced-5	2	5
ced-5	5	4
ced-5	5	5
ced-5	5	5
ced-5	5	5
ced-5	5	5
ced-5	4	5
ced-5	4	5
sem-5	4	5
sem-5	2	5
sem-5	5	5
sem-5	5	5
sem-5	5	5
sem-5	3	3
sem-5	5	5
sem-5	5	5
sem-5	5	5
sem-5	4	5
sem-5	5	5
sem-5	4	5
sem-5	5	5
sem-5	5	4
sem-5	5	5
sem-5	4	5
sem-5	5	5
sem-5	5	5
sem-5	5	5
sem-5	5	5
sem-5	4	5
sem-5	5	5
sem-5	4	5
sem-5	5	5
sem-5	4	5
sem-5	4	5
sem-5	4	5
sem-5	5	5
sem-5	5	5
sem-5	5	5
sem-5	5	5
sem-5	4	5
sem-5	5	5
sem-5	4	5
sem-5	4	5
sem-5	5	4
sem-5	4	5
sem-5	5	5
sem-5	5	5
sem-5	4	5
magu-3	4	5
magu-3	5	4
magu-3	4	5
magu-3	5	5
magu-3	4	4
magu-3	4	5
magu-3	4	5
magu-3	5	5
magu-3	5	5
magu-3	4	5
magu-3	3	4
magu-3	5	5
magu-3	5	5
magu-3	4	4
magu-3	5	5
magu-3	4	5
magu-3	5	5
magu-3	5	4
magu-3	5	5
magu-3	4	5
magu-3	5	5
magu-3	4	5
magu-3	5	4
magu-3	4	4
magu-3	3	5
magu-3	3	5
magu-3	4	5
magu-3	5	5
magu-3	5	5
magu-3	4	5
magu-3	5	5
magu-3	5	5
magu-3	4	4
magu-3	4	5
magu-3	5	5
magu-3	5	4
magu-3	5	5
magu-3	5	4
magu-3	5	5
magu-3	5	5
sma-1	5	4
sma-1	5	5
sma-1	4	5
sma-1	5	5
sma-1	5	5
sma-1	5	5
sma-1	5	4
sma-1	5	5
sma-1	5	5
sma-1	5	5
sma-1	5	5
sma-1	5	5
sma-1	4	5
sma-1	5	5
sma-1	5	5
sma-1	5	5
sma-1	5	5
sma-1	5	5
sma-1	5	5
sma-1	3	5
sma-1	5	5
sma-1	5	4
sma-1	5	5
sma-1	5	5
sma-1	5	5
sma-1	5	5
sma-1	5	5
sma-1	5	4
sma-1	4	5
sma-1	5	5
sma-1	5	5
sma-1	3	5
sma-1	5	4
sma-1	5	5
sma-1	5	5
sma-1	5	5
sma-1	5	5
sma-1	5	5
sma-1	5	5
sma-1	5	5
plc-1	3	4
plc-1	5	5
plc-1	4	4
plc-1	4	5
plc-1	5	5
plc-1	5	5
plc-1	5	5
plc-1	5	5
plc-1	4	5
plc-1	5	5
plc-1	4	5
plc-1	5	5
plc-1	4	4
plc-1	5	5
plc-1	5	5
plc-1	5	5
plc-1	5	5
plc-1	5	5
plc-1	5	5
plc-1	5	5
plc-1	4	5
plc-1	5	5
plc-1	5	3
plc-1	5	5
plc-1	3	5
plc-1	5	5
plc-1	4	5
plc-1	4	5
plc-1	5	5
plc-1	5	4
plc-1	5	5
plc-1	5	5
plc-1	5	5
plc-1	5	5
plc-1	5	4
plc-1	4	5
plc-1	5	5
plc-1	4	5
plc-1	4	5
plc-1	5	5
nck-1	5	5
nck-1	5	5
nck-1	5	5
nck-1	5	5
nck-1	5	5
nck-1	5	5
nck-1	5	5
nck-1	4	5
nck-1	4	5
nck-1	5	5
nck-1	5	5
nck-1	5	5
nck-1	5	5
nck-1	5	4
nck-1	5	5
nck-1	4	5
nck-1	3	5
nck-1	5	5
nck-1	5	5
nck-1	5	4
nck-1	3	5
nck-1	4	5
nck-1	5	5
nck-1	5	5
nck-1	4	5
nck-1	5	4
nck-1	4	5
nck-1	5	5
nck-1	4	5
nck-1	5	5
nck-1	5	5
nck-1	3	5
nck-1	4	5
nck-1	5	5
nck-1	5	5
nck-1	5	5
nck-1	4	5
nck-1	5	5
nck-1	3	5
nck-1	4	5
itsn-1	5	5
itsn-1	5	5
itsn-1	5	5
itsn-1	5	5
itsn-1	4	5
itsn-1	5	5
itsn-1	5	5
itsn-1	4	5
itsn-1	5	5
itsn-1	5	5
itsn-1	5	5
itsn-1	5	5
itsn-1	5	5
itsn-1	5	4
itsn-1	4	5
itsn-1	5	5
itsn-1	5	5
itsn-1	5	5
itsn-1	5	5
itsn-1	5	5
itsn-1	3	4
itsn-1	4	5
itsn-1	3	3
itsn-1	2	4
itsn-1	5	5
itsn-1	5	5
itsn-1	5	4
itsn-1	5	5
itsn-1	5	5
itsn-1	5	5
itsn-1	4	4
itsn-1	5	4
itsn-1	4	5
itsn-1	5	5
itsn-1	5	5
itsn-1	4	5
itsn-1	5	5
itsn-1	3	5
itsn-1	5	5
itsn-1	5	5
F42H10.3	3	5
F42H10.3	5	5
F42H10.3	4	4
F42H10.3	5	5
F42H10.3	5	5
F42H10.3	5	5
F42H10.3	5	5
F42H10.3	5	4
F42H10.3	5	5
F42H10.3	5	5
F42H10.3	3	5
F42H10.3	5	5
F42H10.3	5	4
F42H10.3	5	5
F42H10.3	5	5
F42H10.3	4	5
F42H10.3	5	5
F42H10.3	5	5
F42H10.3	4	5
F42H10.3	5	5
F42H10.3	4	5
F42H10.3	4	5
F42H10.3	5	5
F42H10.3	5	5
F42H10.3	5	5
F42H10.3	5	5
F42H10.3	5	5
F42H10.3	5	5
F42H10.3	4	5
F42H10.3	4	5
F42H10.3	5	5
F42H10.3	5	5
F42H10.3	4	5
F42H10.3	5	5
F42H10.3	5	5
F42H10.3	5	5
F42H10.3	5	5
F42H10.3	5	5
F42H10.3	4	5
F42H10.3	5	5
C36E8.4	5	5
C36E8.4	5	5
C36E8.4	5	4
C36E8.4	5	5
C36E8.4	5	5
C36E8.4	5	5
C36E8.4	5	5
C36E8.4	5	5
C36E8.4	4	4
C36E8.4	5	5
C36E8.4	5	5
C36E8.4	5	5
C36E8.4	5	5
C36E8.4	5	5
C36E8.4	5	5
C36E8.4	4	5
C36E8.4	5	5
C36E8.4	5	5
C36E8.4	5	5
C36E8.4	5	4
C36E8.4	5	5
C36E8.4	4	5
C36E8.4	3	5
C36E8.4	5	5
C36E8.4	4	5
C36E8.4	4	5
C36E8.4	5	5
C36E8.4	4	4
C36E8.4	5	5
C36E8.4	5	5
C36E8.4	5	5
C36E8.4	5	5
C36E8.4	4	5
C36E8.4	5	5
C36E8.4	5	5
C36E8.4	5	5
C36E8.4	3	5
C36E8.4	5	5
C36E8.4	5	5
C36E8.4	5	5
Y106G6H.14	5	5
Y106G6H.14	5	5
Y106G6H.14	5	5
Y106G6H.14	5	4
Y106G6H.14	5	5
Y106G6H.14	5	5
Y106G6H.14	5	5
Y106G6H.14	5	4
Y106G6H.14	4	5
Y106G6H.14	5	5
Y106G6H.14	5	5
Y106G6H.14	5	5
Y106G6H.14	5	5
Y106G6H.14	5	5
Y106G6H.14	5	5
Y106G6H.14	5	5
Y106G6H.14	5	4
Y106G6H.14	5	5
Y106G6H.14	5	3
Y106G6H.14	5	5
Y106G6H.14	4	5
Y106G6H.14	5	5
Y106G6H.14	5	5
Y106G6H.14	5	5
Y106G6H.14	4	5
Y106G6H.14	5	5
Y106G6H.14	4	5
Y106G6H.14	5	5
Y106G6H.14	5	5
Y106G6H.14	4	5
Y106G6H.14	5	5
Y106G6H.14	5	4
Y106G6H.14	5	5
Y106G6H.14	5	5
Y106G6H.14	5	5
Y106G6H.14	5	5
Y106G6H.14	4	5
Y106G6H.14	4	4
Y106G6H.14	5	5
Y106G6H.14	4	5
stam-1	5	5
stam-1	5	5
stam-1	4	5
stam-1	4	5
stam-1	5	5
stam-1	5	4
stam-1	4	5
stam-1	4	5
stam-1	5	5
stam-1	5	5
stam-1	4	5
stam-1	3	5
stam-1	4	5
stam-1	5	5
stam-1	5	5
stam-1	4	5
stam-1	5	5
stam-1	4	5
stam-1	5	5
stam-1	5	5
stam-1	5	5
stam-1	5	5
stam-1	5	4
stam-1	5	5
stam-1	4	5
stam-1	5	5
stam-1	5	4
stam-1	4	5
stam-1	5	5
stam-1	5	5
stam-1	5	5
stam-1	5	5
stam-1	5	5
stam-1	5	5
stam-1	5	5
stam-1	5	5
stam-1	5	5
stam-1	5	5
stam-1	5	5
stam-1	5	5
lin-2	5	5
lin-2	5	4
lin-2	5	4
lin-2	5	5
lin-2	5	5
lin-2	5	5
lin-2	5	4
lin-2	5	5
lin-2	4	5
lin-2	4	5
lin-2	5	5
lin-2	5	4
lin-2	5	5
lin-2	5	5
lin-2	5	5
lin-2	5	5
lin-2	5	5
lin-2	5	5
lin-2	5	5
lin-2	5	5
lin-2	4	5
lin-2	5	5
lin-2	5	5
lin-2	5	5
lin-2	5	5
lin-2	3	5
lin-2	5	4
lin-2	5	5
lin-2	4	4
lin-2	5	5
lin-2	4	4
lin-2	3	5
lin-2	2	5
lin-2	5	5
lin-2	4	5
lin-2	5	5
lin-2	5	4
lin-2	5	5
lin-2	5	5
lin-2	3	5
toca-1	5	5
toca-1	4	5
toca-1	4	4
toca-1	4	5
toca-1	5	4
toca-1	5	5
toca-1	5	5
toca-1	5	5
toca-1	5	5
toca-1	5	5
toca-1	5	5
toca-1	5	5
toca-1	5	4
toca-1	5	5
toca-1	5	5
toca-1	5	5
toca-1	3	5
toca-1	4	5
toca-1	5	5
toca-1	5	5
toca-1	5	5
toca-1	4	5
toca-1	5	5
toca-1	5	4
toca-1	5	5
toca-1	4	5
toca-1	5	5
toca-1	4	4
toca-1	5	5
toca-1	5	4
toca-1	5	5
toca-1	5	5
toca-1	4	5
toca-1	5	5
toca-1	4	4
toca-1	5	5
toca-1	5	5
toca-1	4	5
toca-1	5	5
toca-1	4	5
mlk-1	5	5
mlk-1	4	4
mlk-1	4	5
mlk-1	5	5
mlk-1	5	5
mlk-1	4	5
mlk-1	5	4
mlk-1	4	5
mlk-1	5	5
mlk-1	5	5
mlk-1	5	5
mlk-1	5	5
mlk-1	5	5
mlk-1	5	5
mlk-1	5	5
mlk-1	4	5
mlk-1	3	5
mlk-1	4	5
mlk-1	2	2
mlk-1	4	5
mlk-1	4	4
mlk-1	4	5
mlk-1	5	4
mlk-1	5	5
mlk-1	4	5
mlk-1	4	5
mlk-1	5	5
mlk-1	4	5
mlk-1	5	5
mlk-1	5	5
mlk-1	5	4
mlk-1	2	5
mlk-1	4	5
mlk-1	5	5
mlk-1	5	5
mlk-1	5	5
mlk-1	5	5
mlk-1	5	5
mlk-1	5	5
mlk-1	5	5
ced-2	5	5
ced-2	5	5
ced-2	5	5
ced-2	5	5
ced-2	5	5
ced-2	5	5
ced-2	5	5
ced-2	4	5
ced-2	5	5
ced-2	5	5
ced-2	5	5
ced-2	5	5
ced-2	5	5
ced-2	5	5
ced-2	5	5
ced-2	5	5
ced-2	4	5
ced-2	5	5
ced-2	5	5
ced-2	5	5
ced-2	5	5
ced-2	3	5
ced-2	5	4
ced-2	4	5
ced-2	5	5
ced-2	5	5
ced-2	4	5
ced-2	5	5
ced-2	4	4
ced-2	4	5
ced-2	4	5
ced-2	5	5
ced-2	5	5
ced-2	3	5
ced-2	5	5
ced-2	5	5
ced-2	5	5
ced-2	3	4
ced-2	5	5
ced-2	5	5
abl-1	5	5
abl-1	4	5
abl-1	5	5
abl-1	5	5
abl-1	5	4
abl-1	5	5
abl-1	5	5
abl-1	5	5
abl-1	5	5
abl-1	5	5
abl-1	4	4
abl-1	4	5
abl-1	5	5
abl-1	5	5
abl-1	5	5
abl-1	5	5
abl-1	5	5
abl-1	5	5
abl-1	5	4
abl-1	5	5
abl-1	5	5
abl-1	5	5
abl-1	5	5
abl-1	5	5
abl-1	3	5
abl-1	4	5
abl-1	5	5
abl-1	5	5
abl-1	5	5
abl-1	5	5
abl-1	3	5
abl-1	4	5
abl-1	4	5
abl-1	4	5
abl-1	5	5
abl-1	5	4
abl-1	5	5
abl-1	5	5
abl-1	4	5
abl-1	4	5
spc-1	5	5
spc-1	4	5
spc-1	5	5
spc-1	5	5
spc-1	4	5
spc-1	5	5
spc-1	5	4
spc-1	5	5
spc-1	5	5
spc-1	5	5
spc-1	4	5
spc-1	4	5
spc-1	5	5
spc-1	5	5
spc-1	5	5
spc-1	5	5
spc-1	5	3
spc-1	5	5
spc-1	5	5
spc-1	5	5
spc-1	3	5
spc-1	5	5
spc-1	5	5
spc-1	5	5
spc-1	4	5
spc-1	5	5
spc-1	5	5
spc-1	5	5
spc-1	5	5
spc-1	5	5
spc-1	5	5
spc-1	4	5
spc-1	5	5
spc-1	4	5
spc-1	4	5
spc-1	5	5
spc-1	5	5
spc-1	4	5
spc-1	5	4
spc-1	5	5
tbc-18	5	5
tbc-18	5	5
tbc-18	5	5
tbc-18	4	5
tbc-18	5	5
tbc-18	5	5
tbc-18	4	5
tbc-18	4	5
tbc-18	5	5
tbc-18	5	5
tbc-18	4	5
tbc-18	5	5
tbc-18	5	5
tbc-18	3	5
tbc-18	5	4
tbc-18	5	5
tbc-18	4	4
tbc-18	4	5
tbc-18	5	5
tbc-18	5	5
tbc-18	5	5
tbc-18	5	5
tbc-18	4	4
tbc-18	5	5
tbc-18	5	5
tbc-18	4	5
tbc-18	4	5
tbc-18	4	5
tbc-18	4	5
tbc-18	5	5
tbc-18	5	5
tbc-18	5	5
tbc-18	5	5
tbc-18	5	5
tbc-18	5	5
tbc-18	5	5
tbc-18	4	5
tbc-18	5	5
tbc-18	4	4
tbc-18	5	5
sdpn-1	5	5
sdpn-1	5	5
sdpn-1	5	5
sdpn-1	5	5
sdpn-1	4	5
sdpn-1	5	5
sdpn-1	4	5
sdpn-1	5	5
sdpn-1	5	5
sdpn-1	5	5
sdpn-1	4	5
sdpn-1	4	5
sdpn-1	5	5
sdpn-1	4	5
sdpn-1	5	5
sdpn-1	4	5
sdpn-1	5	5
sdpn-1	4	5
sdpn-1	5	5
sdpn-1	5	5
sdpn-1	5	5
sdpn-1	4	4
sdpn-1	5	5
sdpn-1	5	5
sdpn-1	5	5
sdpn-1	5	5
sdpn-1	2	5
sdpn-1	5	5
sdpn-1	3	5
sdpn-1	5	5
sdpn-1	5	5
sdpn-1	5	5
sdpn-1	5	5
sdpn-1	5	5
sdpn-1	5	5
sdpn-1	5	5
sdpn-1	5	5
sdpn-1	5	5
sdpn-1	5	5
sdpn-1	5	5
unc-73	5	5
unc-73	5	5
unc-73	4	5
unc-73	5	5
unc-73	5	5
unc-73	5	5
unc-73	5	5
unc-73	5	5
unc-73	5	4
unc-73	5	5
unc-73	4	5
unc-73	5	5
unc-73	5	5
unc-73	5	5
unc-73	5	5
unc-73	5	5
unc-73	5	5
unc-73	5	5
unc-73	5	5
unc-73	5	5
unc-73	4	5
unc-73	5	4
unc-73	5	5
unc-73	4	5
unc-73	5	5
unc-73	4	5
unc-73	5	5
unc-73	4	5
unc-73	4	5
unc-73	5	5
unc-73	5	5
unc-73	5	5
unc-73	5	4
unc-73	5	5
unc-73	3	5
unc-73	5	5
unc-73	5	5
unc-73	5	5
unc-73	4	4
unc-73	4	4
F49E2.2	5	4
F49E2.2	5	5
F49E2.2	4	5
F49E2.2	5	5
F49E2.2	4	5
F49E2.2	5	5
F49E2.2	5	5
F49E2.2	4	5
F49E2.2	5	5
F49E2.2	4	5
F49E2.2	5	5
F49E2.2	5	5
F49E2.2	5	5
F49E2.2	5	5
F49E2.2	4	5
F49E2.2	5	4
F49E2.2	5	5
F49E2.2	5	5
F49E2.2	5	5
F49E2.2	5	5
F49E2.2	4	4
F49E2.2	5	4
F49E2.2	5	4
F49E2.2	5	5
F49E2.2	4	4
F49E2.2	4	5
F49E2.2	5	5
F49E2.2	5	5
F49E2.2	5	5
F49E2.2	5	5
F49E2.2	5	5
F49E2.2	5	5
F49E2.2	5	5
F49E2.2	5	5
F49E2.2	5	4
F49E2.2	4	5
F49E2.2	4	5
F49E2.2	5	4
F49E2.2	4	5
F49E2.2	4	5
B0303.7	5	5
B0303.7	5	4
B0303.7	4	3
B0303.7	5	5
B0303.7	3	5
B0303.7	5	5
B0303.7	5	4
B0303.7	5	5
B0303.7	5	5
B0303.7	5	5
B0303.7	4	5
B0303.7	5	5
B0303.7	4	3
B0303.7	5	4
B0303.7	5	5
B0303.7	5	5
B0303.7	5	5
B0303.7	5	5
B0303.7	5	5
B0303.7	5	5
B0303.7	5	5
B0303.7	3	5
B0303.7	4	5
B0303.7	5	5
B0303.7	5	5
B0303.7	5	5
B0303.7	5	5
B0303.7	5	4
B0303.7	5	5
B0303.7	4	5
B0303.7	5	5
B0303.7	5	5
B0303.7	4	5
B0303.7	5	5
B0303.7	5	5
B0303.7	5	5
B0303.7	4	4
B0303.7	5	5
B0303.7	5	5
B0303.7	4	5
T04C9.1	5	5
T04C9.1	4	5
T04C9.1	5	5
T04C9.1	5	5
T04C9.1	5	5
T04C9.1	5	5
T04C9.1	5	5
T04C9.1	5	5
T04C9.1	5	5
T04C9.1	5	5
T04C9.1	5	5
T04C9.1	5	5
T04C9.1	4	5
T04C9.1	5	5
T04C9.1	5	5
T04C9.1	5	4
T04C9.1	5	4
T04C9.1	5	4
T04C9.1	5	5
T04C9.1	5	5
T04C9.1	5	5
T04C9.1	4	5
T04C9.1	5	5
T04C9.1	5	4
T04C9.1	4	5
T04C9.1	5	5
T04C9.1	4	5
T04C9.1	4	5
T04C9.1	5	5
T04C9.1	5	5
T04C9.1	5	5
T04C9.1	5	5
T04C9.1	5	5
T04C9.1	5	5
T04C9.1	5	5
T04C9.1	5	4
T04C9.1	5	5
T04C9.1	4	5
T04C9.1	5	5
T04C9.1	5	5
unc-57	5	4
unc-57	4	5
unc-57	3	5
unc-57	5	5
unc-57	5	5
unc-57	5	5
unc-57	5	3
unc-57	5	5
unc-57	5	5
unc-57	5	5
unc-57	5	5
unc-57	5	5
unc-57	5	5
unc-57	5	5
unc-57	5	5
unc-57	5	5
unc-57	4	5
unc-57	5	5
unc-57	5	5
unc-57	5	5
unc-57	5	4
unc-57	5	5
unc-57	5	4
unc-57	5	5
unc-57	5	5
unc-57	5	5
unc-57	5	5
unc-57	5	5
unc-57	5	5
unc-57	4	5
unc-57	5	5
unc-57	5	5
unc-57	5	5
unc-57	5	5
unc-57	5	5
unc-57	5	5
unc-57	5	3
unc-57	5	4
unc-57	5	5
unc-57	5	5
amph-1	4	4
amph-1	5	4
amph-1	4	5
amph-1	5	5
amph-1	5	5
amph-1	5	5
amph-1	5	5
amph-1	5	5
amph-1	5	5
amph-1	5	5
amph-1	5	5
amph-1	4	4
amph-1	5	5
amph-1	5	4
amph-1	5	5
amph-1	5	5
amph-1	5	4
amph-1	5	5
amph-1	5	5
amph-1	5	5
amph-1	5	5
amph-1	5	4
amph-1	5	5
amph-1	5	4
amph-1	5	5
amph-1	5	4
amph-1	5	5
amph-1	5	5
amph-1	5	5
amph-1	5	4
amph-1	5	4
amph-1	5	5
amph-1	5	5
amph-1	5	5
amph-1	5	5
amph-1	5	5
amph-1	5	5
amph-1	5	5
amph-1	2	5
amph-1	4	5
dbn-1	5	5
dbn-1	5	5
dbn-1	5	5
dbn-1	5	5
dbn-1	5	5
dbn-1	5	5
dbn-1	5	4
dbn-1	5	5
dbn-1	5	5
dbn-1	5	5
dbn-1	5	5
dbn-1	5	5
dbn-1	5	5
dbn-1	5	5
dbn-1	5	5
dbn-1	5	4
dbn-1	5	5
dbn-1	5	5
dbn-1	5	5
dbn-1	4	5
dbn-1	5	5
dbn-1	5	5
dbn-1	5	5
dbn-1	5	5
dbn-1	5	5
dbn-1	5	5
dbn-1	5	5
dbn-1	5	5
dbn-1	5	4
dbn-1	5	5
dbn-1	5	5
dbn-1	4	5
dbn-1	5	5
dbn-1	5	5
dbn-1	5	5
dbn-1	4	4
dbn-1	5	3
dbn-1	5	5
dbn-1	5	5
dbn-1	5	4
abi-1	5	5
abi-1	4	5
abi-1	4	5
abi-1	4	5
abi-1	5	5
abi-1	4	5
abi-1	4	5
abi-1	4	5
abi-1	5	4
abi-1	5	4
abi-1	4	4
abi-1	5	4
abi-1	5	4
abi-1	5	5
abi-1	5	5
abi-1	5	4
abi-1	5	5
abi-1	5	5
abi-1	5	5
abi-1	5	5
abi-1	5	5
abi-1	5	5
abi-1	5	5
abi-1	5	4
abi-1	5	5
abi-1	5	5
abi-1	5	5
abi-1	5	5
abi-1	5	5
abi-1	5	5
abi-1	5	5
abi-1	5	5
abi-1	5	5
abi-1	5	5
abi-1	5	5
abi-1	5	5
abi-1	5	5
abi-1	5	5
abi-1	5	5
abi-1	5	4
magu-2	5	4
magu-2	5	5
magu-2	5	5
magu-2	5	5
magu-2	5	5
magu-2	5	5
magu-2	5	5
magu-2	5	4
magu-2	5	5
magu-2	4	5
magu-2	5	4
magu-2	5	5
magu-2	5	5
magu-2	5	5
magu-2	5	5
magu-2	5	5
magu-2	5	5
magu-2	5	5
magu-2	5	5
magu-2	5	5
magu-2	5	5
magu-2	5	5
magu-2	5	5
magu-2	5	5
magu-2	5	5
magu-2	5	5
magu-2	5	5
magu-2	5	5
magu-2	5	5
magu-2	4	5
magu-2	5	5
magu-2	5	5
magu-2	5	5
magu-2	5	5
magu-2	5	5
magu-2	5	4
magu-2	5	4
magu-2	5	4
magu-2	5	5
magu-2	5	4
ccb-1	5	5
ccb-1	4	4
ccb-1	5	5
ccb-1	5	5
ccb-1	5	5
ccb-1	5	4
ccb-1	5	5
ccb-1	5	5
ccb-1	5	5
ccb-1	5	4
ccb-1	5	5
ccb-1	5	5
ccb-1	4	3
ccb-1	5	5
ccb-1	5	5
ccb-1	3	5
ccb-1	5	5
ccb-1	5	5
ccb-1	5	5
ccb-1	5	5
ccb-1	4	5
ccb-1	3	5
ccb-1	4	5
ccb-1	3	5
ccb-1	5	5
ccb-1	4	5
ccb-1	2	5
ccb-1	4	5
ccb-1	3	5
ccb-1	3	5
ccb-1	4	5
ccb-1	4	5
ccb-1	5	5
ccb-1	5	4
ccb-1	5	5
ccb-1	4	5
ccb-1	5	5
ccb-1	5	4
ccb-1	4	5
ccb-1	3	5
C46H3.2	5	5
C46H3.2	5	5
C46H3.2	5	5
C46H3.2	5	5
C46H3.2	5	5
C46H3.2	5	5
C46H3.2	4	4
C46H3.2	5	5
C46H3.2	5	4
C46H3.2	5	5
C46H3.2	5	5
C46H3.2	5	5
C46H3.2	5	5
C46H3.2	5	5
C46H3.2	4	5
C46H3.2	5	4
C46H3.2	3	5
C46H3.2	5	5
C46H3.2	5	4
C46H3.2	5	4
C46H3.2	4	5
C46H3.2	4	5
C46H3.2	3	5
C46H3.2	5	5
C46H3.2	5	5
C46H3.2	5	5
C46H3.2	5	5
C46H3.2	5	5
C46H3.2	5	5
C46H3.2	5	5
C46H3.2	5	5
C46H3.2	5	5
C46H3.2	5	5
C46H3.2	5	5
C46H3.2	5	5
C46H3.2	5	4
C46H3.2	5	5
C46H3.2	5	5
C46H3.2	4	5
C46H3.2	5	5
prx-13	5	5
prx-13	5	5
prx-13	5	5
prx-13	5	5
prx-13	4	4
prx-13	5	4
prx-13	5	4
prx-13	5	5
prx-13	5	5
prx-13	5	4
prx-13	5	5
prx-13	5	5
prx-13	5	5
prx-13	4	5
prx-13	5	5
prx-13	5	5
prx-13	5	5
prx-13	5	5
prx-13	5	5
prx-13	5	5
prx-13	5	5
prx-13	5	5
prx-13	5	5
prx-13	5	5
prx-13	5	5
prx-13	5	5
prx-13	5	5
prx-13	5	5
prx-13	5	4
prx-13	4	5
prx-13	5	5
prx-13	5	5
prx-13	5	5
prx-13	4	5
prx-13	5	5
prx-13	5	5
prx-13	5	5
prx-13	5	5
prx-13	5	5
prx-13	5	4
erp-1	5	5
erp-1	5	5
erp-1	4	5
erp-1	5	5
erp-1	5	5
erp-1	4	4
erp-1	5	4
erp-1	4	4
erp-1	5	4
erp-1	3	4
erp-1	5	4
erp-1	4	5
erp-1	5	5
erp-1	5	5
erp-1	5	4
erp-1	5	5
erp-1	5	5
erp-1	5	5
erp-1	5	5
erp-1	5	5
erp-1	5	5
erp-1	5	5
erp-1	5	5
erp-1	5	5
erp-1	5	5
erp-1	5	5
erp-1	4	5
erp-1	5	5
erp-1	5	5
erp-1	5	5
erp-1	5	5
erp-1	5	5
erp-1	5	5
erp-1	5	5
erp-1	5	5
erp-1	4	5
erp-1	5	5
erp-1	5	4
erp-1	5	5
erp-1	5	5
ephx-1	5	5
ephx-1	5	4
ephx-1	5	5
ephx-1	5	5
ephx-1	5	5
ephx-1	5	5
ephx-1	5	5
ephx-1	5	5
ephx-1	5	5
ephx-1	5	5
ephx-1	3	4
ephx-1	5	5
ephx-1	5	5
ephx-1	5	5
ephx-1	5	5
ephx-1	5	5
ephx-1	5	4
ephx-1	5	4
ephx-1	5	5
ephx-1	5	5
ephx-1	4	4
ephx-1	5	4
ephx-1	5	5
ephx-1	4	5
ephx-1	5	5
ephx-1	5	5
ephx-1	3	4
ephx-1	5	5
ephx-1	5	5
ephx-1	4	5
ephx-1	5	5
ephx-1	4	4
ephx-1	5	5
ephx-1	5	5
ephx-1	5	5
ephx-1	5	4
ephx-1	4	5
ephx-1	4	5
ephx-1	5	5
ephx-1	5	5
cdap-2	3	5
cdap-2	5	5
cdap-2	5	4
cdap-2	3	5
cdap-2	5	5
cdap-2	5	4
cdap-2	3	4
cdap-2	5	5
cdap-2	5	4
cdap-2	4	5
cdap-2	5	5
cdap-2	5	4
cdap-2	5	5
cdap-2	2	5
cdap-2	5	5
cdap-2	5	5
cdap-2	5	5
cdap-2	5	4
cdap-2	5	5
cdap-2	5	5
cdap-2	5	4
cdap-2	5	5
cdap-2	5	5
cdap-2	5	5
cdap-2	3	4
cdap-2	5	5
cdap-2	5	5
cdap-2	5	5
cdap-2	5	5
cdap-2	5	5
cdap-2	5	4
cdap-2	5	5
cdap-2	5	4
cdap-2	4	5
cdap-2	4	4
cdap-2	4	4
cdap-2	4	5
cdap-2	5	4
cdap-2	5	4
cdap-2	4	4
mec-2/unc-89	2	4
mec-2/unc-89	1	3
mec-2/unc-89	1	5
mec-2/unc-89	2	5
mec-2/unc-89	1	5
mec-2/unc-89	3	4
mec-2/unc-89	2	3
mec-2/unc-89	4	4
mec-2/unc-89	2	2
mec-2/unc-89	3	3
mec-2/unc-89	1	2
mec-2/unc-89	0	5
mec-2/unc-89	2	3
mec-2/unc-89	2	5
mec-2/unc-89	3	3
mec-2/unc-89	1	3
mec-2/unc-89	1	4
mec-2/unc-89	2	4
mec-2/unc-89	0	2
mec-2/unc-89	2	2
mec-2/unc-89	0	3
mec-2/unc-89	1	3
mec-2/unc-89	1	1
mec-2/unc-89	2	4
mec-2/unc-89	2	4
mec-2/unc-89	2	2
mec-2/unc-89	0	2
mec-2/unc-89	0	1
mec-2/unc-89	0	2
mec-2/unc-89	1	1
mec-2/unc-89	1	2
mec-2/unc-89	3	3
mec-2/unc-89	1	2
mec-2/unc-89	0	0
mec-2/unc-89	2	3
mec-2/unc-89	0	2
mec-2/unc-89	0	1
mec-2/unc-89	0	1
mec-2/unc-89	3	5
mec-2/unc-89	1	3

## Sheet: Fig. 3b
GCaMP fluorescence
Ctrl (GN692) Mean	SD	UNC-89 Mutant (MSB697) Mean	SD
0.0157423	0.035898	0.00129584	0.0213159
0.012612	0.0298352	0.000644144	0.01945
0.0119701	0.0255705	0.000424874	0.018042
0.00921579	0.0223751	-0.000252264	0.0177088
0.00610209	0.0195282	-0.000236618	0.0178447
0.0036725	0.0181261	-0.000440921	0.0171426
0.00191233	0.0160525	-0.000539396	0.0187595
0.000558301	0.0152868	-0.000910111	0.0197373
0.00037441	0.0139801	-0.000857018	0.0190994
0.00172252	0.0136969	-0.00143306	0.0189635
0.00258077	0.0128795	-0.00155245	0.0198005
0.0027703	0.0116444	-0.00134016	0.0203775
0.0034921	0.00974077	-0.00205014	0.0198129
0.00439433	0.00856323	-0.00262745	0.0204157
0.0041844	0.00713738	-0.00236395	0.0201311
0.00336043	0.00640975	-0.00241433	0.0193541
0.00363583	0.00698327	-0.00308293	0.0182116
0.0027162	0.00685784	-0.0026001	0.0191827
0.00137746	0.00707414	-0.00304613	0.0188689
0.001336	0.0072001	-0.00330803	0.0191767
0.00143286	0.00713264	-0.00330049	0.0197096
0.000519949	0.00726179	-0.00392345	0.0190806
0.00049316	0.00840369	-0.00537416	0.0174525
0.000130606	0.00941741	-0.00482482	0.017202
-0.000562523	0.00966911	-0.00518444	0.0167082
-0.00151168	0.0110579	-0.00569301	0.0154681
-0.00189285	0.0108008	-0.00541394	0.0140951
-0.00256431	0.0113558	-0.00350769	0.0123089
-0.00248993	0.0100174	-0.00312563	0.0101487
-0.0025599	0.00934403	-0.00150177	0.00728464
-0.00233208	0.00822911	-0.00112124	0.00564041
-0.00219242	0.00838459	-0.000179858	0.00471718
-0.0023665	0.00825761	0.000103725	0.00395055
-0.0023343	0.00896074	0.00186748	0.00471047
-0.00195103	0.0107176	0.00267857	0.00772086
-0.001238	0.0118535	0.00528722	0.011919
-0.000678488	0.0122613	0.0068127	0.0170174
-0.000473648	0.0143878	0.00722738	0.0201512
-0.000562875	0.0153005	0.00623155	0.0216449
-0.000907528	0.0151375	0.0060947	0.0228368
-0.00173467	0.0156153	0.00598525	0.0239863
-0.000710841	0.0158672	0.00506733	0.0210982
-0.000932948	0.0151908	0.0054783	0.0220136
-0.000798039	0.0147368	0.0047617	0.0180405
-0.00135708	0.0139382	0.00420893	0.0134239
-0.000985663	0.0132166	0.00228269	0.0094851
-0.00209798	0.0123141	0.00162587	0.00862303
-0.0011158	0.0107635	-0.00012641	0.00955112
-0.0012467	0.0104693	-0.000491469	0.0102792
-0.000712518	0.00925939	-0.00155304	0.0104605
-0.000950811	0.00900595	-0.001538	0.0113784
-0.00126879	0.00948147	-0.00198816	0.0130331
-0.00185483	0.00987188	-0.00228303	0.0145279
-0.001692	0.00918018	-0.0024967	0.0164856
-0.00162307	0.00917057	-0.00235219	0.0173241
-0.00286108	0.00883898	-0.00227691	0.0178424
-0.00297225	0.00858491	-0.00203289	0.0167346
-0.00342868	0.00933138	-0.00107067	0.0160166
-0.0040312	0.0099534	0.000674313	0.0137568
-0.00419173	0.010893	0.00165099	0.0123815
-0.00349479	0.0112	0.00235592	0.0114257
-0.00426114	0.0114061	0.00311289	0.0112441
-0.00451513	0.00978666	0.0035378	0.0115432
-0.00439925	0.00938494	0.00267586	0.0122804
-0.00465134	0.00844152	0.00185064	0.0132193
-0.00484457	0.00728007	0.0011224	0.0143002
-0.00496254	0.00688892	0.00117378	0.0144508
-0.00500786	0.00735083	0.000756908	0.0145749
-0.00562051	0.00694725	0.000858473	0.015066
-0.00596187	0.00707412	0.00131082	0.0156905
-0.00545001	0.00779594	0.00105497	0.0158439
-0.00533724	0.00844924	0.000534078	0.0162076
-0.00430822	0.00835362	0.000193928	0.0161311
0.00401638	0.0216793	-0.00022992	0.0156009
0.0256761	0.0627025	-0.000297041	0.0153971
0.0647453	0.124554	-0.000222093	0.0174212
0.127693	0.213914	0.00416908	0.027078
0.216945	0.330868	0.0216403	0.0581207
0.336795	0.449882	0.0550364	0.123388
0.47613	0.559067	0.102132	0.219316
0.62871	0.665855	0.160898	0.332937
0.783118	0.755184	0.223005	0.450214
0.938889	0.836531	0.281884	0.557506
1.08101	0.9099	0.331321	0.642599
1.21541	0.99125	0.376471	0.717365
1.33696	1.0668	0.417846	0.784376
1.44658	1.13778	0.463213	0.85763
1.54438	1.20004	0.502507	0.922115
1.63731	1.25457	0.542986	0.987464
1.72212	1.29672	0.577363	1.04079
1.80628	1.34003	0.610998	1.08449
1.89335	1.37705	0.634839	1.10784
1.97541	1.40556	0.659065	1.13142
2.03929	1.42212	0.678095	1.14711
2.10041	1.43676	0.695248	1.15883
2.13823	1.43602	0.710299	1.16773
2.16433	1.41867	0.723741	1.17521
2.20852	1.40392	0.731014	1.17072
2.25047	1.38789	0.734341	1.16306
2.2699	1.36428	0.73007	1.1449
2.29019	1.34626	0.718655	1.12252
2.29345	1.33231	0.702241	1.09447
2.26094	1.3091	0.685578	1.06921
2.21814	1.28375	0.665715	1.03914
2.17556	1.26296	0.650036	1.01831
2.12601	1.24034	0.635285	0.996954
2.08301	1.22603	0.621309	0.977544
2.04008	1.20378	0.606705	0.958401
1.99671	1.18302	0.595638	0.944126
1.95242	1.15649	0.582641	0.923834
1.91246	1.13338	0.569686	0.904176
1.87552	1.11017	0.557452	0.885348
1.83084	1.08074	0.545404	0.86469
1.79419	1.05976	0.530517	0.839764
1.75999	1.04152	0.515039	0.815143
1.72357	1.02087	0.498262	0.787617
1.68826	1.00403	0.482539	0.760721
1.65977	0.992332	0.467715	0.73704
1.62669	0.976363	0.454812	0.715723
1.594	0.959643	0.444427	0.698818
1.56593	0.949114	0.434561	0.682919
1.53285	0.928718	0.424186	0.668357
1.50044	0.909219	0.415322	0.65317
1.47008	0.893857	0.406607	0.641201
1.44192	0.880367	0.395846	0.626459
1.41526	0.86518	0.386426	0.610999
1.39074	0.852245	0.378529	0.597607
1.36875	0.841859	0.369424	0.584245
1.34834	0.831009	0.360078	0.569318
1.32458	0.819074	0.352473	0.553937
1.30042	0.80424	0.343418	0.537866
1.27887	0.792348	0.334722	0.525604
1.25764	0.781338	0.326578	0.512687
1.2353	0.769484	0.317734	0.49816
1.21588	0.760395	0.310951	0.486186
1.19791	0.751026	0.305094	0.478845
1.17716	0.742223	0.299524	0.468411
1.16078	0.735385	0.294904	0.461804
1.14227	0.723203	0.292919	0.457943
1.12631	0.71228	0.28983	0.455279
1.10907	0.704392	0.28749	0.453209
1.095	0.695494	0.284237	0.449403
1.07658	0.684034	0.280102	0.444452
1.06551	0.679555	0.275094	0.43856
1.053	0.675694	0.270866	0.43116
1.04331	0.672309	0.265692	0.421617
1.03157	0.66637	0.261642	0.414895
1.01955	0.660955	0.257504	0.407159
1.00462	0.656012	0.252603	0.397979
0.988302	0.648673	0.247707	0.391935
0.969763	0.640447	0.243242	0.38636
0.95375	0.635611	0.238214	0.378389
0.940696	0.630401	0.232754	0.368937
0.929215	0.624978	0.230018	0.363475
0.919172	0.619874	0.227444	0.35675
0.912288	0.618388	0.223613	0.348944
0.904615	0.613778	0.220552	0.342299
0.895968	0.610332	0.218596	0.338169
0.884902	0.603149	0.214435	0.332091
0.875334	0.596195	0.209205	0.324242
0.861542	0.584587	0.208411	0.318394
0.849405	0.578313	0.207099	0.311645
0.836824	0.570575	0.205481	0.30528
0.823841	0.566285	0.206621	0.299129
0.814241	0.562546	0.2082	0.29684
0.80713	0.562168	0.206523	0.292067
0.795641	0.554795	0.204189	0.286636
0.784963	0.55035	0.204255	0.284317
0.778273	0.546494	0.200198	0.280455
0.767581	0.541343	0.197198	0.276118
0.757743	0.53689	0.192273	0.271758
0.748461	0.533383	0.188978	0.269294
0.738603	0.527915	0.18267	0.263146
0.72853	0.522659	0.17916	0.258125
0.72066	0.518753	0.174653	0.253296
0.710847	0.511787	0.17413	0.250151
0.705588	0.50713	0.170224	0.245288
0.701008	0.506294	0.165747	0.241451
0.695286	0.504521	0.163715	0.238375
0.688184	0.500729	0.159742	0.233305
0.681367	0.495757	0.155648	0.229037
0.673854	0.49275	0.153285	0.226449
0.663956	0.483231	0.152253	0.223082
0.657286	0.475543	0.148105	0.219957
0.651601	0.470051	0.147237	0.218627
0.648625	0.468254	0.145562	0.216419
0.645948	0.465839	0.144888	0.21445
0.644927	0.467773	0.143298	0.212191
0.640881	0.467464	0.143232	0.209289
0.637645	0.466136	0.141706	0.205589
0.631236	0.462531	0.140461	0.203201
0.623421	0.457443	0.138635	0.199137
0.617739	0.451719	0.138966	0.197114
0.610725	0.446186	0.136969	0.194818
0.603631	0.443784	0.134413	0.191659
0.597434	0.439211	0.133094	0.189935
0.590132	0.437279	0.130945	0.18839
0.581802	0.433504	0.127572	0.185755
0.575038	0.431187	0.124987	0.18284
0.567653	0.42773	0.123061	0.181346
0.559569	0.424856	0.119506	0.176386
0.55468	0.420446	0.116818	0.173295
0.548164	0.41489	0.114609	0.170134
0.543379	0.408536	0.112732	0.167893
0.537925	0.402415	0.112192	0.166055
0.534104	0.399257	0.111237	0.165457
0.528442	0.39457	0.111297	0.163455
0.526143	0.394011	0.110638	0.164458
0.522228	0.394117	0.11019	0.164058
0.518557	0.393595	0.110205	0.165344
0.514688	0.391894	0.108312	0.162738
0.511272	0.392308	0.105806	0.161376
0.504944	0.390085	0.10427	0.157904
0.502265	0.390147	0.102434	0.155401
0.497678	0.384551	0.0991817	0.151062
0.494271	0.381488	0.0991124	0.149686
0.490563	0.376601	0.0989875	0.14834
0.488919	0.37226	0.100034	0.149206
0.485022	0.367551	0.10061	0.148323
0.482472	0.366656	0.100298	0.147535
0.479575	0.364905	0.098364	0.145363
0.478664	0.363549	0.0967519	0.142874
0.47486	0.362828	0.0940627	0.1408
0.468731	0.35882	0.0928309	0.1404
0.46389	0.355269	0.090577	0.13766
0.458488	0.349636	0.0886601	0.136293
0.452675	0.345427	0.0874914	0.136382
0.449057	0.341877	0.0853753	0.13264
0.44678	0.339787	0.0842146	0.132069
0.443637	0.337469	0.0837833	0.132311
0.440028	0.337247	0.08455	0.1342
0.436526	0.335326	0.0831412	0.134848
0.432493	0.332526	0.0822125	0.138371
0.42882	0.329414	0.0791864	0.136036
0.426945	0.328903	0.0778248	0.135635
0.424781	0.324757	0.0722298	0.130962
0.421351	0.322683	0.0681862	0.127154
0.417156	0.320496	0.0640159	0.12452
0.414024	0.319946	0.0609283	0.124883
0.408471	0.316041	0.0563374	0.124295
0.402809	0.315222	0.0552157	0.12562
0.398377	0.314243	0.054266	0.127144
0.394208	0.312099	0.0530787	0.128467
0.389515	0.30764	0.0514586	0.127411
0.384494	0.304543	0.0500483	0.126409
0.381114	0.301793	0.0494105	0.124771
0.375673	0.296445	0.0478843	0.123776
0.371704	0.293893	0.0476834	0.12223
0.3678	0.291029	0.0478399	0.120977
0.364026	0.289096	0.0477757	0.119228
0.359539	0.286423	0.04699	0.118274
0.356604	0.286193	0.0458424	0.115611
0.352825	0.285864	0.0442851	0.113404
0.348287	0.28486	0.0425193	0.112753
0.345517	0.285025	0.0424623	0.112393
0.342233	0.28508	0.0426971	0.112129
0.338901	0.284405	0.0430906	0.111577
0.335033	0.281162	0.0452834	0.110329
0.332715	0.280444	0.0475208	0.106118
0.329647	0.278975	0.0483506	0.101974
0.327727	0.278212	0.0491009	0.100352
0.323781	0.276629	0.0499214	0.0988487
0.323323	0.275882	0.0479905	0.0968496
0.321279	0.27498	0.0456907	0.0962829
0.318537	0.273174	0.044513	0.0970232
0.317128	0.271661	0.0440132	0.0955272
0.316521	0.269385	0.0433888	0.0939368
0.312791	0.268122	0.042991	0.0929814
0.310541	0.266239	0.0431752	0.0921627
0.307894	0.264276	0.0425638	0.0913725
0.304765	0.263205	0.0410466	0.090515
0.301497	0.261723	0.0403578	0.0900841
0.300115	0.260669	0.0399677	0.089676
0.296765	0.259445	0.0389282	0.0897651
0.295596	0.255288	0.0383569	0.0884854

## Sheet: Fig. 3c
Touch assay (Sum)
(AID) unc-89 (loxP) (MSB930)	(AID) unc-89 (loxP) with mec-17p:CRE; mec-4p:TIR (MSB953)	(AID) unc-89 (loxP); mec-17p:CRE; mec-4p:TIR with auxin (MSB953)
10	5	10
10	7	9
8	8	8
10	6	9
8	8	7
10	7	8
6	8	4
10	6	7
9	4	9
10	2	8
10	4	9
10	8	6
10	9	10
9	5	7
9	8	7
9	8	7
10	3	9
9	8	5
10	9	8
8	7	9
8	8	7
9	8	6
9	6	9
10	8	6
10	9	8
9	8	8
9	8	10
10	10	8
10	10	4
10	6	6
9	9	7
10	6	7
8	10	6
10	10	8
7	7	8
7	8	6
10	6	5
9	4	10
9	10	9
10	4	4
10	9	10
9	8	8
6	7	10
9	7	4
8	8	6
6	9	9
8	8	9
9	8	10
10	8	9
8	10	10
7	8	9
9	6	9
10	8	4
9	4	9
10	9	10
9	8	9
10	9	7
9	6	10
9	10	7
9	10	6

## Sheet: Fig. 3e
R-values (Pearson coefficient)
MEC-2::mCherry; UNC-89(SH3)::GFP (MSB493)	MEC-2::mCherry; UNC-89(SH3)::GFP - RANDOM (MSB493)	MEC-2(R385H)::mCherry; UNC-89(SH3)::GFP (MSB543)	MEC-2(R385H)::mCherry; UNC-89(SH3)::GFP - RANDOM (MSB543)	MEC-2::mCherry; SPC-1(SH3)::GFP (MSB544)	MEC-2::mCherry; SPC-1(SH3)::GFP - RANDOM (MSB544)
0.855659	-0.156653	0.251488	-0.0599897	0.4203	0.176123
0.749942	-0.147948	0.251739	-0.207383	0.234686	0.206196
0.588416	-0.137032	0.487144	0.0534614	0.271516	0.210302
0.758203	-0.0172515	0.263671	-0.1203	0.174181	-0.167064
0.475256	-0.115789	0.131086	-0.125051	0.480875	0.169215
0.74236	0.228577	0.357875	-0.261871	0.576592	0.0784802
0.616844	-0.0329493	0.450487	0.0170243	0.553095	-0.188737
0.404727	-0.194391	0.373112	0.171259	0.391051	0.281789
0.56996	-0.0365804	0.645841	-0.146649	0.289697	-0.000580576
0.62918	0.105734	0.548788	0.101533	0.23588	0.128152
0.700346	0.0299394	0.365762	-0.137616	0.456143	0.0657842
0.206752	0.00688605	0.386587	-0.0386379
0.77847	-0.00149083	-0.133767	0.24187

## Sheet: Fig. 3f
	Mobile	Immobile
SPC Distance 1	6	11
SPC Distance 1	2	1
SPC Distance 1	5	11
SPC Distance 1	1	3
SPC Distance 1	6	5
SPC Distance 1	2	11
SPC Distance 1	1	7
SPC Distance 1	4	10
SPC Distance 1	8	8
SPC Distance 1	1	5
SPC Distance 1	0	6
SPC Distance 1	3	12
SPC Distance 1	4	5
SPC Distance 1	9	6
SPC Distance 1	6	1
SPC Distance 2	0	15
SPC Distance 2	4	2
SPC Distance 2	0	13
SPC Distance 2	1	5
SPC Distance 2	6	5
SPC Distance 2	0	12
SPC Distance 2	5	2
SPC Distance 2	0	7
SPC Distance 2	2	11
SPC Distance 2	0	3
SPC Distance 2	2	7
SPC Distance 2	0	4
SPC Distance 2	1	1
SPC Distance 2	0	12
SPC Distance 2	2	2
SPC Distance 2	0	1
SPC Distance 3	2	6
SPC Distance 3	3	6
SPC Distance 3	0	11
SPC Distance 3	1	8
SPC Distance 3	4	8
SPC Distance 3	0	10
SPC Distance 3	1	3
SPC Distance 3	0	8
SPC Distance 3	0	12
SPC Distance 3	0	13
SPC Distance 3	0	9
SPC Distance 3	0	2
UNC89 Distance 1	0	14
UNC89 Distance 1	2	1
UNC89 Distance 1	1	11
UNC89 Distance 1	0	8
UNC89 Distance 1	0	16
UNC89 Distance 1	0	11
UNC89 Distance 1	0	6
UNC89 Distance 1	10	4
UNC89 Distance 1	7	5
UNC89 Distance 1	0	8
UNC89 Distance 1	0	8
UNC89 Distance 1	1	6
UNC89 Distance 1	0	11
UNC89 Distance 1	4	6
UNC89 Distance 1	4	9
UNC89 Distance 1	10	6
UNC89 Distance 1	0	3
UNC89 Distance 1	0	8
UNC89 Distance 1	0	14
UNC89 Distance 1	0	10
UNC89 Distance 1	0	10
UNC89 Distance 1	0	6
UNC89 Distance 2	0	6
UNC89 Distance 2	2	5
UNC89 Distance 2	0	8
UNC89 Distance 2	1	4
UNC89 Distance 2	0	12
UNC89 Distance 2	0	12
UNC89 Distance 2	0	5
UNC89 Distance 2	6	5
UNC89 Distance 2	4	5
UNC89 Distance 2	1	9
UNC89 Distance 2	3	5
UNC89 Distance 2	0	7
UNC89 Distance 2	4	11
UNC89 Distance 2	5	4
UNC89 Distance 2	1	8
UNC89 Distance 2	0	5
UNC89 Distance 2	0	10
UNC89 Distance 3	0	6
UNC89 Distance 3	0	7
UNC89 Distance 3	0	3
UNC89 Distance 3	0	4
UNC89 Distance 3	0	8
UNC89 Distance 3	1	12
UNC89 Distance 3	0	3
UNC89 Distance 3	4	4
UNC89 Distance 3	0	6
UNC89 Distance 3	0	4
UNC89 Distance 3	0	7
UNC89 Distance 3	0	9
UNC89 Distance 3	1	10
UNC89 Distance 3	0	8
