# Supplementary material for: A MEC-2/stomatin condensate liquid-to-solid phase transition controls neuronal mechanotransduction during touch sensing
Source: Nat Cell Biol. 2023 Oct 19;25(11):1590–9. doi: 10.1038/s41556-023-01247-0 (PMC10635833; doi:10.1038/s41556-023-01247-0)
Supplement: Supplementary file 16 — Statistical source file for all panels containing relevant numerical data. [file 41556_2023_1247_MOESM16_ESM.xlsx]

## Sheet: Fig. 4b
MEC-2 WT _ SH3				MEC-2 R385H _ SH3
Residue number MEC-2	Intensity Ratio			Residue number MEC-2 R385H	Intensity Ratio
478	1.02			374	1.031
480	1.03			376	1.021
481	1.025			380	1.054
373	1			395	1.383
374	0.882			397	1.651
375	0.91			398	1.241
376	0.877			400	1.004
379	0.729			401	1.191
380	0.792			402	1.263
394	0.551			403	1.171
395	0.562			404	1.498
396	0.544			405	1.226
397	0.259			409	1.005
398	0.666			410	3.023
400	0.654			418	1.317
401	0.581			419	1.188
402	0.699			420	1.165
403	0.653			424	1.295
404	0.708			425	1.172
405	0.687			426	1.072
409	0.749			429	1.088
410	0.56			434	1.199
418	0.663			437	1.479
419	0.783			438	1.598
420	0.615			439	1.301
423	1			440	1.069
424	0.722			443	1.201
425	0.24			445	1.1
426	0.775			446	1.094
429	0.674			448	1.197
431	0.615			451	1.156
432	0.683			452	1.125
434	0.758			453	1.058
437	0.649			454	1.124
438	0.653			456	2.377
439	0.727			457	1.367
440	0.576			458	1.023
442	1			462	1.182
443	1			463	1.205
445	0.784			465	1.318
446	0.737			466	1.418
447	0.118			467	1.704
448	0.681			468	1.481
450	0.697			469	1.294
451	0.757			470	1.513
452	0.742			471	1.034
453	0.724			472	1.175
454	0.767			473	1.258
455	0.799			474	1.017
456	0.485			480	1.054
457	0.712			481	1.018
458	0.836			373	1
461	0.882			375	0.954
462	0.765			379	0.989
463	0.815			394	0.998
465	0.666			396	0.931
466	0.631			423	1
467	0.607			431	1.121
468	0.539			432	1.084
469	0.707			442	1
470	0.589			447	1
471	0.823			450	1
472	0.674			455	1.053
473	1			461	1.011
474	0.926			475	1.003
475	0.935			478	1.01
479	0.958			479	1
372	1			372	1
378	1			378	1
393	1			393	1
399	0.599			399	1.22
407	1			407	1
417	1			417	1
421	0.445			421	1.445
428	1			428	1
430	0.882			430	1.66
433	1			433	1
436	1			436	1
441	1			441	1
444	1			444	1
449	1			449	1
460	1			460	1
464	1			464	1
476	1			476	1
