# Supplementary material for: A MEC-2/stomatin condensate liquid-to-solid phase transition controls neuronal mechanotransduction during touch sensing
Source: Nat Cell Biol. 2023 Oct 19;25(11):1590–9. doi: 10.1038/s41556-023-01247-0 (PMC10635833; doi:10.1038/s41556-023-01247-0)
Supplement: Supplementary file 17 — Statistical source file for all panels containing relevant numerical data. [file 41556_2023_1247_MOESM17_ESM.xlsx]

## Sheet: Fig. 5c
MEC-2 WT, N=10
Frequency (Hz)	storage modulus, G' (Pa)
0.5	116.3	10.224	-22.916	20.771	-2.5692	15.994	-18.149	32.341	43.01	23.716
1	110.76	17.69	-4.2753	32.078	-1.3178	19.954	-7.3556	42.693	57.86	61.265
2	135.68	28.188	22.65	52.836	1.8437	27.725	1.2036	48.536	65.402	93.998
4	214.77	34.951	50.585	82.187	7.8214	41.07	21.135	57.469	97.986	161.44
8	480.76	29.735	82.429	108.86	14.685	52.261	27.553	67.523	155.46	241.12
16	711.85	-0.39149	123.31	128.59	15.732	62.514	49.164	80.29	246.84	350.63
32	314.9	-742.09	199.07	154.15	16.909	67.17	68.118	95.067	329.07	348.35
64	219.71	-419.42	117.82	123.19	20.37	71.123	99.503	111.86	407.11	297.36
Frequency (Hz)	loss modulus, G'' (Pa)
0.5	63.914	16.873	31.734	18.027	6.2754	10.65	22.125	14.836	42.407	60.409
1	108.92	33.224	43.281	27.415	6.7888	15.386	24.171	16.177	58.658	90.188
2	247.82	64.658	55.284	42.791	8.7057	25.161	29.233	19.488	70.256	119.4
4	526.75	108.12	62.415	59.949	9.6087	23.624	31.192	21.273	108.9	133.88
8	1105.6	186.11	56.573	60.642	8.9457	17.314	33.214	22.667	159.24	185.54
16	-942.7	354.33	48.19	28.78	6.8359	10.859	39.815	28.072	177.17	109.99
32	-194.39	996.67	20.318	61.958	5.7477	8.1626	40.892	17.096	200.62	113.2
64	-122.81	643.73	30.554	-18.468	5.2674	6.291	34.365	21.987	190.68	8.1036
MEC-2 WT/UNC-89 1:0.1 N=10
Frequency (Hz)	storage modulus, G' (Pa)
0.2	-8.4538	-25.633	-16.819	12.52	40.75	-12.25	4.4756	17.11	-5.5651	-16.02
0.5	3.3157	-19.544	-6.4055	26.941	46.025	-2.8958	20.115	29.096	15.163	-11.606
1	15.616	-6.8365	18.407	39.155	51.552	7.9064	38.202	48.86	33.824	-1.082
2	26.943	14.009	40.104	49.825	56.436	20.491	48.03	57.68	60.599	7.3089
4	34.876	39.216	61.619	67.124	60.528	35.865	71.982	71.096	86.329	21.741
8	40.075	55.867	83.727	92.373	63.031	60.227	95.427	77.487	120.63	33.393
10	38.674	62.716	87.164	96.361	63.455	76.544	105.59	82.353	127.05	42.696
16	39.672	74.691	100.53	106.05	62.907	100.49	119.93	78.806	141	50.818
32	40.149	84.159	99.587	106.61	65.196	131.29	124.52	83.493	151.08	73.931
50	113.27	90.09	95.962	119.21	66.639	82.106	125.62	93.349	146.87	87.707
64	54.101	91.803	116.16	129.64	65.985	164.61	129.87	84.584	151.5	99.943
Frequency (Hz)	loss modulus, G'' (Pa)
0.2	11.162	9.0586	13.776	17.234	5.3197	9.2562	16.833	13.766	22.626	6.6042
0.5	19.122	21.643	31.358	25.24	10.293	19.589	26.998	25.658	39.952	14.452
1	20.929	34.461	43.32	25.737	10.99	25.94	34.85	26.074	48.39	21.987
2	18.391	40.797	46.886	29.646	10.006	35.467	40.953	22.384	57.038	25.696
4	15.095	44.703	48.627	36.245	8.3876	47.122	44.325	19.716	55.255	29.993
8	11.961	39.509	34.223	39.117	5.9522	66.514	39.985	14.115	50.36	38.672
10	7.979	31.868	31.246	31.202	4.6349	70.692	39.613	10.948	43.343	40.004
16	7.0021	32.405	27.078	26.12	2.8547	72.878	36.838	9.7078	37.584	42.937
32	-0.23925	14.97	5.5572	12.943	3.2781	39.554	19.579	-3.6842	25.638	54.079
50	-43.937	26.927	34.352	22.646	-4.2819	40.284	17.239	-9.5783	14.476	46.142
64	4.9536	9.1064	9.5875	24.784	-0.17157	73.263	9.4414	5.1039	11.373	53.191
MEC-2 R385H/UNC-89 1:0.1, N=9
Frequency (Hz)	storage modulus, G' (Pa)
0.5	14.911	17.585	-605.88	18.64	-10.65	36.074	14.009	96.478	70.323
1	38.981	40.615	-589.92	25.062	3.9374	43.228	32.833	122.99	89.272
2	67.686	60.497	-570.76	34.998	12.49	52.329	55.278	138.53	107.97
4	102.38	93.67	-544.81	46.583	27.737	59.551	81.605	171.03	137.66
8	121.51	103.96	-525.32	68.914	39.32	62.859	107.04	202.98	193.36
16	157.89	132.26	-518.8	75.053	59.12	62.548	129.34	237.01	245.86
32	169.53	114.55	-530.95	63.319	57.996	77.456	142.93	242.33	268.54
64	188.67	121.84	-521.1	104.39	67.381	67.411	144.16	255.93	322.17
Frequency (Hz)	loss modulus, G'' (Pa)
0.5	36.564	37.187	31.962	10.351	18.853	11.377	32.494	36.829	27.656
1	49.465	47.86	34.808	16.914	23.56	11.956	41.405	53.438	42.388
2	50.823	52.735	41.886	23.269	25.417	12.253	44.305	59.028	64.064
4	55.645	56.112	33.23	29.6	29.546	12.085	57.033	62.84	81.133
8	52.989	32.231	23.526	33.734	29.279	7.759	46.148	61.755	98.63
16	52.855	24.154	13.621	29.896	27.983	-4.6291	37.954	52.283	62.651
32	34.143	13.706	-1.4244	-6.3327	14.8	-13.03	31.49	47.369	69.436
64	26.96	23.522	11.878	32.563	13.087	3.7383	20.53	24.938	61.097

## Sheet: Fig. 5e
MEC-2 WT, N=9
Frequency (Hz)	storage modulus, G' (Pa)
0.5	11.481	325.23	-158.6	116.61	67.903	77.505	34.576	15.462	56.425
1	23.971	337.54	-133.7	146.07	87.134	93.53	53.265	24.283	83.183
2	39.989	362.75	-80.177	195.29	130.51	117.9	71.855	36.673	107.26
4	57.288	386.75	-15.042	247.46	158.05	162.12	104	48.219	117.84
8	90.316	399.12	51.837	330.12	196.24	178.98	135.56	60.331	171.21
16	127.06	414.57	29.693	312.26	280.53	186.79	191.31	73.127	205.64
32	153.16	420.89	6.5079	379.78	260.92	236.97	348.99	71.928	360.5
64	191.35	429.45	7.3562	373.61	389.05	236.76	409.25	88.56	86.962
Frequency (Hz)	loss modulus, G'' (Pa)
0.5	30.186	33.451	71.823	42.579	40.122	42.356	40.511	20.201	48.214
1	35.708	40.617	96.344	66.582	62.539	52.779	47.508	24.964	72.629
2	42.348	44.078	129.02	91.991	98.61	57.694	65.898	25.262	107.71
4	56.539	48.806	132.72	92.253	107.28	69.664	95.587	26.685	151.68
8	60.638	39.53	64.467	84.785	150.56	51.419	119.67	23.931	249.7
16	65.129	32.962	-10.68	53.062	222.71	42.365	159.47	20.612	402.8
32	72.916	30.455	7.6714	102.07	292.42	91.458	209.42	17.739	316.5
64	59.994	16.741	-41.666	44.649	732.57	65.239	180.78	7.0792	668.43
MEC-2 WT/UNC-89 1:0.1 N=9
Frequency (Hz)	storage modulus, G' (Pa)
0.2	23.026	25.484	-12.097	10.745	-4.0443	-16.454	5.918	19.961	-8.2473
0.5	71.222	76.368	16.968	32.738	16.754	-9.5439	72.355	54.94	18.458
1	93.319	98.522	39.071	46.716	27.223	-4.9292	130.79	78.872	45.729
2	122.46	135.68	63.218	59.531	41.425	-1.5904	358.09	110.42	89.442
4	122.05	153.01	93.354	64.785	61.982	-0.16274	457.14	147.84	131.97
8	120.85	165.51	121	70.836	87.65	3.7509	1618.2	162.56	226.93
10	117.49	155.56	126.06	67.747	86.683	4.007	1539.1	171.26	254.86
16	107.32	162.64	136.29	65.508	97.681	8.9519	2308	167.38	326.95
32	124.53	162.44	131.35	54.819	107.99	17.623	761.83	171.53	432.1
50	31.78	18.372	10.739	123.61	217.63	28.429	521.36	295.8	150.06
64	177.92	194.06	201.43	83.232	116.29	25.807	-438.59	174.82	390.1
Frequency (Hz)	loss modulus, G'' (Pa)
0.2	66.968	60.849	31.934	36.642	22.208	8.101	88.324	44.251	29.496
0.5	65.242	76.451	52.507	35.614	32.116	9.1569	205.81	57.03	58.288
1	46.578	70.372	53.314	25.878	32.838	8.4064	376.63	64.22	80.408
2	31.013	44.828	56.81	22.215	38.291	7.6405	611.17	54.105	107.8
4	19.742	30.136	60.047	16.905	41.586	8.2916	1077.1	52.206	139.96
8	8.5638	22.676	42.381	9.316	30.73	11.166	1042.5	38.872	166.72
10	11.743	17.789	39.285	3.7221	28.681	11.941	1398.2	23.772	135.17
16	5.0865	3.9583	31.362	3.7653	24.498	14.048	439.31	33.883	95.98
32	104.51	91.732	121.18	-1.6379	43.282	21.384	563.27	-1.2831	-62.526
50	174.69	-148.7	0.46723	13.108	-3.3431	13.723	-308.13	363.22	-104.77
64	19.793	-10.716	-12.524	-8.6271	-10.058	23.728	-1822.6	31.502	52.228
MEC-2 R385H/UNC-89 1:0.1, N=8
Frequency (Hz)	storage modulus, G' (Pa)
0.5	72.561	-0.7174	55.352	98.415	50.237	41.502	42.786	38.609
1	136.21	6.2607	79.936	165.88	59.484	71.056	59.821	55.275
2	158.94	19.731	102.88	297.81	118.05	112.36	68.763	68.326
4	213.28	34.101	108.95	404.62	231.02	163.57	79.027	73.357
8	268.42	52.533	121.1	612.07	325.69	249.99	86.55	75.477
16	325.17	72.121	125.3	735.95	481.2	354.15	90.691	81.108
32	573.6	81.904	116.07	547.9	603.11	243.48	93.082	78.628
64	250.25	90.222	131.58	815.31	858.05	476.61	95.424	74.425
Frequency (Hz)	loss modulus, G'' (Pa)
0.5	103.56	19.244	39.695	126.68	83.754	61.813	19.828	27.835
1	128.16	22.102	39.726	194.78	142.62	92.281	19.94	23.5
2	149.2	24.597	34.34	262.46	226.83	116.04	19.217	22.602
4	218.41	29.546	19.668	308.65	383.41	126.2	17.316	11.225
8	250.61	35.701	16.128	359.2	672.83	150.45	12.73	11.822
16	331.44	35.066	7.6118	299.2	839.09	141.09	11.574	5.2483
32	578.95	32.339	10.472	526.39	1206.2	331.76	5.8538	2.1333
64	838.91	36.398	7.8663	235.38	1193.8	89.604	5.5116	1.9219
