# Supplementary material for: A MEC-2/stomatin condensate liquid-to-solid phase transition controls neuronal mechanotransduction during touch sensing
Source: Nat Cell Biol. 2023 Oct 19;25(11):1590–9. doi: 10.1038/s41556-023-01247-0 (PMC10635833; doi:10.1038/s41556-023-01247-0)
Supplement: Supplementary file 19 — Statistical source file for all panels containing relevant numerical data. [file 41556_2023_1247_MOESM19_ESM.xlsx]

## Sheet: Extended Data Fig. 2a
Stage	Mobile (number)	Immobile (number)			group1	group2	Diff	Lower	Upper	q-value	p-value
L1	3	29			(L1, Mobile)	(L1, Immobile)	21.375	14.4303	28.3197	13.9603	0.001
L1	2	16			(L1, Mobile)	(L2, Mobile)	1.15278	-5.59626	7.90182	0.77472	0.9
L1	1	21			(L1, Mobile)	(L2, Immobile)	11.9306	5.18151	18.6796	8.01788	0.001
L1	0	24			(L1, Mobile)	(L3, Mobile)	2.5	-4.44471	9.44471	1.63278	0.9
L1	1	17			(L1, Mobile)	(L3, Immobile)	17.5625	10.6178	24.5072	11.4703	0.001
L1	0	18			(L1, Mobile)	(L4, Mobile)	5.125	-1.46333	11.7133	3.52825	0.279215
L1	0	27			(L1, Mobile)	(L4, Immobile)	19.325	12.7367	25.9133	13.3041	0.001
L1	1	30			(L1, Mobile)	(YA, Mobile)	9.54167	2.79262	16.2907	6.41244	0.001
L1	2	25			(L1, Mobile)	(YA, Immobile)	18.4306	11.6815	25.1796	12.3862	0.001
L1	0	24			(L1, Immobile)	(L2, Mobile)	20.2222	13.4732	26.9713	13.5903	0.001
L1	0	33			(L1, Immobile)	(L2, Immobile)	9.44444	2.6954	16.1935	6.3471	0.001
L1	0	22			(L1, Immobile)	(L3, Mobile)	18.875	11.9303	25.8197	12.3275	0.001
L1	2	24			(L1, Immobile)	(L3, Immobile)	3.8125	-3.13221	10.7572	2.48999	0.730989
L1	0	19			(L1, Immobile)	(L4, Mobile)	16.25	9.66167	22.8383	11.1871	0.001
L1	1	19			(L1, Immobile)	(L4, Immobile)	2.05	-4.53833	8.63833	1.4113	0.9
L1	5	12			(L1, Immobile)	(YA, Mobile)	11.8333	5.08429	18.5824	7.95254	0.001
L2	0	12			(L1, Immobile)	(YA, Immobile)	2.94444	-3.8046	9.69349	1.9788	0.9
L2	2	20			(L2, Mobile)	(L2, Immobile)	10.7778	4.23025	17.3253	7.46608	0.001
L2	0	12			(L2, Mobile)	(L3, Mobile)	1.34722	-5.40182	8.09627	0.905395	0.9
L2	0	16			(L2, Mobile)	(L3, Immobile)	16.4097	9.66068	23.1588	11.0281	0.001
L2	5	6			(L2, Mobile)	(L4, Mobile)	3.97222	-2.40952	10.354	2.82316	0.588618
L2	2	12			(L2, Mobile)	(L4, Immobile)	18.1722	11.7905	24.554	12.9155	0.001
L2	2	12			(L2, Mobile)	(YA, Mobile)	8.38889	1.84136	14.9364	5.81123	0.002461
L2	1	9			(L2, Mobile)	(YA, Immobile)	17.2778	10.7302	23.8253	11.9688	0.001
L2	0	13			(L2, Immobile)	(L3, Mobile)	9.43056	2.68151	16.1796	6.33777	0.001
L2	3	19			(L2, Immobile)	(L3, Immobile)	5.63194	-1.1171	12.381	3.78493	0.191953
L2	5	17			(L2, Immobile)	(L4, Mobile)	6.80556	0.42381	13.1873	4.83688	0.026474
L2	11	4			(L2, Immobile)	(L4, Immobile)	7.39444	1.0127	13.7762	5.25542	0.010089
L2	0	23			(L2, Immobile)	(YA, Mobile)	2.38889	-4.15864	8.93642	1.65485	0.9
L2	2	5			(L2, Immobile)	(YA, Immobile)	6.5	-0.047533	13.0475	4.50274	0.05348
L2	0	12			(L3, Mobile)	(L3, Immobile)	15.0625	8.11779	22.0072	9.83749	0.001
L2	7	15			(L3, Mobile)	(L4, Mobile)	2.625	-3.96333	9.21333	1.80716	0.9
L2	0	16			(L3, Mobile)	(L4, Immobile)	16.825	10.2367	23.4133	11.583	0.001
L2	1	12			(L3, Mobile)	(YA, Mobile)	7.04167	0.292624	13.7907	4.73232	0.033242
L3	2	27			(L3, Mobile)	(YA, Immobile)	15.9306	9.18151	22.6796	10.7061	0.001
L3	2	21			(L3, Immobile)	(L4, Mobile)	12.4375	5.84917	19.0258	8.56247	0.001
L3	2	30			(L3, Immobile)	(L4, Immobile)	1.7625	-4.82583	8.35083	1.21338	0.9
L3	1	26			(L3, Immobile)	(YA, Mobile)	8.02083	1.27179	14.7699	5.39037	0.00726
L3	2	19			(L3, Immobile)	(YA, Immobile)	0.868056	-5.88099	7.6171	0.583373	0.9
L3	6	17			(L4, Mobile)	(L4, Immobile)	14.2	7.98846	20.4115	10.3689	0.001
L3	1	18			(L4, Mobile)	(YA, Mobile)	4.41667	-1.96508	10.7984	3.13904	0.45077
L3	0	31			(L4, Mobile)	(YA, Immobile)	13.3056	6.92381	19.6873	9.45659	0.001
L3	4	10			(L4, Immobile)	(YA, Mobile)	9.78333	3.40159	16.1651	6.95326	0.001
L3	0	14			(L4, Immobile)	(YA, Immobile)	0.894444	-5.4873	7.27619	0.635704	0.9
L3	14	23			(YA, Mobile)	(YA, Immobile)	8.88889	2.34136	15.4364	6.15759	0.001
L3	6	13
L3	1	17
L3	3	12
L3	10	4
L3	4	17
L4	13	12
L4	4	17
L4	12	24
L4	11	34
L4	2	37
L4	1	18
L4	6	22
L4	3	13
L4	7	20
L4	23	16
L4	3	30
L4	3	9
L4	0	33
L4	12	12
L4	0	39
L4	10	24
L4	4	16
L4	3	8
L4	6	6
L4	2	19
YA	14	18
YA	20	14
YA	5	25
YA	10	30
YA	8	32
YA	2	17
YA	7	15
YA	8	17
YA	11	16
YA	8	28
YA	12	12
YA	9	16
YA	21	15
YA	9	7
YA	11	7
YA	7	29
YA	10	35
YA	20	19

## Sheet: Extended Data Fig. 2b
Aggregate Localisation	Area (um^2)
Neurite	0.285689
Neurite	0.0168052
Neurite	0
Neurite	0.42013
Neurite	1.05873
Neurite	0.504157
Neurite	0.336104
Neurite	0.504157
Neurite	0.554572
Neurite	0.470546
Neurite	0.35291
Neurite	0.571377
Neurite	0.0168052
Neurite	0.336104
Neurite	0.0840261
Neurite	0.100831
Neurite	1.2772
Neurite	0.554572
Neurite	0.0336104
Neurite	0.571377
Neurite	0.655404
Neurite	1.42844
Neurite	0.470546
Neurite	0
Neurite	0.604988
Neurite	0.924287
Neurite	0.285689
Neurite	0.403325
Neurite	0.924287
Neurite	0.336104
Neurite	0.487351
Neurite	0.655404
Neurite	0.336104
Neurite	0.117637
Neurite	0.453741
Neurite	0.134442
Neurite	0.35291
Neurite	0.638598
Neurite	0.604988
Neurite	0.823456
Neurite	0.0840261
Neurite	0.571377
Neurite	1.5965
Neurite	0.0336104
Neurite	0.0168052
Neurite	0.184857
Neurite	0.470546
Neurite	0
Neurite	1.36122
Neurite	0.857066
Neurite	0
Neurite	0.73943
Neurite	0.823456
Neurite	0.100831
Neurite	0.0672209
Neurite	0.554572
Neurite	0.38652
Neurite	0.336104
Neurite	0.705819
Neurite	0.0840261
Neurite	0.638598
Neurite	0.621793
Neurite	0.520962
Neurite	0.73943
Neurite	0.621793
Neurite	1.71413
Neurite	0.134442
Neurite	0.520962
Neurite	0.672209
Neurite	0.504157
Neurite	0.369715
Neurite	1.51247
Neurite	0.38652
Neurite	0.672209
Neurite	0.369715
Neurite	0.285689
Neurite	0
Neurite	0.890677
Neurite	0.689014
Neurite	0.604988
Neurite	1.36122
Neurite	3.29382
Neurite	0.0336104
Neurite	0
Neurite	0.235273
Neurite	0.638598
Neurite	0.268884
Neurite	0.873871
Neurite	0.924287
Neurite	0.201663
Neurite	0.655404
Neurite	0.252078
Neurite	0.571377
Neurite	0.840261
Neurite	1.19317
Neurite	1.39483
Neurite	1.05873
Neurite	0.571377
Neurite	0.235273
Neurite	0.0840261
Neurite	0.0672209
Neurite	0
Neurite	0.554572
Neurite	0.537767
Neurite	0.403325
Neurite	0.0336104
Neurite	0.873871
Neurite	0.35291
Neurite	0.907482
Neurite	0.806651
Neurite	0.73943
Neurite	0.857066
Neurite	0.588183
Neurite	1.57969
Neurite	0.42013
Neurite	1.05873
Neurite	1.73094
Neurite	1.32761
Neurite	0.0504157
Neurite	0.436936
Neurite	0
Neurite	0.806651
Neurite	1.09234
Neurite	0.672209
Neurite	0.252078
Neurite	0.151247
Neurite	0.369715
Neurite	0.537767
Neurite	0.100831
Neurite	1.15956
Neurite	0.924287
Neurite	0.42013
Neurite	0.0168052
Neurite	1.56289
Neurite	0.756235
Neurite	0.957898
Neurite	1.05873
Neurite	0.218468
Neurite	0.672209
Neurite	0.487351
Neurite	0.319299
Neurite	1.05873
Neurite	0
Neurite	0.806651
Neurite	0.924287
Neurite	0.638598
Neurite	1.44525
Neurite	0.823456
Neurite	0.336104
Neurite	0.403325
Neurite	0.537767
Neurite	0.453741
Neurite	0.302494
Neurite	0.470546
Neurite	0.672209
Neurite	0.403325
Neurite	0.689014
Neurite	0.554572
Neurite	1.22678
Neurite	0.571377
Neurite	0.0504157
Neurite	0.638598
Neurite	0.117637
Neurite	0.100831
Neurite	0.100831
Neurite	1.20998
Neurite	0
Neurite	1.26039
Neurite	0.0672209
Neurite	0.100831
Neurite	0
Neurite	0.436936
Neurite	0.991508
Neurite	0.336104
Neurite	0.941092
Neurite	0.436936
Neurite	0.672209
Neurite	0
Neurite	0.268884
Neurite	0.73943
Neurite	0.924287
Neurite	0.823456
Neurite	0.0504157
Neurite	0.638598
Neurite	0.151247
Neurite	0.974703
Neurite	0.336104
Neurite	1.42844
Neurite	1.73094
Neurite	0.487351
Neurite	0.73943
Neurite	0.436936
Neurite	0.907482
Neurite	1.04192
Neurite	0.520962
Neurite	0.268884
Neurite	0.336104
Neurite	1.49566
Neurite	1.37803
Neurite	0.638598
Neurite	0.268884
Neurite	0.756235
Neurite	0.621793
Neurite	0.638598
Neurite	0.941092
Neurite	0.537767
Neurite	1.15956
Neurite	0.252078
Neurite	1.34442
Neurite	0.268884
Neurite	0.302494
Neurite	0.520962
Neurite	0.73943
Neurite	0.42013
Neurite	1.07553
Neurite	0.604988
Neurite	0.537767
Neurite	0.487351
Neurite	0.604988
Neurite	0.689014
Neurite	0.571377
Neurite	0.537767
Neurite	0.73943
Neurite	0.571377
Neurite	0.604988
Neurite	0.756235
Neurite	0.638598
Neurite	1.294
Neurite	0.470546
Neurite	0.0840261
Neurite	0.0840261
Neurite	0.285689
Neurite	0
Neurite	0.722624
Neurite	0.0168052
Neurite	0.100831
Neurite	0
Neurite	0.436936
Neurite	0.672209
Neurite	0.689014
Neurite	0.0840261
Neurite	0
Neurite	0.35291
Neurite	0.369715
Neurite	0.689014
Neurite	0.268884
Neurite	0.470546
Neurite	1.42844
Neurite	1.02512
Neurite	1.00831
Neurite	0.705819
Neurite	1.24359
Neurite	0.756235
Neurite	1.04192
Neurite	0.705819
Neurite	0.100831
Neurite	0.873871
Neurite	1.20998
Neurite	1.44525
Neurite	0.470546
Neurite	1.74774
Neurite	1.54608
Neurite	1.54608
Neurite	0.655404
Neurite	0.436936
Neurite	0.537767
Neurite	0.907482
Neurite	0.42013
Neurite	0.0504157
Neurite	0.470546
Neurite	1.00831
Neurite	0.252078
Neurite	0.436936
Neurite	0.873871
Neurite	0.722624
Neurite	0
Neurite	0.100831
Neurite	0.924287
Neurite	1.00831
Neurite	0.369715
Neurite	0.689014
Neurite	1.14275
Neurite	1.78135
Neurite	0.285689
Neurite	0.857066
Neurite	0.604988
Neurite	0.554572
Neurite	0.571377
Neurite	1.02512
Neurite	0
Neurite	0.453741
Neurite	0.117637
Neurite	0.151247
Neurite	0.218468
Neurite	1.07553
Neurite	0.470546
Neurite	0.38652
Neurite	0.890677
Neurite	0.73943
Neurite	0.42013
Neurite	1.02512
Neurite	3.41146
Neurite	0.840261
Neurite	1.17637
Neurite	0.571377
Neurite	0.0168052
Neurite	0
Neurite	0
Neurite	0.0672209
Neurite	0.100831
Neurite	0.806651
Neurite	0.184857
Neurite	0.369715
Neurite	0.285689
Neurite	0.168052
Neurite	0.453741
Neurite	0.689014
Neurite	1.00831
Neurite	1.294
Neurite	0
Neurite	0.537767
Neurite	1.20998
Neurite	0.235273
Neurite	0.604988
Neurite	0.638598
Neurite	0.520962
Neurite	0.470546
Neurite	0.453741
Neurite	0.35291
Neurite	0.840261
Neurite	1.74774
Neurite	0.571377
Neurite	1.24359
Neurite	0.285689
Neurite	0.504157
Neurite	1.42844
Neurite	0.689014
Neurite	0.117637
Neurite	0.252078
Neurite	0
Neurite	0.100831
Neurite	2.03343
Neurite	1.04192
Neurite	0.588183
Neurite	0.672209
Neurite	0.319299
Neurite	0.655404
Neurite	0.235273
Neurite	0.638598
Neurite	0.504157
Neurite	0.504157
Neurite	0.638598
Neurite	1.37803
Neurite	0.403325
Neurite	0.689014
Neurite	1.54608
Neurite	1.07553
Neurite	0.638598
Neurite	0.957898
Neurite	0.655404
Neurite	1.78135
Neurite	0.672209
Neurite	1.24359
Neurite	0.840261
Neurite	0.756235
Neurite	1.14275
Neurite	3.51229
Neurite	1.24359
Neurite	1.00831
Neurite	1.57969
Neurite	0.0168052
Neurite	0.840261
Neurite	0.436936
Neurite	0.302494
Neurite	0.0672209
Neurite	0.0840261
Neurite	0.621793
Neurite	0.823456
Neurite	1.15956
Neurite	0.655404
Neurite	0.487351
Neurite	0.100831
Neurite	0.436936
Neurite	1.05873
Neurite	1.04192
Neurite	0.991508
Neurite	1.5965
Neurite	0.0840261
Neurite	0.873871
Neurite	0.453741
Neurite	0.42013
Neurite	0.604988
Neurite	0.722624
Neurite	1.04192
Neurite	1.32761
Neurite	1.14275
Neurite	1.54608
Neurite	1.09234
Neurite	5.10879
Neurite	0.77304
Neurite	0.672209
Neurite	1.73094
Neurite	1.05873
Neurite	0.252078
Neurite	0.285689
Neurite	0.235273
Neurite	0.100831
Neurite	0.0504157
Neurite	0.0336104
Neurite	0.0840261
Neurite	0.0672209
Neurite	0.941092
Neurite	0.537767
Neurite	0.268884
Neurite	1.04192
Neurite	0.840261
Neurite	0.571377
Neurite	0.453741
Neurite	0.823456
Neurite	0.789845
Neurite	1.22678
Neurite	0.756235
Neurite	0.0336104
Neurite	1.05873
Neurite	0.789845
Neurite	0.756235
Neurite	0.0504157
Neurite	0.319299
Neurite	0.672209
Neurite	0.588183
Neurite	0.974703
Neurite	0.117637
Neurite	0
Neurite	0.184857
Neurite	1.14275
Neurite	0.0504157
Neurite	1.19317
Neurite	0.369715
Neurite	0.655404
Neurite	0.621793
Neurite	0.840261
Neurite	1.36122
Neurite	0.470546
Neurite	0.554572
Neurite	0.588183
Neurite	0.537767
Neurite	0.907482
Neurite	1.41164
Neurite	0.369715
Neurite	0.201663
Neurite	0.319299
Neurite	0.38652
Neurite	1.57969
Neurite	0.117637
Neurite	1.36122
Neurite	0.705819
Neurite	1.10914
Neurite	0.268884
Neurite	0.0504157
Neurite	1.14275
Neurite	1.07553
Neurite	0.470546
Neurite	1.39483
Neurite	1.2772
Neurite	2.10065
Neurite	0.924287
Neurite	0.77304
Neurite	0.890677
Neurite	1.34442
Neurite	0.0336104
Neurite	0.77304
Neurite	1.89899
Neurite	0.672209
Neurite	0.823456
Neurite	0.369715
Neurite	0
Neurite	0.470546
Neurite	0.0168052
Neurite	0
Neurite	0.0840261
Neurite	0.689014
Neurite	0.134442
Neurite	0.520962
Neurite	0.756235
Neurite	1.42844
Neurite	0.672209
Neurite	0.487351
Neurite	0.638598
Neurite	1.17637
Neurite	0.991508
Neurite	1.09234
Neurite	0.857066
Neurite	0.42013
Neurite	0.604988
Neurite	0.655404
Neurite	0.672209
Neurite	0.73943
Neurite	0.957898
Neurite	0.604988
Neurite	2.2687
Neurite	0.0840261
Neurite	0.0336104
Neurite	0.168052
Neurite	0.184857
Neurite	0.134442
Neurite	0
Neurite	0
Neurite	0.0672209
Neurite	0.403325
Neurite	0.38652
Neurite	0.806651
Neurite	1.15956
Neurite	0.184857
Neurite	0.520962
Neurite	0.285689
Neurite	1.04192
Neurite	0.436936
Neurite	0.655404
Neurite	0
Neurite	0.0504157
Neurite	0.571377
Neurite	0.722624
Neurite	0.823456
Neurite	1.04192
Neurite	1.15956
Neurite	0.42013
Neurite	0.806651
Neurite	0.0336104
Neurite	1.00831
Neurite	0.554572
Neurite	0.235273
Neurite	0.789845
Neurite	1.05873
Neurite	0.336104
Neurite	0.268884
Neurite	0.151247
Neurite	0.35291
Neurite	0.134442
Neurite	1.09234
Neurite	0.0336104
Neurite	0
Neurite	0.0504157
Neurite	0.991508
Neurite	0
Neurite	0.235273
Neurite	0.38652
Neurite	0.0168052
Neurite	1.19317
Neurite	0.890677
Neurite	0.487351
Neurite	0
Neurite	0
Neurite	0.0672209
Neurite	0.672209
Neurite	0.504157
Neurite	0.151247
Neurite	0.0504157
Neurite	0.0504157
Neurite	0.151247
Neurite	0.0504157
Neurite	0.0504157
Neurite	0.0336104
Neurite	0.100831
Neurite	0.0336104
Neurite	0.42013
Neurite	0.151247
Neurite	0.0672209
Neurite	0.302494
Neurite	1.20998
Neurite	0.655404
Neurite	0.302494
Neurite	0.991508
Neurite	0.924287
Neurite	0.722624
Neurite	0.840261
Neurite	1.36122
Neurite	0.42013
Neurite	0.252078
Neurite	0
Neurite	0.35291
Neurite	0.302494
Neurite	1.51247
Neurite	1.88218
Neurite	0.655404
Neurite	0.285689
Neurite	0.823456
Neurite	0.38652
Neurite	0.77304
Neurite	0.453741
Neurite	0.403325
Neurite	1.294
Neurite	0.201663
Neurite	0.0168052
Neurite	0
Neurite	0.319299
Neurite	0.436936
Neurite	0.470546
Neurite	0.857066
Neurite	0
Neurite	0.0168052
Neurite	0.571377
Neurite	0.621793
Neurite	1.17637
Neurite	0.134442
Neurite	0.117637
Neurite	0.302494
Neurite	0.604988
Neurite	0.504157
Neurite	0.924287
Neurite	0.285689
Neurite	0.705819
Neurite	0.35291
Neurite	0.184857
Neurite	0.35291
Neurite	0.38652
Neurite	0.689014
Neurite	0.487351
Neurite	0.655404
Neurite	0.487351
Neurite	0.537767
Neurite	0.436936
Neurite	0.201663
Neurite	0.554572
Neurite	1.9158
Neurite	0.35291
Neurite	0.184857
Neurite	0.520962
Neurite	0.823456
Neurite	0.319299
Neurite	0.957898
Neurite	0.638598
Neurite	0.655404
Neurite	1.09234
Neurite	0.0336104
Neurite	0
Neurite	0.0504157
Neurite	0.941092
Neurite	0.487351
Neurite	0.470546
Neurite	0.0504157
Neurite	1.26039
Neurite	0.117637
Neurite	0.0168052
Neurite	0.453741
Neurite	0.621793
Neurite	1.24359
Neurite	0.285689
Neurite	0.638598
Neurite	0.369715
Neurite	0.604988
Neurite	0.571377
Neurite	0.0504157
Neurite	1.294
Neurite	1.02512
Neurite	0.907482
Neurite	0.705819
Neurite	0.655404
Neurite	0
Neurite	0
Neurite	1.294
Neurite	0.285689
Neurite	0.336104
Neurite	0.756235
Neurite	0.520962
Neurite	0.38652
Neurite	0.537767
Neurite	0.957898
Neurite	0.0840261
Neurite	1.04192
Neurite	1.15956
Neurite	1.57969
Neurite	0.722624
Neurite	0.252078
Neurite	0.0672209
Neurite	0.0336104
Neurite	0.436936
Neurite	0.42013
Neurite	0.520962
Neurite	0.554572
Neurite	0.134442
Neurite	0.0840261
Neurite	1.26039
Neurite	1.294
Neurite	0.588183
Neurite	0.436936
Neurite	0.369715
Neurite	0.537767
Neurite	1.07553
Neurite	1.00831
Neurite	0.319299
Neurite	0.571377
Neurite	0.890677
Neurite	0.689014
Neurite	0.73943
Neurite	0.806651
Neurite	0.38652
Neurite	0.42013
Neurite	0.453741
Neurite	1.12595
Neurite	0.537767
Neurite	1.294
Neurite	0.504157
Neurite	0.436936
Neurite	1.02512
Neurite	1.07553
Neurite	1.00831
Neurite	0.504157
Neurite	0.168052
Neurite	1.34442
Neurite	0.302494
Neurite	0.520962
Neurite	0.77304
Neurite	1.2772
Neurite	0.0504157
Neurite	0.806651
Neurite	0.857066
Neurite	0.0336104
Neurite	0
Neurite	0.285689
Neurite	1.39483
Neurite	0.268884
Neurite	0.38652
Neurite	0.554572
Neurite	0.252078
Neurite	0.689014
Neurite	0.302494
Neurite	0.571377
Neurite	0.554572
Neurite	0.77304
Neurite	0.252078
Neurite	0.588183
Neurite	0.0336104
Neurite	0.907482
Neurite	0.0168052
Neurite	1.20998
Neurite	2.2519
Neurite	0.571377
Neurite	0.705819
Neurite	0.42013
Neurite	0.470546
Neurite	0
Neurite	0
Neurite	0.100831
Neurite	0.991508
Neurite	1.71413
Neurite	0.689014
Neurite	0.655404
Neurite	0.520962
Neurite	0.168052
Neurite	0
Neurite	0.201663
Neurite	0
Neurite	0.218468
Neurite	1.88218
Neurite	1.41164
Neurite	0.789845
Neurite	0.756235
Neurite	0.520962
Neurite	0.857066
Neurite	0.840261
Neurite	0.218468
Neurite	0.890677
Neurite	0.302494
Neurite	1.57969
Neurite	0.638598
Neurite	0.823456
Neurite	1.39483
Neurite	0.941092
Neurite	1.74774
Neurite	0.436936
Neurite	0.73943
Neurite	1.49566
Neurite	0.873871
Neurite	1.15956
Neurite	1.51247
Neurite	1.44525
Neurite	3.26021
Neurite	0.168052
Neurite	0.0672209
Neurite	0.0168052
Neurite	2.21829
Neurite	0.201663
Neurite	0.436936
Neurite	0.840261
Neurite	0.705819
Neurite	0.705819
Neurite	0.487351
Neurite	0.369715
Neurite	0.621793
Neurite	0.0336104
Neurite	0.100831
Neurite	0.857066
Neurite	0.924287
Neurite	0.487351
Neurite	1.96621
Neurite	0.134442
Neurite	0.470546
Neurite	0.285689
Neurite	0.77304
Neurite	1.34442
Neurite	0.638598
Neurite	0.184857
Neurite	1.04192
Neurite	0.537767
Neurite	1.49566
Neurite	1.56289
Neurite	1.31081
Neurite	0.823456
Neurite	1.39483
Neurite	0.537767
Neurite	1.49566
Neurite	0.0672209
Neurite	2.85689
Neurite	0.655404
Neurite	0.38652
Neurite	0.0336104
Neurite	0.470546
Neurite	0.436936
Neurite	0.134442
Neurite	1.37803
Neurite	0
Neurite	0
Neurite	0.117637
Neurite	0.638598
Neurite	1.04192
Neurite	0.941092
Neurite	0.184857
Neurite	1.04192
Neurite	0.756235
Neurite	0.436936
Neurite	0.722624
Neurite	0.806651
Neurite	0.537767
Neurite	0.672209
Neurite	0.487351
Neurite	0.655404
Neurite	0.672209
Neurite	0.77304
Neurite	0.302494
Neurite	0.520962
Neurite	2.10065
Neurite	0.823456
Neurite	0.756235
Neurite	1.00831
Neurite	0.571377
Neurite	0.436936
Neurite	1.22678
Neurite	0.588183
Neurite	0.823456
Neurite	0.638598
Neurite	0.470546
Neurite	0.571377
Neurite	0.537767
Neurite	0.571377
Neurite	0.453741
Neurite	0.789845
Neurite	0
Neurite	0.857066
Neurite	0.789845
Neurite	0.184857
Neurite	0.0336104
Neurite	1.37803
Neurite	1.09234
Neurite	0.470546
Neurite	0.520962
Neurite	0.168052
Neurite	0.0168052
Neurite	0.77304
Neurite	0.941092
Neurite	0.453741
Neurite	0.369715
Neurite	0.252078
Neurite	0.604988
Neurite	0.100831
Neurite	0.168052
Neurite	0.42013
Neurite	0.604988
Neurite	0.604988
Neurite	0.0336104
Neurite	0.0336104
Neurite	0.0504157
Neurite	0.890677
Neurite	0.336104
Neurite	0.655404
Neurite	0.537767
Neurite	0.436936
Neurite	0.252078
Neurite	1.6133
Neurite	1.42844
Neurite	0.957898
Neurite	1.46205
Neurite	0.487351
Neurite	0.991508
Neurite	1.47886
Neurite	0.134442
Neurite	0.638598
Neurite	0.403325
Neurite	1.14275
Neurite	0
Neurite	0
Neurite	1.22678
Neurite	0
Neurite	0.655404
Neurite	0
Neurite	0
Neurite	0.554572
Neurite	0.638598
Neurite	0.823456
Neurite	0.201663
Neurite	0.554572
Neurite	0.134442
Neurite	0.0168052
Neurite	0.403325
Neurite	0.0336104
Neurite	0.100831
Neurite	0.0336104
Neurite	0.487351
Neurite	1.07553
Neurite	0.73943
Neurite	0.268884
Neurite	0.0672209
Neurite	0.571377
Neurite	0.436936
Neurite	0.621793
Neurite	1.07553
Neurite	0.487351
Neurite	0.974703
Neurite	0.436936
Neurite	0.789845
Neurite	0.554572
Neurite	1.17637
Neurite	0.453741
Neurite	0.638598
Neurite	0.504157
Neurite	0.571377
Neurite	0.823456
Neurite	2.52078
Cell body	2.13426
Cell body	1.05873
Cell body	1.47886
Cell body	0.672209
Cell body	1.02512
Cell body	0.520962
Cell body	1.34442
Cell body	0.302494
Cell body	1.42844
Cell body	0.504157
Cell body	1.294
Cell body	1.20998
Cell body	1.20998
Cell body	0.268884
Cell body	0.705819
Cell body	0.520962
Cell body	2.50398
Cell body	3.32743
Cell body	0.840261
Cell body	2.10065
Cell body	1.294
Cell body	0.756235
Cell body	0.672209
Cell body	0.823456
Cell body	1.51247
Cell body	1.68052
Cell body	3.14258
Cell body	0.857066
Cell body	3.41146
Cell body	2.33593
Cell body	1.00831
Cell body	1.68052
Cell body	2.94091
Cell body	3.34424
Cell body	2.11746
Cell body	3.34424
Cell body	0.0672209
Cell body	1.37803
Cell body	1.6133
Cell body	1.68052
Cell body	0.218468
Cell body	0.840261
Cell body	0.0168052
Cell body	3.31063
Cell body	0.218468
Cell body	1.24359
Cell body	3.61312
Cell body	0.621793
Cell body	0.957898
Cell body	1.64691
Cell body	0.789845
Cell body	0.604988
Cell body	0.705819
Cell body	4.05006
Cell body	1.04192
Cell body	1.78135
Cell body	1.78135
Cell body	1.31081
Cell body	1.32761
Cell body	0.319299
Cell body	0.470546
Cell body	0.470546
Cell body	0.151247
Cell body	0.268884
Cell body	1.32761
Cell body	0.0504157
Cell body	0.184857
Cell body	2.40315
Cell body	1.39483
Cell body	0.285689
Cell body	1.12595
Cell body	1.05873
Cell body	0.974703
Cell body	0.77304
Cell body	1.00831
Cell body	0.184857
Cell body	0.35291
Cell body	0.0168052
Cell body	1.78135
Cell body	0.218468
Cell body	0.789845
Cell body	1.32761
Cell body	0.35291
Cell body	0.554572
Cell body	1.32761
Cell body	0.0168052
Cell body	0.0504157
Cell body	0.319299
Cell body	1.54608

## Sheet: Extended Data Fig. 2c
Aggregate mobility	Area (um^2)	Roundness
Mobile	0.974703	0.776993
Mobile	0.453741	0.878103
Mobile	0.436936	0.778573
Mobile	1.94941	0.670479
Mobile	0.907482	0.878103
Mobile	1.39483	0.420578
Mobile	0.806651	0.808518
Mobile	1.00831	0.829876
Mobile	0.705819	0.846452
Mobile	1.19317	0.803937
Mobile	0.756235	0.777396
Mobile	0.873871	0.778573
Mobile	0.268884	0.539012
Mobile	0.252078	0.723401
Mobile	1.20998	0.894779
Mobile	1.69733	0.563575
Mobile	0.621793	0.725605
Mobile	2.23509	0.447506
Mobile	3.62993	0.76937
Mobile	3.29382	0.698132
Mobile	0.604988	0.832319
Mobile	0.655404	0.840859
Mobile	0.73943	0.809059
Mobile	1.47886	0.862881
Mobile	1.10914	0.691693
Mobile	1.17637	0.809199
Mobile	0.73943	0.741142
Mobile	0.201663	0.808518
Mobile	0.991508	0.606257
Mobile	0.924287	0.77834
Mobile	2.40315	0.637014
Mobile	0.42013	0.919386
Mobile	0.689014	0.88398
Mobile	0.336104	0.806145
Mobile	0.0336104	0.539012
Mobile	0.403325	0.808518
Mobile	1.66372	0.819166
Mobile	2.60481	0.563945
Mobile	0.588183	0.869924
Mobile	1.57969	0.864223
Mobile	1.09234	0.851579
Mobile	1.69733	0.317208
Mobile	0.873871	0.601119
Mobile	0.638598	0.765838
Mobile	1.05873	0.825377
Mobile	0.722624	0.84327
Mobile	0.453741	0.878103
Mobile	0.319299	0.843095
Mobile	0.0672209	0.698132
Mobile	0.302494	0.832319
Mobile	0.655404	0.840859
Mobile	1.00831	0.829876
Mobile	0.73943	0.715492
Mobile	0.806651	0.88261
Mobile	2.41995	0.782681
Mobile	0.100831	0.808518
Mobile	0.201663	0.753982
Mobile	0.268884	0.857372
Mobile	0.151247	0.832319
Mobile	0.151247	0.687235
Mobile	0.857066	0.881049
Mobile	0.689014	0.88398
Mobile	0.436936	0.875895
Mobile	0.0336104	0.785398
Mobile	0.403325	0.808518
Mobile	0.369715	0.839954
Mobile	0.0672209	0.785398
Mobile	0.268884	0.857372
Mobile	0.823456	0.777485
Mobile	0.470546	0.838463
Mobile	0.35291	0.880337
Mobile	4.03325	0.778907
Mobile	0.436936	0.742956
Mobile	0.151247	0.832319
Mobile	1.07553	0.885201
Mobile	1.09234	0.715016
Mobile	1.63011	0.802617
Mobile	1.36122	0.539012
Mobile	1.44525	0.724297
Mobile	0.604988	0.832319
Mobile	1.04192	0.857538
Mobile	0.672209	0.924799
Mobile	2.11746	0.773126
Mobile	0.604988	0.832319
Mobile	0.100831	0.808518
Immobile	0.100831	0.483687
Immobile	0.672209	0.650447
Immobile	0.470546	0.800106
Immobile	0.655404	0.673743
Immobile	0.0672209	0.698132
Immobile	0.0672209	0.698132
Immobile	1.00831	0.53743
Immobile	0.436936	0.875895
Immobile	0.857066	0.509805
Immobile	0.957898	0.533915
Immobile	0.957898	0.488702
Immobile	0.621793	0.797738
Immobile	0.857066	0.509805
Immobile	1.294	0.343008
Immobile	1.10914	0.555856
Immobile	0.991508	0.589775
Immobile	0.571377	0.786079
Immobile	1.57969	0.452147
Immobile	0.100831	0.808518
Immobile	0.369715	0.741142
Immobile	0.907482	0.565931
Immobile	0.0336104	0.785398
Immobile	0.100831	0.589049
Immobile	0.823456	0.622305
Immobile	0.487351	0.802213
Immobile	0.184857	0.658793
Immobile	0.537767	0.820202
Immobile	0.873871	0.583807
Immobile	0.504157	0.768939
Immobile	0.0336104	0.785398
Immobile	0.991508	0.322586
Immobile	0.100831	0.589049
Immobile	0	0
Immobile	0.487351	0.898249
Immobile	0.184857	0.658793
Immobile	0.117637	0.647359
Immobile	0.0336104	0.785398
Immobile	0.184857	0.461129
Immobile	0.134442	0.644916
Immobile	0.403325	0.808518
Immobile	0.638598	0.765838
Immobile	0.42013	0.919386
Immobile	0.0168052	0.539012
Immobile	1.64691	0.462563
Immobile	0.638598	0.796495
Immobile	0.487351	0.802213
Immobile	0.302494	0.832319
Immobile	0.537767	0.820202
Immobile	1.34442	0.512626
Immobile	0.857066	0.561013
Immobile	1.26039	0.488122
Immobile	0.487351	0.802213
Immobile	0.35291	0.880337
Immobile	0.77304	0.41203
Immobile	0.35291	0.682969
Immobile	1.17637	0.575006
Immobile	0.201663	0.808518
Immobile	0.621793	0.881187
Immobile	0.722624	0.742845
Immobile	1.22678	0.450749
Immobile	0.73943	0.809059
Immobile	0
Immobile	0.0168052	0.539012
Immobile	0	0
Immobile	0	0
Immobile	0.117637	0.800106
Immobile	1.294	0.265001
Immobile	0.705819	0.580913
Immobile	0
Immobile	2.18468	0.169319
Immobile	1.19317	0.297433
Immobile	0.974703	0.720794
Immobile	0.201663	0.808518
Immobile	0.789845	0.665127
Immobile	0.705819	0.772284
Immobile	1.04192	0.607939
Immobile	1.22678	0.293137
Immobile	0.621793	0.639192
Immobile	0.38652	0.495891
Immobile	1.37803	0.488226
Immobile	0.42013	0.919386
Immobile	0.655404	0.736324
Immobile	0.890677	0.625634
Immobile	0.35291	0.880337
Immobile	0.268884	0.739839
Immobile	0.621793	0.698564
Immobile	0.520962	0.738292
Immobile	0.453741	0.836301
Immobile	0.604988	0.725531
Immobile	0.436936	0.778573
Immobile	1.68052	0.451277
Immobile	0.957898	0.672852
Immobile	0.890677	0.427822
Immobile	0.756235	0.571505
Immobile	0.184857	0.461129
Immobile	0.857066	0.602025
Immobile	0.436936	0.778573
Immobile	0.974703	0.519516
Immobile	0.588183	0.754617
Immobile	1.04192	0.649773
Immobile	0.0336104	0.785398
Immobile	0.336104	0.763595
Immobile	0.35291	0.880337
Immobile	0.621793	0.698564
Immobile	0.35291	0.880337
Immobile	0.705819	0.682969
Immobile	0.571377	0.871465
Immobile	1.68052	0.554668
Immobile	0.436936	0.666414
Immobile	0.117637	0.496261
Immobile	0.0672209	0.698132
Immobile	0.0168052	0.539012
Immobile	1.47886	0.397124
Immobile	0.42013	0.919386
Immobile	0.470546	0.647359
Immobile	1.17637	0.404599
Immobile	1.52927	0.247734
Immobile	0.957898	0.569782
Immobile	1.12595	0.470898
Immobile	0.0336104	0.269506
Immobile	0.268884	0.857372
Immobile	0.35291	0.880337
Immobile	0.73943	0.715492
Immobile	0.73943	0.715492
Immobile	1.6133	0.483687
Immobile	1.07553	0.344968
Immobile	0.554572	0.711496
Immobile	0.302494	0.832319
Immobile	0.38652	0.608226
Immobile	0.554572	0.623044
Immobile	0.840261	0.447858
Immobile	0.168052	0.673765
Immobile	0.302494	0.687235
Immobile	0.470546	0.564302
Immobile	0.0672209	0.539012
Immobile	0	0
Immobile	1.36122	0.500147
Immobile	0.756235	0.636824
Immobile	0.520962	0.857538
Immobile	1.02512	0.556538
Immobile	0.571377	0.685223
Immobile	0.218468	0.778573
Immobile	0.957898	0.569782
Immobile	0.252078	0.898353
Immobile	0.907482	0.606261
Immobile	0.38652	0.845835
Immobile	0.537767	0.820202
Immobile	0.453741	0.836301
Immobile	1.17637	0.500066
Immobile	0.470546	0.800106
Immobile	0.268884	0.857372
Immobile	0	0
Immobile	0.0336104	0.785398
Immobile	0.487351	0.802213
Immobile	0.823456	0.777485
Immobile	0.403325	0.808518
Immobile	0.672209	0.708944
Immobile	0.621793	0.698564
Immobile	0.201663	0.808518
Immobile	0.756235	0.481097
Immobile	1.15956	0.484955
Immobile	1.09234	0.512015
Immobile	0.403325	0.808518
Immobile	0.268884	0.857372
Immobile	0.655404	0.840859
Immobile	0.537767	0.739839
Immobile	1.52927	0.497548
Immobile	0.0336104	0.785398
Immobile	0.134442	0.369919
Immobile	0.117637	0.800106
Immobile	0.35291	0.45277
Immobile	0.655404	0.36531
Immobile	0.974703	0.222338
Immobile	1.36122	0.465338
Immobile	1.12595	0.188855
Immobile	0.504157	0.768939
Immobile	0.537767	0.739839
Immobile	0
Immobile	1.22678	0.399132
Immobile	0.77304	0.571664
Immobile	0.470546	0.387275
Immobile	1.64691	0.184317
Immobile	0.604988	0.248963
Immobile	0.588183	0.660804
Immobile	1.32761	0.219477
Immobile	0.470546	0.717677
Immobile	0.168052	0.806145
Immobile	0.73943	0.809059
Immobile	3.02494	0.161831
Immobile	0.941092	0.647359
Immobile	0.436936	0.875895
Immobile	0.0336104	0.785398
Immobile	0
Immobile	0.268884	0.857372
Immobile	0.857066	0.782016
Immobile	0.806651	0.718683
Immobile	1.73094	0.228548
Immobile	1.34442	0.367754
Immobile	0.436936	0.742956
Immobile	0.974703	0.720794
Immobile	1.10914	0.355748
Immobile	0.604988	0.725531
Immobile	1.09234	0.483249
Immobile	0.857066	0.602025
Immobile	0.520962	0.738292
Immobile	0.369715	0.839954
Immobile	0.974703	0.568717
Immobile	0.520962	0.770504
Immobile	0.336104	0.806145
Immobile	0.0168052	0.539012
Immobile	0.0336104	0.785398
Immobile	0.38652	0.845835
Immobile	0.571377	0.754348
Immobile	0.0168052	0.539012
Immobile	0.38652	0.636238
Immobile	0.336104	0.806145
Immobile	0.252078	0.898353
Immobile	0.722624	0.355799
Immobile	0.252078	0.898353
Immobile	1.20998	0.346326
Immobile	0.0672209	0.785398
Immobile	0.537767	0.709975
Immobile	0.588183	0.833556
Immobile	0.689014	0.774084
Immobile	0.302494	0.832319
Immobile	0.436936	0.778573
Immobile	0.655404	0.840859
Immobile	0.252078	0.898353
Immobile	0.655404	0.598012
Immobile	0.907482	0.606261
Immobile	0.857066	0.647705
Immobile	0.571377	0.786079
Immobile	0.655404	0.673743
Immobile	0.201663	0.643029
Immobile	0.0840261	0.571505
Immobile	0.0168052	0.539012
Immobile	0.134442	0.785398
Immobile	0.201663	0.808518
Immobile	0.857066	0.647705
Immobile	0.235273	0.7502
Immobile	0
Immobile	0.621793	0.797738
Immobile	0.453741	0.878103
Immobile	0.100831	0.808518
Immobile	0.134442	0.644916
Immobile	0.453741	0.836301
Immobile	0.369715	0.839954
Immobile	0.789845	0.745751
Immobile	0.504157	0.768939
Immobile	0.537767	0.820202
Immobile	0.369715	0.839954
Immobile	0.571377	0.754348
Immobile	0.42013	0.774353
Immobile	0.38652	0.547765
Immobile	0.285689	0.712654
Immobile	0.0336104	0.785398
Immobile	0.0336104	0.785398
Immobile	0.0504157	0.643029
Immobile	0.588183	0.725171
Immobile	0.285689	0.871465
Immobile	0.504157	0.768939
Immobile	0.38652	0.636238
Immobile	0.487351	0.625254
Immobile	0.470546	0.800106
Immobile	0.857066	0.647705
Immobile	0.0840261	0.571505
Immobile	0.117637	0.800106
Immobile	0.924287	0.306897
Immobile	0.403325	0.808518
Immobile	0.957898	0.569782
Immobile	0.638598	0.796495
Immobile	0.840261	0.748628
Immobile	1.26039	0.605408
Immobile	0.117637	0.496261
Immobile	0.35291	0.682969
Immobile	0.302494	0.832319
Immobile	0.806651	0.780536
Immobile	0.268884	0.857372
Immobile	0.38652	0.748014
Immobile	0.0504157	0.643029
Immobile	0	0
Immobile	0	0
Immobile	0.0168052	0.539012
Immobile	0.0336104	0.785398
Immobile	0.252078	0.464612
Immobile	0.100831	0.808518
Immobile	0.504157	0.768939
Immobile	0.252078	0.898353
Immobile	0.857066	0.602025
Immobile	1.05873	0.442785
Immobile	0.168052	0.535857
Immobile	0.100831	0.808518
Immobile	0.0672209	0.539012
Immobile	0.504157	0.768939
Immobile	0.722624	0.608521
Immobile	0.672209	0.673765
Immobile	1.04192	0.555344
Immobile	0.42013	0.813059
Immobile	0.73943	0.608576
Immobile	0.436936	0.875895
Immobile	0.0168052	0.539012
Immobile	0.470546	0.838463
Immobile	0.907482	0.42841
Immobile	0.0672209	0.785398
Immobile	0.722624	0.608521
Immobile	1.26039	0.398574
Immobile	0.453741	0.836301
Immobile	0.689014	0.62868
Immobile	0.621793	0.698564
Immobile	0.453741	0.836301
Immobile	1.294	0.421002
Immobile	0.77304	0.748014
Immobile	0.268884	0.739839
Immobile	0.520962	0.491878
Immobile	0.604988	0.725531
Immobile	0.218468	0.778573
Immobile	0.0840261	0.571505
Immobile	0.0504157	0.643029
Immobile	1.04192	0.541229
Immobile	0.823456	0.578416
Immobile	0.0672209	0.698132
Immobile	0	0
Immobile	0.941092	0.695939
Immobile	0.0336104	0.539012
Immobile	1.14275	0.76344
Immobile	0.117637	0.800106
Immobile	0.436936	0.778573
Immobile	0.0168052	0.539012
Immobile	0
Immobile	0.0336104	0.785398
Immobile	0.35291	0.880337
Immobile	0.100831	0.808518
Immobile	0.184857	0.779838
Immobile	0.0504157	0.643029
Immobile	0.134442	0.857372
Immobile	0.554572	0.711496
Immobile	0.0672209	0.698132
Immobile	0.0672209	0.539012
Immobile	0.0336104	0.785398
Immobile	0.184857	0.461129
Immobile	0.369715	0.741142
Immobile	0.151247	0.832319
Immobile	0.268884	0.610876
Immobile	0.621793	0.698564
Immobile	0.218468	0.778573
Immobile	0.235273	0.7502
Immobile	0.285689	0.819855
Immobile	0.117637	0.647359
Immobile	0.252078	0.898353
Immobile	0.436936	0.875895
Immobile	0.77304	0.531759
Immobile	0.537767	0.670733
Immobile	0.285689	0.819855
Immobile	0.268884	0.857372
Immobile	0.0672209	0.698132
Immobile	0.73943	0.546809
Immobile	0.621793	0.317227
Immobile	1.00831	0.53743
Immobile	0
Immobile	0.252078	0.898353
Immobile	0.0840261	0.806145
Immobile	0
Immobile	0.0336104	0.785398
Immobile	0.756235	0.636824
Immobile	0.73943	0.715492
Immobile	1.07553	0.52572
Immobile	0.100831	0.589049
Immobile	0.235273	0.647359
Immobile	0.268884	0.739839
Immobile	0.201663	0.808518
Immobile	0.672209	0.553251
Immobile	1.17637	0.542047
Immobile	0
Immobile	0.218468	0.778573
Immobile	0.134442	0.857372
Immobile	0.235273	0.647359
Immobile	0.403325	0.808518
Immobile	0.689014	0.62868
Immobile	0.252078	0.898353
Immobile	1.02512	0.571383
Immobile	0.151247	0.832319
Immobile	0.319299	0.796495
Immobile	1.10914	0.591173
Immobile	0.201663	0.808518
Immobile	0.0168052	0.539012
Immobile	0.537767	0.739839
Immobile	0.520962	0.668375
Immobile	0.319299	0.796495
Immobile	0.487351	0.802213
Immobile	0.201663	0.808518
Immobile	0.0840261	0.571505
Immobile	0.621793	0.797738
Immobile	0.403325	0.808518
Immobile	0.336104	0.924799
Immobile	0.436936	0.875895
Immobile	0.336104	0.673765
Immobile	0.151247	0.832319
Immobile	1.26039	0.515231
Immobile	0.0168052	0.539012
Immobile	0.0672209	0.698132
Immobile	0	0
Immobile	1.00831	0.492862
Immobile	1.19317	0.369897
Immobile	0.588183	0.686383
Immobile	0.520962	0.857538
Immobile	0.571377	0.786079
Immobile	0.806651	0.643029
Immobile	1.34442	0.257966
Immobile	0.941092	0.628715
Immobile	0.77304	0.666231
Immobile	0.319299	0.796495
Immobile	0.571377	0.685223
Immobile	0.436936	0.666414
Immobile	0.857066	0.721734
Immobile	0.35291	0.880337
Immobile	0.336104	0.924799
Immobile	0.520962	0.857538
Immobile	0.588183	0.754617
Immobile	0.638598	0.765838
Immobile	0.588183	0.754617
Immobile	0.554572	0.785924
Immobile	0.621793	0.698564
Immobile	0.0336104	0.539012
Immobile	0.0840261	0.571505
Immobile	0.705819	0.56265
Immobile	0.453741	0.746888
Immobile	0.218468	0.778573
Immobile	0
Immobile	0.38652	0.845835
Immobile	0.554572	0.523612
Immobile	0.336104	0.924799
Immobile	0.73943	0.715492
Immobile	0.403325	0.718683
Immobile	0.604988	0.725531
Immobile	1.05873	0.508543
Immobile	0.823456	0.578416
Immobile	0.184857	0.563889
Immobile	0.588183	0.660804
Immobile	0.823456	0.539012
Immobile	0.268884	0.610876
Immobile	0.117637	0.496261
Immobile	0	0
Immobile	0.0840261	0.571505
Immobile	1.12595	0.44585
Immobile	0.672209	0.462399
Immobile	0.806651	0.596519
Immobile	0
Immobile	0
Immobile	0.73943	0.589443
Immobile	0.403325	0.615152
Immobile	0.487351	0.69066
Immobile	0.302494	0.832319
Immobile	0.806651	0.596519
Immobile	0.705819	0.682969
Immobile	0.789845	0.665127
Immobile	0.134442	0.644916
Immobile	0.436936	0.778573
Immobile	0.0336104	0.539012
Immobile	0.201663	0.808518
Immobile	0.403325	0.808518
Immobile	0.285689	0.712654
Immobile	0.554572	0.711496
Immobile	0.285689	0.871465
Immobile	1.36122	0.394901
Immobile	0.604988	0.661958
Immobile	0.336104	0.673765
Immobile	0.537767	0.644916
Immobile	0.453741	0.836301
Immobile	0.403325	0.808518
Immobile	0.504157	0.768939
Immobile	0.35291	0.650456
Immobile	0.0672209	0.698132
Immobile	0.252078	0.898353
Immobile	0.201663	0.808518
Immobile	0.38652	0.712405
Immobile	0.369715	0.741142
Immobile	0.453741	0.746888
Immobile	0.403325	0.808518
Immobile	0.537767	0.820202
Immobile	0.168052	0.381797
Immobile	0.0168052	0.539012
Immobile	0.0672209	0.698132
Immobile	0.336104	0.512626
Immobile	0.268884	0.857372
Immobile	0.0504157	0.643029
Immobile	0.369715	0.741142
Immobile	0.0336104	0.785398
Immobile	0.0840261	0.571505
Immobile	0.77304	0.748014
Immobile	0.453741	0.746888
Immobile	0.453741	0.836301
Immobile	0.235273	0.7502
Immobile	0.571377	0.55288
Immobile	0.487351	0.352743
Immobile	0.302494	0.832319
Immobile	0.873871	0.778573
Immobile	0.168052	0.673765
Immobile	0.0168052	0.539012
Immobile	0.201663	0.753982
Immobile	1.00831	0.572696
Immobile	0.184857	0.779838
Immobile	0.218468	0.778573
Immobile	0.35291	0.650456
Immobile	0.35291	0.880337
Immobile	0.453741	0.836301
Immobile	0.42013	0.691563
Immobile	0.184857	0.658793
Immobile	0.638598	0.698733
Immobile	0.268884	0.739839
Immobile	0.789845	0.554808
Immobile	0.285689	0.871465
Immobile	0.369715	0.839954
Immobile	0.672209	0.367754
Immobile	0.369715	0.304288
Immobile	0.0336104	0.785398
Immobile	0.100831	0.589049
Immobile	0.134442	0.428686
Immobile	0.117637	0.216819
Immobile	0.218468	0.778573
Immobile	0.168052	0.535857
Immobile	0.252078	0.628812
Immobile	0.0840261	0.806145
Immobile	0.302494	0.606389
Immobile	0.134442	0.857372
Immobile	0.151247	0.832319
Immobile	0.369715	0.839954
Immobile	0.77304	0.748014
Immobile	0.436936	0.875895
Immobile	0.487351	0.802213
Immobile	0.638598	0.550365
Immobile	0.302494	0.832319
Immobile	0.436936	0.875895
Immobile	0.35291	0.772284
Immobile	0.436936	0.875895
Immobile	0.537767	0.644916
Immobile	0.487351	0.802213
Immobile	0.638598	0.878559
Immobile	0.0168052	0.539012
Immobile	0.38652	0.845835
Immobile	0.520962	0.53554
Immobile	0.0336104	0.785398
Immobile	0.0840261	0.571505
Immobile	0.0672209	0.698132
Immobile	0.151247	0.832319
Immobile	0.184857	0.461129
Immobile	0.77304	0.616236
Immobile	0.705819	0.628847
Immobile	0.0504157	0.342903
Immobile	0.436936	0.666414
Immobile	0.0336104	0.785398
Immobile	0.369715	0.839954
Immobile	0.218468	0.778573
Immobile	0.35291	0.772284
Immobile	0.38652	0.712405
Immobile	0.487351	0.802213
Immobile	0.571377	0.625182
Immobile	1.05873	0.419232
