# Supplementary material for: A MEC-2/stomatin condensate liquid-to-solid phase transition controls neuronal mechanotransduction during touch sensing
Source: Nat Cell Biol. 2023 Oct 19;25(11):1590–9. doi: 10.1038/s41556-023-01247-0 (PMC10635833; doi:10.1038/s41556-023-01247-0)
Supplement: Supplementary file 20 — Statistical source file for all panels containing relevant numerical data. [file 41556_2023_1247_MOESM20_ESM.xlsx]

## Sheet: Extended Data Fig. 3b,c
FRAP Distal neurite (MSB87)				FRAP proximal to cell body (MSB87)
t (s)	Mean Fluorescence	SD		t (s)	Mean Fluorescence	SD
0.372	0.922189	0.166713		0.372	1.0661	0.0974346
0.744	1.01686	0.147537		0.744	0.937845	0.115249
1.116	1.08855	0.145872		1.116	1.08559	0.084924
1.488	1.0128	0.200207		1.488	0.955539	0.123027
1.86	0.97749	0.0785414		1.86	0.954787	0.13475
3.971	0	0		3.971	0	0
4.342	0.032773	0.334836		4.342	-0.0152061	0.315775
4.713	0.0136457	0.39265		4.713	0.0558674	0.36376
5.084	0.0284789	0.3061		5.084	0.141567	0.218198
5.455	0.0985586	0.251055		5.455	0.0820812	0.317003
5.826	0.0724075	0.16342		5.826	0.148976	0.342259
6.197	0.101722	0.258529		6.197	0.181375	0.222184
6.568	0.118476	0.212531		6.568	0.0274988	0.142901
6.939	0.0852162	0.2913		6.939	0.200261	0.47299
7.31	0.123933	0.261239		7.31	0.0444027	0.21352
27.31	0.0834683	0.370235		27.31	0.231894	0.237695
47.31	0.258379	0.245458		47.31	0.213879	0.129153
67.31	0.206247	0.308297		67.31	0.252277	0.224218
87.31	0.305253	0.268167		87.31	0.228498	0.225214
107.31	0.227379	0.292951		107.31	0.294838	0.295072
127.31	0.330143	0.366597		127.31	0.294935	0.235967
147.31	0.355035	0.36284		147.31	0.35568	0.25787
167.31	0.390908	0.577218		167.31	0.383656	0.203909
187.31	0.40632	0.410818		187.31	0.614995	0.425267
207.314	0.380667	0.232327		207.314	0.311185	0.260589

## Sheet: Extended Data Fig. 3f
FRAP MEC-2 full-lenght (MSB87)				FRAP MEC-2 C-term cleaved (MSB1157)
t (s)	Mean Fluorescence	SD		t (s)	Mean Fluorescence	SD
0.372	0.980237	0.0880774		0.372	1.00017	0.189911
0.744	1.04713	0.073935		0.744	0.984911	0.194846
1.116	0.981272	0.103195		1.116	0.967495	0.111853
1.488	0.992663	0.124327		1.488	1.00766	0.147702
1.86	1.00311	0.0798275		1.86	1.04207	0.131099
3.971	0	0		3.971	0	0
4.342	0.0354244	0.0753599		4.342	0.0564582	0.134195
4.713	0.0363368	0.0651852		4.713	0.0300314	0.0864287
5.084	0.0335046	0.0589696		5.084	0.0732997	0.0910124
5.455	0.0462826	0.0666247		5.455	0.12974	0.101996
5.826	0.00709042	0.0857952		5.826	0.148126	0.0997142
6.197	0.0239607	0.0902407		6.197	0.145063	0.133839
6.568	0.0121415	0.0585942		6.568	0.168226	0.105233
6.939	0.04	0.0728264		6.939	0.204767	0.122366
7.31	0.03	0.0530567		7.31	0.20895	0.134845
27.31	0.0497893	0.0937518		27.31	0.334228	0.156678
47.31	0.0373967	0.0833793		47.31	0.362914	0.137467
67.31	0.0902627	0.125275		67.31	0.54395	0.211698
87.31	0.0594418	0.0901641		87.31	0.477387	0.228572
107.31	0.112555	0.0812972		107.31	0.547378	0.206309
127.31	0.093504	0.0652569		127.31	0.63218	0.154203
147.31	0.137891	0.0760919		147.31	0.609653	0.206458
167.31	0.130102	0.0724229		167.31	0.580613	0.198232
187.31	0.132537	0.0833353		187.31	0.657536	0.172701
207.314	0.12706	0.0999202		207.314	0.64678	0.181665

## Sheet: Extended Data Fig. 3i
Touch assays (Sum)
Ctrl (N2)	MSB1157
10	1
7	1
10	1
9	0
10	0
9	0
6	0
10	0
10	0
6	0
10	0
10	1
9	0
10	2
10	2
10	0
9	1
9	0
9	1
10	1
8	1
10	1
9	0
10	0
8	2
10	0
9	0
9	0
10	0
8	0
10	1
10	0
10	0
10	0
10	2
10	0
10	4
10	2
10	2
9	0
10	1
10	0
9	1
10	1
9	0
10	0
10	0
10	0
9	0
9	0
	0
	0
	1
	0
	0
	2
	0
	1
	3
	0
