# Supplementary material for: A MEC-2/stomatin condensate liquid-to-solid phase transition controls neuronal mechanotransduction during touch sensing
Source: Nat Cell Biol. 2023 Oct 19;25(11):1590–9. doi: 10.1038/s41556-023-01247-0 (PMC10635833; doi:10.1038/s41556-023-01247-0)
Supplement: Supplementary file 21 — Statistical source file for all panels containing relevant numerical data. [file 41556_2023_1247_MOESM21_ESM.xlsx]

## Sheet: Extended Data Fig. 4e
Tc
WT	R385H mutant
35.2242	38.0967		p-val
34.0679	33.6739		0.545978
33.3371	33.9011

## Sheet: Extended Data Fig. 4f
FRAP
t1/2					MF
	WT	R385H				WT	R385H
Repetition 1	4.39	4.33			Repetition 1	0.65	0.8
Repetition 2	4.05	3.31			Repetition 2	0.52	0.73
Repetition 3	3.02	3.36			Repetition 3	0.5	0.72
Repetition 4	3.52	4.19			Repetition 4	0.65	0.73
Repetition 5	4.46	3.8			Repetition 5	0.62	0.76
Repetition 6	7.89	3.96			Repetition 6	0.7	0.74
Repetition 7	3.66	3.6			Repetition 7	0.72	0.7
Repetition 8	4.53	4.68			Repetition 8	0.73	0.81
Repetition 9	3.16	4.24			Repetition 9	0.78	0.72
Repetition 10	5.33	4.45			Repetition 10	0.81	0.72
Repetition 11	4.55				Repetition 11	0.77
p-val					p-val
0.356857					0.0677969

## Sheet: Extended Data Fig. 4g,h
	FRAP MEC-2 Control (MSB991)					FRAP R385H mutant (MSB1144)
t (s)	Mean Fluorescence	SD			t (s)	Mean Fluorescence	SD
0.97	0.990753	0.0749716			0.97	1.03638	0.178037
1.94	1.03524	0.175316			1.94	0.983304	0.0896066
2.91	1.0119	0.219877			2.91	1.01039	0.186433
3.88	0.956336	0.278099			3.88	1.00729	0.11551
4.85	1.00631	0.117281			4.85	0.96276	0.284499
5.82	1.05385	0.132632			5.82	1.00001	0.10295
6.79	1.02731	0.115798			6.79	0.992525	0.125212
7.76	0.980103	0.151985			7.76	1.04777	0.129094
8.73	0.99494	0.214201			8.73	0.999454	0.125292
9.7	1.11012	0.130375			9.7	1.00486	0.112666
13	0	0			13	0	0
14	0.286231	0.259519			14	0.258166	0.264514
15	0.42838	0.336244			15	0.356806	0.349929
16	0.436673	0.416829			16	0.388016	0.454919
17	0.379883	0.273593			17	0.467192	0.369518
18	0.499375	0.348865			18	0.443806	0.381161
19	0.497404	0.368691			19	0.61952	0.496748
20	0.529564	0.396314			20	0.598937	0.482569
21	0.516093	0.38239			21	0.578679	0.463412
22	0.47724	0.371002			22	0.662425	0.44496
23	0.499702	0.330648			23	0.618137	0.435358
43	0.493269	0.195705			43	0.788653	0.464516
63	0.582141	0.291859			63	0.849666	0.471164
83	0.777111	0.259933			83	0.872151	0.43667
103	0.732461	0.331073			103	0.911239	0.460674
123	0.706059	0.320587			123	0.936823	0.383463
143	0.790751	0.342443			143	0.851643	0.390595
163	0.848276	0.329653			163	0.913134	0.348151
183	0.909141	0.496704			183	0.803233	0.32902
203	0.829853	0.339944			203	0.961631	0.404592

## Sheet: Extended Data Fig. 4i, j
	FRAP R385H mutant (MSB88)				FRAP MEC-2 Control (MSB87)
t (s)	Mean Fluorescence	SD		t (s)	Mean Fluorescence	SD
0.372	0.99016	0.137699		0.372	0.912492	0.182889
0.744	1.05344	0.119145		0.744	1.04783	0.11383
1.116	0.999774	0.112161		1.116	1.07353	0.131373
1.488	0.941239	0.113982		1.488	1.00391	0.209729
1.86	1.01926	0.186635		1.86	0.983261	0.0760016
3.971	0	0		3.971	0	0
4.342	0.2077	0.305969		4.342	0.0955098	0.181651
4.713	0.123879	0.351105		4.713	0.0660826	0.224745
5.084	0.190202	0.243566		5.084	0.0945847	0.127173
5.455	0.246132	0.319738		5.455	0.128078	0.211642
5.826	0.19762	0.234369		5.826	0.0932749	0.165254
6.197	0.165389	0.150318		6.197	0.131676	0.187617
6.568	0.182938	0.224546		6.568	0.146148	0.1359
6.939	0.131789	0.224265		6.939	0.140994	0.220062
7.31	0.188008	0.205368		7.31	0.146179	0.210475
27.31	0.25	0.254755		27.31	0.147742	0.311995
47.31	0.269083	0.246557		47.31	0.314186	0.174994
67.31	0.376649	0.322389		67.31	0.22472	0.309776
87.31	0.3516	0.281074		87.31	0.282082	0.228449
107.31	0.383734	0.279857		107.31	0.246122	0.310821
127.31	0.444018	0.189829		127.31	0.368658	0.369161
147.31	0.522332	0.346351		147.31	0.376377	0.336333
167.31	0.509002	0.261421		167.31	0.303459	0.346417
187.31	0.535097	0.292587		187.31	0.350761	0.281899
207.314	0.56	0.252405		207.314	0.371453	0.256244

## Sheet: Extended Data Fig. 4k
Touch assays
pp (R385H) overexpressed (MSB182)	pp overexpressed (MSB194)
4	2
5	2
6	2
5	2
7	2
3	4
5	5
3	2
1	4
2	0
5	4
8	3
7	3
4	1
5	2
8	2
1	3
9	2
6	2
8	3
3	0
5	1
5	0
4	1
5	1
4	0
2	2
6	0
5	1
2	1
6	1
4	0
3	0
0	0
3	1
7	1
4	3
2	1
3	0
4	0
4	0
1	1
5	0
3	0
1	1
2	1
4	0
0	0
3	1
3	0
0	0
5	0
1	2
1	1
3	1
4	0
1	2
0	0
0	1
2	0

## Sheet: Extended Data Fig. 4l,m
mec-2 WT NMR								mec-2 R385H NMR
residue	H	N	Height	Volume	num			residue	H	N	Height	Volume	num
A.432.GLY.H	8.45382	109.45	37017821184	184644660	432			A.432.GLY.H	8.45134	109.446	40278933504	184644660	432
A.418.GLY.H	8.36281	109.543	65044393984	354352708	418			A.418.GLY.H	8.35612	109.53	63130513408	354352708	418
A.405.GLY.H	8.31243	109.595	44741296128	191281326	405			A.405.GLY.H	8.30859	109.597	28628844544	191281326	405
A.409.GLY.H	8.32437	109.389	40389574656	177433297	409			A.409.GLY.H	8.32151	109.386	23843880960	177433297	409
A.442.GLY.H	8.44604	111.702	24689123328	112666363	442			A.442.GLY.H	8.44393	111.678	2.31728e+10	112666363	442
A.434.GLY.H	8.38854	111.674	84225277952	306486964	434			A.434.GLY.H	8.38155	111.67	80859668480	306486964	434
A.420.GLY.H	8.59136	110.891	44103630848	186464059	420			A.420.GLY.H	8.5862	110.882	43489263616	186464059	420
A.398.GLY.H	8.49045	110.84	14241872896	7.92531e+07	398			A.398.GLY.H	8.50328	110.787	6114286080	7.92531e+07	398
A.424.GLY.H	8.38891	110.818	48274960384	197744840	424			A.424.GLY.H	8.38462	110.797	40907317248	197744840	424
A.404.GLY.H	8.47174	110.644	45416071168	174283565	404			A.404.GLY.H	8.4624	110.616	33280272384	174283565	404
A.401.GLY.H	8.62993	114.238	57706688512	136030840	401			A.401.GLY.H	8.62605	114.218	35606642688	136030840	401
A.429.SER.H	8.83433	117.172	36371517440	154989528	429			A.429.SER.H	8.83433	117.172	36371517440	154989528	429
A.437.THR.H	8.59887	117.135	23022110720	102844326	437			A.437.THR.H	8.59339	117.127	23054893056	102844326	437
A.465.ASN.H	8.61522	119.407	54642188288	187339116	465			A.465.ASN.H	8.61057	119.409	47739965440	187339116	465
A.422.SER.H	8.39428	118.984	9066535936	40910865	422			A.422.SER.H	8.39447	118.948	8882525184	40910865	422
A.456.SER.H	8.23176	118.455	10849574912	5.93162e+07	456			A.456.SER.H	8.23755	118.423	10377892864	5.93162e+07	456
A.467.SER.H	8.4709	117.985	36564615168	149861516	467			A.467.SER.H	8.46863	117.981	35075809280	149861516	467
A.448.SER.H	8.43183	117.603	20583911424	97554462	448			A.448.SER.H	8.42757	117.569	18896947200	97554462	448
A.379.SER.H	8.45022	117.244	65211076608	209275985	379			A.379.SER.H	8.45218	117.297	71565000704	209275985	379
A.440.THR.H	8.32822	117.314	18483779584	93012285	440			A.440.THR.H	8.32477	117.286	17090278400	93012285	440
A.439.THR.H	8.26025	117.023	22728097792	117180809	439			A.439.THR.H	8.25493	117.022	25874614272	117180809	439
A.438.THR.H	8.32804	116.737	21094287360	104737164	438			A.438.THR.H	8.3233	116.716	22034231296	104737164	438
A.402.SER.H	8.28445	116.604	44712337408	190496020	402			A.402.SER.H	8.27446	116.575	37715755008	190496020	402
A.469.THR.H	8.26857	116.233	58746355712	303272596	469			A.469.THR.H	8.26426	116.228	56117547008	303272596	469
A.436.SER.H	8.27249	116.324	41035591680	158332174	436			A.436.SER.H	8.26892	116.304	46086381568	158332174	436
A.478.LEU.H	7.8291	119.607	165701287936	180248712	478			A.478.LEU.H	7.82522	119.599	137682550784	180248712	478
A.470.SER.H	8.40451	119.499	31225640960	145865833	470			A.470.SER.H	8.4003	119.484	37239623680	145865833	470
A.453.GLN.H	8.23674	119.509	44177068032	228125900	453			A.453.GLN.H	8.23066	119.488	60452909056	228125900	453
A.410.HIS.H	8.23542	119.914	14085624832	6.26334e+07	410			A.410.HIS.H	8.24287	119.902	6211448832	6.26334e+07	410
A.472.SER.H	8.42814	120.405	75049402368	258903052	472			A.472.SER.H	8.42402	120.4	72261484544	258903052	472
A.426.PHE.H	8.23136	120.394	99592011776	268261187	426			A.426.PHE.H	8.22644	120.392	58984439808	268261187	426
A.394.ASP.H	8.36342	120.327	34884050944	63320978	394			A.394.ASP.H	8.36929	120.242	11422336000	63320978	394
A.399.MET.H	8.06149	120.818	54959005696	3.19419e+07	399			A.399.MET.H	8.05734	120.803	20441470976	3.19419e+07	399
A.395.TRP.H	7.92414	121.501	42639175680	66174730	395			A.395.TRP.H	7.91401	121.546	15137748992	66174730	395
A.479.LEU.H	7.80495	122.82	172403458048	210679238	479			A.479.LEU.H	7.80009	122.815	138338091008	210679238	479
A.454.PHE.H	8.17794	121.665	77013270528	229441678	454			A.454.PHE.H	8.17319	121.656	48098041856	229441678	454
A.462.SER.H	8.42542	121.362	79044788224	229532014	462			A.462.SER.H	8.42156	121.358	77058654208	229532014	462
A.466.GLN.H	8.45681	121.891	40616579072	139905337	466			A.466.GLN.H	8.45181	121.886	41652715520	139905337	466
A.451.GLU.H	8.39848	122.192	97702674432	231489244	451			A.451.GLU.H	8.39367	122.181	71515078656	231489244	451
A.461.ILE.H	8.34625	122.24	215322066944	278509472	461			A.461.ILE.H	8.34228	122.239	182900572160	278509472	461
A.450.ARG.H	8.30873	122.276	53900840960	141197544	450			A.450.ARG.H	8.3011	122.275	46304526336	141197544	450
A.419.LEU.H	8.32476	122.557	74002464768	253167244	419			A.419.LEU.H	8.31933	122.547	75115790336	253167244	419
A.471.VAL.H	8.272	122.698	52884537344	249661994	471			A.471.VAL.H	8.272	122.698	52884537344	249661994	471
A.400.VAL.H	8.31023	122.979	58990444544	96913831	400			A.400.VAL.H	8.3044	122.951	32006789120	96913831	400
A.455.HIS.H	8.17777	122.45	1.61325e+10	7.98165e+07	455			A.455.HIS.H	8.17613	122.446	16873412608	7.98165e+07	455
A.443.ARG.H	8.13591	122.442	54158974976	158000046	443			A.443.ARG.H	8.12891	122.439	53586542592	158000046	443
A.423.GLN.H	8.4308	122.753	3.21405e+10	325621788	423			A.423.GLN.H	8.42504	122.724	5.83072e+10	325621788	423
A.477.ALA.H	8.46455	123.012	44030513152	172353194	477			A.477.ALA.H	8.45295	123.053	4.99991e+10	172353194	477
A.468.GLN.H	8.528	123.182	34483314688	158690852	468			A.468.GLN.H	8.52412	123.158	39193022464	158690852	468
A.373.LYS.H	8.45268	123.292	196583571456	461811444	373			A.373.LYS.H	8.45268	123.292	196583571456	461811444	373
A.473.GLN.H	8.46616	123.512	70887784448	294703010	473			A.473.GLN.H	8.4629	123.5	69838446592	294703010	473
A.445.LEU.H	8.41796	123.73	126855798784	209787060	445			A.445.LEU.H	8.41212	123.715	100232888320	209787060	445
A.403.GLU.H	8.74462	123.74	72555831296	217829438	403			A.403.GLU.H	8.73704	123.697	49943552000	217829438	403
A.447.ARG.H	8.44076	124.292	32096829440	5.49197e+07	447			A.447.ARG.H	8.44076	124.292	32096829440	5.49197e+07	447
A.376.GLU.H	8.58445	125.415	184071569408	257775285	376			A.376.GLU.H	8.57695	125.403	179030081536	257775285	376
A.375.GLU.H	8.61183	126.914	165986795520	271625859	375			A.375.GLU.H	8.60569	126.887	163665461248	271625859	375
A.463.ALA.H	8.43227	128.49	90968801280	216638143	463			A.463.ALA.H	8.42811	128.484	76575268864	216638143	463
A.457.ALA.H	8.39407	127.054	41367445504	152341917	457			A.457.ALA.H	8.391	127.068	35429777408	152341917	457
A.380.LEU.H	8.36969	126.514	106894204928	196155750	380			A.380.LEU.H	8.37011	126.528	107467792384	196155750	380
A.431.ALA.H	8.33919	126.136	42795921408	165578093	431			A.431.ALA.H	8.33724	126.143	31785484288	165578093	431
A.458.ALA.H	8.28858	126.01	110865235968	231193056	458			A.458.ALA.H	8.2853	126.008	90494459904	231193056	458
A.452.ALA.H	8.29992	125.197	86275129344	200417397	452			A.452.ALA.H	8.29402	125.174	56356171776	200417397	452
A.427.HIS.H	8.18537	125.237	38821158912	129603541	427			A.427.HIS.H	8.18363	125.188	23402866688	129603541	427
A.374.VAL.H	8.39881	124.761	151923900416	222918041	374			A.374.VAL.H	8.39485	124.757	140483805184	222918041	374
A.475.ASP.H	8.34764	124.53	253031874560	384317008	475			A.475.ASP.H	8.34233	124.525	200128069632	384317008	475
A.446.LEU.H	8.27482	124.591	104184086528	201776030	446			A.446.LEU.H	8.27063	124.569	80092610560	201776030	446
A.474.LEU.H	8.21918	124.255	152618975232	262422369	474			A.474.LEU.H	8.21485	124.251	127602974720	262422369	474
A.425.ALA.H	8.11987	124.289	65928863744	202721793	425			A.425.ALA.H	8.11214	124.284	49030967296	202721793	425
A.397.GLN.H	8.14361	124.056	49035730944	82778895	397			A.397.GLN.H	8.13932	124.052	17475678208	82778895	397
A.480.ILE.H	8.01711	123.749	235688656896	254812836	480			A.480.ILE.H	8.01248	123.743	182984736768	254812836	480
A.477.ALA.H	8.45273	122.7	83621953536	325621788	477			A.477.ALA.H	8.44711	122.693	133145198592	325621788	477
A.481.ARG.H	8.03809	132.077	147121356800	169045420	481			A.481.ARG.H	8.03406	132.073	122944233472	169045420	481
A.421.SER.H	8.25266	116.455	25640163328	224255392	421			A.421.SER.H	8.24745	116.459	26400399360	224255392	421
A.430.GLN.H	8.45515	123.138	57473617920	262866510	430			A.430.GLN.H	8.45515	123.138	57473617920	262866510	430
A.449.MET.H	8.43637	123.281	2.07873e+10	452478376	449			A.449.MET.H	8.43637	123.281	2.07873e+10	452478376	449
