# Supplementary material for: A MEC-2/stomatin condensate liquid-to-solid phase transition controls neuronal mechanotransduction during touch sensing
Source: Nat Cell Biol. 2023 Oct 19;25(11):1590–9. doi: 10.1038/s41556-023-01247-0 (PMC10635833; doi:10.1038/s41556-023-01247-0)
Supplement: Supplementary file 22 — Statistical source file for all panels containing relevant numerical data. [file 41556_2023_1247_MOESM22_ESM.xlsx]

## Sheet: Extended Data Fig. 5e
Touch assay (Sum)
Ctrl	UNC-89 mutant (MSB590)
9	9
10	8
10	9
8	7
10	9
10	7
8	8
10	9
8	9
10	8
9	9
10	6
8	7
10	10
10	10
10	9
10	10
9	8
10	9
10	7
9	10
9	9
10	7
9	9
10	9
10	10
10	5
10	7
10	10
10	9
10	5
10	7
10	9
9	9
10	6
10	8
9	8
10	6
10	6
9	9
	7
	5
	6
	7
	6
	6
	7
	5
	8
	9
	7

## Sheet: Extended Data Fig. 5f
RFP fluorescence
Ctrl (GN692) Mean	SD	UNC-89 Mutant (MSB697) Mean	SD
0.00376843	0.0141292	0.00233282	0.00872708
0.00358171	0.0142275	0.00194568	0.00816158
0.00406648	0.0137694	0.00235232	0.00748415
0.00345919	0.0128019	0.00231521	0.00756097
0.00325435	0.0121384	0.0024475	0.00744326
0.00275385	0.0110314	0.00242354	0.00816506
0.00206524	0.00964539	0.00206	0.00889011
0.000968059	0.00894837	0.001173	0.00996224
0.000390348	0.00831175	0.00140797	0.00972681
-0.000185254	0.00743463	0.00106332	0.00981102
-0.000914629	0.00672784	0.00121098	0.00929195
-0.000861961	0.00665413	0.00186947	0.00949446
-0.000580466	0.00668385	0.0020405	0.00894918
-0.000686654	0.00639204	0.00134006	0.00893274
-0.000594673	0.00684348	0.00106162	0.00904791
-0.000769753	0.00762857	0.000729178	0.00882171
-0.000733562	0.00755112	0.000356075	0.00837795
-0.00129571	0.0077104	0.000326858	0.00846803
-0.00119793	0.00821622	6.32141e-05	0.00811342
-0.000788803	0.00822911	0.000150396	0.00786976
0.000334022	0.00768927	0.000653317	0.00805013
0.000432953	0.00778269	9.44344e-05	0.00786662
0.000821742	0.00779289	-0.000538863	0.00748284
0.000822246	0.00769603	-0.000521981	0.00780454
0.000534246	0.00742155	-0.000578537	0.00775155
-0.000101135	0.0073412	-0.00116098	0.00724667
-0.000533585	0.00764195	-0.000970711	0.00700655
-0.000185486	0.00731587	-0.00068559	0.00607598
-0.000316491	0.00655081	-0.000205636	0.00589063
-0.000342607	0.00631285	-0.000166304	0.00523441
-0.00040925	0.00635529	2.53371e-05	0.00432812
-0.000121048	0.00636833	0.000526188	0.00375464
0.000222117	0.00666229	0.000966061	0.0036892
0.000750558	0.00591357	0.000646182	0.00422321
0.00129014	0.00580619	0.000901796	0.00372935
0.00220611	0.0051865	0.00069333	0.00454261
0.00277336	0.00393789	0.000444488	0.00479324
0.00270358	0.00397431	0.000339363	0.00504821
0.0023264	0.00431791	0.000398131	0.00502214
0.00230852	0.00444929	-0.000305668	0.00573876
0.00177083	0.00437774	-2.03509e-05	0.0061697
0.00217588	0.00450776	-3.93537e-05	0.00673251
0.00235483	0.00426111	-0.000736763	0.00789917
0.00273485	0.00433984	-0.00115169	0.00774068
0.00280157	0.00501789	-0.000405984	0.00768547
0.00265326	0.00510658	-0.000413607	0.00774811
0.00202236	0.00506404	-0.00043654	0.00754715
0.00162941	0.00509564	-0.000210989	0.00680979
0.00130437	0.00536908	-3.25385e-05	0.00655097
0.000725998	0.00470819	-0.000545972	0.0060467
0.00136779	0.0044759	-0.000706624	0.00578912
0.000678204	0.00389443	-0.000645271	0.0057358
0.000680255	0.00427157	-0.000489173	0.00655341
0.000260766	0.0039379	-0.000692499	0.0080665
0.000805776	0.00471266	-0.00106938	0.00898932
-0.000128467	0.00559262	-0.00110768	0.00928428
6.51537e-05	0.00681819	-0.00100663	0.00889198
-0.000178526	0.00742799	-0.000421467	0.00824731
-0.00052298	0.00757402	0.000392673	0.00722816
-0.00169592	0.0075853	0.00130827	0.00651569
-0.00212635	0.00735391	0.00123741	0.00638552
-0.00278691	0.00716473	0.000753558	0.00614445
-0.00350842	0.00685113	0.000235056	0.00590886
-0.00348577	0.00693305	-0.000591124	0.00584077
-0.00378317	0.0071227	-0.00107532	0.00596501
-0.00359284	0.00730994	-0.00121265	0.0065255
-0.00366201	0.00802395	-0.000952568	0.00760952
-0.00339973	0.00795576	-0.00143558	0.00833117
-0.00329141	0.00790585	-0.00147749	0.00794689
-0.00333895	0.00760592	-0.00176786	0.00883051
-0.00329652	0.00765017	-0.00216672	0.00855996
-0.00313519	0.00720389	-0.00288194	0.00803488
-0.00377242	0.00775883	-0.00295372	0.00759104
-0.00453059	0.00723914	-0.00326379	0.00774428
-0.00500977	0.00726004	-0.00323976	0.00708673
-0.00575275	0.00716154	-0.00437485	0.00778406
-0.00737175	0.00711505	-0.00653539	0.0107592
-0.010591	0.0130441	-0.00859467	0.0141275
-0.0130437	0.0201647	-0.00981711	0.0166882
-0.0153546	0.027305	-0.0118886	0.0224433
-0.0173914	0.0346458	-0.0118048	0.024883
-0.018462	0.0406032	-0.0107076	0.0254011
-0.0174164	0.0413043	-0.00928689	0.0263728
-0.0176425	0.0429964	-0.0086993	0.027324
-0.0174996	0.0428767	-0.00789799	0.0269117
-0.0192191	0.0429781	-0.00802359	0.0276258
-0.0217609	0.0430227	-0.00718012	0.0282158
-0.0247464	0.0445489	-0.00764907	0.0294568
-0.0263119	0.0447516	-0.00705939	0.0306375
-0.0275123	0.0464795	-0.00670863	0.0317027
-0.0277248	0.0466027	-0.00555667	0.0318952
-0.0262166	0.0461377	-0.00512043	0.0324287
-0.0233125	0.0453006	-0.00424515	0.0322017
-0.0211124	0.0464428	-0.00403058	0.0323553
-0.0184601	0.0455615	-0.00378795	0.0318586
-0.0156524	0.0465691	-0.00325048	0.0306922
-0.0119477	0.0457676	-0.00245491	0.0278626
-0.00269355	0.0346381	-0.00116551	0.0253172
0.00681379	0.0236236	-0.000360966	0.0232178
0.0154163	0.0170056	0.000358488	0.0207125
0.0243756	0.0163449	-6.26731e-05	0.0200693
0.0312677	0.0245864	-0.000943561	0.0206029
0.0313194	0.0246366	-0.00201912	0.0215249
0.0307173	0.0252774	-0.00260845	0.02207
0.0292698	0.0260708	-0.00296752	0.0226624
0.0269463	0.0263592	-0.00292187	0.0227393
0.0251935	0.0273845	-0.00291373	0.0231114
0.0235966	0.0286597	-0.00313326	0.0233053
0.0216818	0.0290887	-0.00286767	0.0235306
0.0206008	0.0296278	-0.00310692	0.023801
0.0196157	0.0300104	-0.00307639	0.0239529
0.0190341	0.0296874	-0.00288897	0.0241156
0.0179775	0.0290814	-0.0033797	0.0242353
0.0177086	0.0286812	-0.00406787	0.0243558
0.0173886	0.0275971	-0.0047058	0.0243676
0.0175325	0.02748	-0.00599737	0.0243921
0.016643	0.027409	-0.00697089	0.0242924
0.0161519	0.0272675	-0.0073512	0.0243617
0.0151615	0.0277085	-0.0083199	0.0239563
0.0141024	0.0276689	-0.00862683	0.0237259
0.0130832	0.0277376	-0.00858043	0.0239004
0.0121381	0.0277561	-0.00912566	0.0237442
0.0114262	0.0278546	-0.00960575	0.0235682
0.0106566	0.0269675	-0.00973796	0.0240598
0.00971433	0.0268606	-0.0104358	0.0239161
0.00874972	0.0258988	-0.011271	0.0239019
0.00845965	0.0255421	-0.0119233	0.0241278
0.00837061	0.0256174	-0.0126923	0.0242929
0.00841821	0.0259987	-0.0136342	0.0243968
0.00806111	0.026055	-0.0137198	0.0248383
0.0077653	0.0263051	-0.0139689	0.0246751
0.00695859	0.0261443	-0.0139669	0.024549
0.00610453	0.0265303	-0.0137126	0.0242922
0.00556523	0.0267995	-0.013824	0.0239125
0.00524359	0.0269201	-0.0141748	0.0235039
0.00480757	0.0270499	-0.014345	0.023262
0.0041394	0.0269585	-0.0144943	0.0230488
0.00350478	0.0263444	-0.0147473	0.0231621
0.00297798	0.0258602	-0.0142286	0.0230504
0.00277317	0.0255998	-0.0138052	0.023384
0.00242481	0.0257501	-0.0135785	0.023852
0.00244217	0.0263999	-0.0135043	0.024187
0.00183977	0.0268686	-0.0133127	0.0247907
0.00151719	0.0279207	-0.013814	0.025427
0.000552388	0.0289704	-0.0138838	0.0259962
9.11735e-05	0.0295191	-0.0138897	0.0262056
-0.000898921	0.0296523	-0.0134504	0.0268149
-0.00165596	0.0302881	-0.0134902	0.0272779
-0.00303768	0.0307797	-0.0135144	0.0284698
-0.00396922	0.0315852	-0.0139101	0.0294155
-0.0054179	0.0329011	-0.0139956	0.0303003
-0.00676003	0.0343103	-0.0145785	0.0311571
-0.00790471	0.0356544	-0.0142214	0.031719
-0.00882793	0.0366619	-0.0135602	0.0324295
-0.00975847	0.0372047	-0.0128985	0.0334392
-0.0104061	0.0366625	-0.0131822	0.0332713
-0.00982162	0.0357904	-0.01337	0.0327143
-0.00891403	0.0343361	-0.013853	0.0325941
-0.0080919	0.0325668	-0.0148546	0.0308674
-0.00706583	0.0310456	-0.0156281	0.0295578
-0.00582908	0.0302655	-0.0142963	0.0325657
-0.0053969	0.0296078	-0.0125781	0.0365768
-0.00514879	0.029122	-0.011461	0.0404322
-0.0054972	0.0284333	-0.00857482	0.0509476
-0.00545691	0.0282731	-0.0060731	0.0601142
-0.00593063	0.028027	-0.00562328	0.0642877
-0.00676519	0.027344	-0.00500013	0.0686327
-0.00765039	0.0270208	-0.00310084	0.0756533
-0.00797825	0.0276852	-0.00374772	0.0744402
-0.00906634	0.0275451	-0.0041263	0.0750661
-0.0100606	0.0278724	-0.00480836	0.0724594
-0.0102169	0.0287515	-0.00544291	0.0704741
-0.0112691	0.0299902	-0.00733595	0.0653083
-0.0122803	0.0311988	-0.00747668	0.0650076
-0.0129538	0.0325307	-0.00781454	0.0630702
-0.0137261	0.033515	-0.00652228	0.0673783
-0.0142753	0.0341178	-0.00746386	0.0648663
-0.0138808	0.0340043	-0.0080608	0.0622467
-0.0138841	0.0340829	-0.00796868	0.0633395
-0.0138751	0.0344566	-0.00832193	0.0624414
-0.0135866	0.0345694	-0.00907632	0.0600512
-0.0136356	0.0344689	-0.00854634	0.0624726
-0.0141878	0.0344667	-0.0082238	0.0656621
-0.0132587	0.0338619	-0.00893072	0.0631274
-0.0126121	0.0322755	-0.00914378	0.0656102
-0.0118656	0.0311729	-0.00977031	0.0671679
-0.0118283	0.030026	-0.00918641	0.0715084
-0.0109209	0.0289884	-0.00918172	0.0726448
-0.0108508	0.0290749	-0.00852176	0.0755211
-0.0102851	0.0298311	-0.00745522	0.0769448
-0.00999108	0.0300658	-0.00647707	0.0786873
-0.00941512	0.0301094	-0.00635981	0.0764487
-0.00942973	0.0304395	-0.00498747	0.0785245
-0.00969243	0.0293315	-0.00510453	0.0784651
-0.00989825	0.0281978	-0.00643456	0.0767261
-0.00969448	0.0273591	-0.00587643	0.0793691
-0.00983312	0.0264418	-0.00672619	0.0799589
-0.0103598	0.0252848	-0.00807009	0.0786677
-0.0110675	0.0247819	-0.00841818	0.0779277
-0.0118054	0.0245949	-0.00791369	0.0793666
-0.0132497	0.0245993	-0.00934689	0.0755958
-0.014165	0.0246364	-0.00884236	0.0756594
-0.0145071	0.0245422	-0.00977235	0.0739589
-0.0145086	0.024708	-0.010106	0.0749389
-0.0144553	0.024549	-0.0101729	0.0754262
-0.0141838	0.0239645	-0.00977462	0.0770533
-0.0140034	0.0229653	-0.00970808	0.0783802
-0.0133901	0.0221415	-0.00837336	0.0815623
-0.0129241	0.0209574	-0.00836279	0.0814489
-0.0130333	0.0203057	-0.0071776	0.0853743
-0.0127781	0.0200444	-0.00787963	0.083127
-0.0132006	0.0203114	-0.008942	0.0804263
-0.0136725	0.0210537	-0.00956928	0.078991
-0.0136771	0.0213185	-0.00930848	0.0777806
-0.0131121	0.0215243	-0.0106189	0.0722305
-0.0127314	0.0217054	-0.0100962	0.0721543
-0.0108435	0.02104	-0.00933271	0.0728093
-0.00893705	0.0205194	-0.0080025	0.0739122
-0.00776425	0.0205436	-0.00758069	0.0746577
-0.00645176	0.0203269	-0.00759588	0.0736521
-0.0055317	0.0198475	-0.00827913	0.0710937
-0.00498576	0.0207848	-0.0090461	0.068674
-0.00543301	0.0210239	-0.0099605	0.0679087
-0.00487116	0.0211486	-0.00987598	0.068378
-0.00494372	0.0217073	-0.0111906	0.0651392
-0.00510355	0.0214768	-0.0121504	0.0629581
-0.00590523	0.0211649	-0.0121925	0.064166
-0.00642232	0.0210877	-0.0138979	0.0599116
-0.00765208	0.0214574	-0.0145773	0.0596553
-0.00837575	0.0215478	-0.0135132	0.0639116
-0.00936495	0.0227048	-0.0118138	0.0707221
-0.00967636	0.0232957	-0.0114924	0.0725559
-0.00939849	0.0235217	-0.00986541	0.0774627
-0.0092035	0.0238256	-0.00998121	0.0754582
-0.00944759	0.0244261	-0.00953757	0.0749052
-0.00890438	0.0246287	-0.0114707	0.0658212
-0.00823266	0.0246728	-0.01295	0.0593462
-0.00838191	0.0251901	-0.0147921	0.0528161
-0.00829567	0.0253312	-0.015579	0.0524172
-0.00818646	0.0252022	-0.0172032	0.0505955
-0.00817442	0.0245797	-0.0171286	0.0541601
-0.00875189	0.0242114	-0.0171894	0.0562773
-0.00907199	0.0242567	-0.0166217	0.0595181
-0.00966329	0.0247588	-0.0173647	0.0590999
-0.010163	0.0254538	-0.0180396	0.0566809
-0.0111341	0.02635	-0.0176858	0.0551598
-0.0116967	0.0274156	-0.0171371	0.0562133
-0.0124851	0.0277388	-0.016754	0.0568533
-0.0131995	0.0279595	-0.016255	0.0568477
-0.0137042	0.02794	-0.0160406	0.0572659
-0.0138004	0.0279411	-0.0160071	0.0578534
-0.0142955	0.0273736	-0.0172012	0.0539357
-0.01406	0.0271364	-0.0182288	0.0502822
-0.0141606	0.0267845	-0.0186575	0.0482478
-0.0145742	0.025709	-0.0183466	0.0486738
-0.0146609	0.0244412	-0.0179515	0.0502953
-0.0148691	0.0238296	-0.0166141	0.0532415
-0.0156965	0.0232286	-0.0166838	0.0551208
-0.0157285	0.0228459	-0.0169721	0.0555626
-0.0162145	0.0235469	-0.0182059	0.0539298
-0.0165569	0.0242504	-0.0191978	0.0534527
-0.016528	0.0245223	-0.0205272	0.0526365
-0.0160683	0.0246926	-0.0214882	0.0495557
-0.0159342	0.0247804	-0.0225666	0.0480069
-0.015252	0.0246385	-0.0218589	0.0493847
-0.0147324	0.0245427	-0.0216215	0.0491372
-0.0148912	0.0248496	-0.0220625	0.0470753
-0.0150952	0.0240668	-0.0219469	0.0480915
-0.0150227	0.023809	-0.021548	0.0481254
-0.0151322	0.0237348	-0.0220717	0.0476597
-0.0162926	0.0242139	-0.0229544	0.0466704
-0.0161448	0.0241319	-0.0228653	0.0467336
-0.0162285	0.0244024	-0.0226012	0.0473142
-0.0169359	0.0250227	-0.0226707	0.047995
-0.0169118	0.0253797	-0.0225894	0.0488977

## Sheet: Extended Data Fig. 5g
Touch assay
unc-89 (loxP) (MSB930)	unc-89(loxP); rgefp-1p::CRE (MSB941)
10	6
9	6
6	7
9	10
8	5
6	3
8	9
9	8
10	6
8	10
7	7
9	6
10	8
9	8
10	10
9	7
10	5
9	8
9	10
9	10
10	4
8	10
6	3
10	10
10	9
6	10
10	7
8	6
9	8
8	0
10	6
10	7
7	10
9	10
9	7
10	9
8	2
8	4
9	10
10	9
10	8
9	8
8	6
8	5
10	9
10	3
9	10
10	7
10	2
8	8
8	6
8	10
8	6
8	6
10	6
9	10
8	6
10	10
10	7
10	8

## Sheet: Extended Data Fig. 5i
mec-2::mCherry (MSB87)			unc-89loxP (MSB930)			mec-17p::CRE (MSB1167)			unc-89 mir32;mir38 (MSB590)			mec-17p::CRE; unc-89(loxP) (MSB1171)
-3.55733	5.00807	3.14891	-4.99686	-0.515418	-7.92596	-5.11634	4.32995	0.143408	-4.00489	2.64985	-0.185244	5.41159	-2.89279	1.9443
-4.39481	5.16513	-1.42996	-4.72297	-0.343734	-7.94295	-5.20864	4.15557	0.295165	-3.60214	2.87531	-0.167797	4.95245	-3.30475	2.13314
-3.47684	5.08261	3.23318	-4.53662	-0.274367	-7.93704	-5.19455	4.10427	0.280309	-2.91254	3.44337	-0.148151	4.46911	-3.73503	2.28176
-3.50486	5.01601	3.37363	-4.4324	-0.287821	-7.8891	-5.11866	4.12887	0.346475	-2.43115	3.68292	-0.139768	3.62932	-4.1777	2.57293
-3.40542	5.04547	3.39503	-4.24006	-0.136952	-7.85454	-4.89093	4.30988	0.300129	-1.95184	4.0048	-0.113941	3.26676	-4.34042	2.59583
-3.56619	4.79753	3.59672	-3.9438	-0.0187853	-7.78462	-4.76995	4.44099	0.29433	-1.86444	4.0588	-0.0509852	2.7039	-4.58395	2.76044
-4.98188	4.66057	-1.63112	-2.76649	0.402551	-7.62142	-4.56638	4.52486	0.30806	-1.11027	4.43308	-0.0513124	2.06249	-4.73763	2.88209
-2.61026	5.58678	3.25634	-2.35269	0.500563	-7.52673	-4.52289	4.51565	0.405648	-0.575262	4.64789	-0.0122126	1.51021	-4.83993	2.96056
-2.90734	5.29943	3.40603	-2.22927	0.472343	-7.50683	-4.37859	4.51989	0.500679	-0.479136	4.61651	-0.00522644	1.00863	-4.88501	2.99714
-2.67765	5.44521	3.31348	-1.83717	0.532671	-7.40898	-4.14471	4.67548	0.476196	0.273176	4.69284	0.0225709	0.308798	-4.86858	3.12643
-5.27037	4.30914	-1.59418	-1.41582	0.516717	-7.36804	-3.97309	4.71999	0.544015	0.872075	4.69873	-0.00394881	-0.268767	-4.81752	3.17399
-5.3412	4.19713	-1.61616	-1.36338	0.546218	-7.27483	-3.475	4.88809	0.64515	1.24825	4.74225	0.00689939	-0.671682	-4.74159	3.1295
-5.33616	4.16944	-1.62973	-0.670929	0.538661	-7.12698	-2.94799	5.12593	0.644679	1.42681	4.64978	0.0149217	-1.04926	-4.59637	3.27064
-5.26167	4.29613	-1.6746	-0.281026	0.583096	-6.97496	-2.76952	5.15624	0.750272	1.77851	4.70088	0.0391513	-1.56124	-4.44977	3.24275
-2.25906	5.76275	3.27905	-0.141654	0.563057	-6.91984	-2.4127	4.8717	1.11485	2.02479	4.75887	0.0389498	-2.0568	-4.28151	3.23915
-2.0403	5.91437	3.18681	0.277065	0.673604	-6.66058	-1.93022	5.08514	1.1159	2.42813	4.69481	0.0437478	-2.50696	-4.01114	3.32512
-2.1442	5.8075	3.23816	0.943652	0.695393	-6.37586	-1.33421	5.21936	1.16788	2.87868	4.56079	0.0960092	-3.24756	-3.72756	3.16914
-2.25455	5.74145	3.34026	1.48043	0.688908	-6.1701	-0.882184	5.32466	1.21671	3.05104	4.50154	0.139443	-3.52313	-3.5422	3.18041
-2.39565	5.58756	3.40169	1.90676	0.476443	-6.03023	-0.447688	5.46372	1.23023	3.21861	4.49425	0.150901	-3.9271	-3.29596	3.10741
-1.92788	5.96508	3.17642	2.29534	0.455806	-5.76657	-0.0114222	5.6182	1.1743	3.83953	4.33771	0.285609	-4.36967	-2.9999	3.01342
-1.7924	6.05499	3.1049	3.01117	0.218276	-5.37743	0.712983	5.74679	1.06064	4.78594	4.14454	0.423378	-5.05817	-2.53656	2.79259
-1.36713	6.25353	2.96138	3.15404	0.0257224	-5.25359	1.24401	5.74726	1.06033	4.80735	4.24631	0.451655	-5.36326	-2.09777	2.72895
-1.29154	6.27704	2.95502	3.4689	-0.352219	-4.98711	1.8667	5.61405	0.957568	5.04048	4.12786	0.483815	-5.50765	-1.6642	2.70648
-1.08881	6.34096	2.86885	3.7924	-0.485733	-4.5995	1.58831	5.5205	0.826494	4.85218	4.11173	0.473186	-5.73318	-0.888052	2.58247
-0.231151	6.58918	2.77122	3.96774	-0.786375	-4.36467	1.71671	5.38277	0.806727	5.18806	3.62975	0.443031	-5.64698	-0.28629	2.61958
-0.250288	6.5997	2.78442	4.13649	-0.87642	-4.21222	1.88875	5.33784	0.752231	5.34678	3.03525	0.572627	-5.53099	0.516184	2.49399
-0.178355	6.60483	2.71396	4.48304	-0.9174	-3.90235	2.49293	5.22618	0.856013	5.27316	2.80538	0.611231	-5.36128	1.15488	2.34546
0.0788725	6.6669	2.65706	4.72773	-1.02897	-3.72686	2.862	5.24426	0.844075	5.19173	2.35819	0.558063	-5.17091	1.56655	2.25139
0.148415	6.68399	2.63779	5.19758	-1.21884	-3.1876	3.46037	5.15494	0.848297	5.05382	1.86966	0.642727	-4.94532	2.16746	2.09163
0.303328	6.70414	2.45017	5.38158	-1.34619	-3.00039	3.84203	5.00437	0.80432	5.15567	2.03528	0.498612	-4.63781	2.69114	1.92711
0.676051	6.72991	2.38038	5.73581	-1.45628	-2.64276	3.967	4.91251	0.92157	5.222	1.76711	0.628395	-4.32361	3.10749	1.77263
0.693358	6.64596	2.49114	6.15986	-1.60752	-2.23441	4.16918	4.65174	0.763116	5.25983	1.52646	0.629989	-3.74413	3.73838	1.62066
0.920606	6.68915	2.41937	6.46899	-2.02178	-1.65323	4.35874	4.34669	0.647194	5.29345	1.27794	0.648281	-3.17399	4.18908	1.47848
1.19052	6.60541	2.31197	6.66047	-2.42157	-1.16842	4.59367	4.05629	0.7836	5.20984	0.90994	0.705751	-2.69792	4.39978	1.41492
1.20564	6.52296	2.33923	6.66183	-2.8377	-0.781308	4.58769	3.79754	0.696752	5.13305	0.588315	0.662874	-2.13743	4.74111	1.26085
1.13752	6.51516	2.23949	6.52533	-3.4215	-0.288204	4.91469	3.44726	0.885321	4.94527	0.30125	0.671388	-1.95067	4.77594	1.20312
1.26064	6.43067	2.25487	6.42338	-3.71605	0.018535	5.18129	3.15136	0.84054	4.58566	-0.385409	0.670328	-1.89797	4.73157	1.23556
1.41988	6.36874	2.10132	6.58267	-3.32482	-0.214852	5.22134	3.03195	0.841425	4.37825	-0.53313	0.637687	-1.64228	4.82382	1.16868
1.37751	6.38141	2.16954	6.65078	-2.94709	-0.537466	5.36709	2.50337	0.754454	3.92128	-1.11999	0.584426	-2.70793	4.2064	1.28072
1.61541	6.30685	2.07831	6.58327	-2.54035	-0.932442	5.17583	2.47169	0.638674	3.3586	-1.64695	0.543856	-3.54347	3.40133	1.46767
1.62875	6.30558	2.05753	6.49792	-2.41582	-1.0033	5.16513	1.87107	0.498501	3.12939	-1.79852	0.51604	-4.10092	2.73301	1.59458
1.88453	6.179	2.02091	6.04591	-2.17243	-1.63673	5.03557	1.67418	0.545066	2.66892	-1.98651	0.495412	-4.51195	1.82114	1.81614
1.69527	6.18056	2.05795	5.60328	-1.62697	-2.3142	4.83531	1.29051	0.487134	2.44716	-2.09237	0.449455	-4.65145	1.18383	1.97539
1.55758	6.21216	2.15293	5.26728	-1.0851	-2.80227	4.64259	1.07404	0.384294	1.55948	-2.52842	0.463082	-4.58482	0.732985	2.03557
1.6167	6.20033	2.11583	4.91865	-0.501939	-3.20058	4.45367	1.1891	0.473792	1.33895	-2.69134	0.385819	-4.54525	0.242895	2.11422
1.56237	6.19052	2.12148	4.127	-0.112294	-3.84212	4.24289	0.66205	0.378503	0.843539	-2.97368	0.351033	-4.50202	-0.231243	2.13578
1.52354	6.14906	2.15133	3.74056	0.338519	-4.00721	4.08404	0.389935	0.359025	0.753969	-3.01621	0.351066	-4.46972	-0.721369	2.1795
1.53787	6.12357	2.0733	-1.23806	-4.5366	2.43753	3.95033	0.324706	0.320356	0.764223	-3.13477	0.330281	-4.17144	-1.38147	2.29268
1.46765	6.10875	2.16498	-1.32456	-4.38451	2.52779	3.71839	0.028067	0.196568	0.0106055	-3.24326	0.27468	-3.89696	-1.80173	2.29945
1.37813	6.113	2.14421	-1.53001	-4.17359	2.71493	3.40682	-0.28321	0.0998039	-0.103805	-3.30434	0.249536	-3.65092	-2.08911	2.36752
1.33965	6.1066	2.20262	-1.56802	-3.91395	2.9338	3.09584	-0.546498	-0.0586083	-0.563069	-3.41505	0.153286	-3.45078	-2.31936	2.39378
1.31105	6.12615	2.20953	3.52217	1.51529	-3.66555	2.55224	-1.00115	-0.221666	-1.26926	-3.68481	0.0413562	-3.21736	-2.5288	2.4282
1.41488	6.01615	2.11093	-1.66148	-3.37159	3.42362	2.14803	-1.18899	-0.291753	-1.82392	-3.87297	-0.0308563	-2.96437	-2.65596	2.47271
1.49118	5.87443	2.12916	-1.66326	-3.48876	3.28239	1.7484	-1.50685	-0.449332	-2.26792	-3.80768	-0.10836	-2.59294	-2.85108	2.4463
1.49167	5.7052	1.96712	-1.62405	-3.62851	3.1464	1.74528	-1.08227	-0.353369	-3.03364	-3.63172	-0.142682	-2.17769	-3.08204	2.43427
1.33857	5.82142	2.06353	-1.81137	-3.41532	3.2677	1.78829	-1.09499	-0.41818	-2.88172	-3.68031	-0.11652	-1.9292	-3.16441	2.42897
1.18478	5.80179	2.06834	-1.85102	-3.50615	3.20143	1.33676	-1.19632	-0.49202	-3.24509	-3.61518	-0.0635753	-1.6914	-3.301	2.43665
1.13146	5.78345	2.01453	-1.9637	-3.36419	3.30292	1.27665	-1.22117	-0.567742	-3.39806	-3.51575	-0.0562223	-1.54951	-3.34188	2.4301
1.10573	5.6739	1.98146	-2.0137	-3.34143	3.31788	0.576973	-1.40284	-0.717871	-3.79999	-3.13552	-0.108232	-1.26421	-3.41688	2.40932
1.00856	5.7232	2.05329	-2.05122	-3.42096	3.21957	0.118655	-1.79139	-0.94358	-3.99526	-2.8987	-0.134669	-0.947983	-3.4791	2.39408
-6.09684	0.722095	-0.757312	-1.8818	-3.8307	2.9617	-0.134279	-1.91122	-1.06662	-4.10292	-2.96512	-0.184139	-0.740717	-3.44792	2.41044
0.942288	5.60344	1.94493	3.94104	1.82514	-3.43024	-0.410348	-1.99873	-1.16241	-4.37902	-3.01562	-0.293782	-0.769115	-3.41687	2.43111
0.760184	5.56328	2.00158	4.24644	1.57189	-3.32374	-0.649486	-2.00391	-1.22266	-4.74962	-3.01875	-0.272792	-0.688182	-3.49113	2.4267
0.619811	5.53142	2.00435	4.41986	1.53113	-3.19201	-0.958363	-1.75173	-1.28569	-5.23137	-2.7657	-0.466088	-0.315006	-3.57208	2.41066
-5.89491	0.956577	-0.599975	4.36023	1.50399	-3.29728	-0.89549	-1.90992	-1.33043	-5.54485	-2.40024	-0.55673	-0.104208	-3.60606	2.40303
0.580426	5.41477	1.85636	4.52703	1.30825	-3.20956	-1.01463	-1.8414	-1.3673	-5.74459	-1.97349	-0.553702	0.174767	-3.60885	2.45818
-5.71735	1.07779	-0.462612	4.59965	1.24389	-3.12774	-1.1418	-1.91077	-1.45026	-5.926	-1.61904	-0.606402	0.235867	-3.54891	2.45332
0.241176	5.33873	1.87794	4.92066	0.832483	-2.88862	-1.27319	-1.87844	-1.50062	-5.9598	-1.68593	-0.579502	0.387876	-3.60689	2.4432
-5.50213	1.26786	-0.302205	4.92553	0.615117	-2.80326	-1.53867	-2.08044	-1.62739	-6.14599	-1.35815	-0.755312	0.438904	-3.62275	2.42422
-5.47987	1.39194	-0.292459	4.80335	0.504469	-2.87879	-1.30825	-1.9653	-1.57605	-6.22808	-1.08208	-0.866966	0.597891	-3.65874	2.37383
-5.41376	1.39624	-0.206504	4.72381	0.217873	-2.84688	-2.10134	-2.08858	-1.84982	-6.23868	-0.818841	-0.928569	0.541302	-3.73296	2.3701
-5.2827	1.42013	0.0187209	4.64348	-0.057962	-2.79038	-1.82158	-2.13745	-1.81353	-6.21793	-0.704125	-0.971748	0.5502	-3.75661	2.31699
-0.101152	5.2608	1.79228	4.58119	-0.403103	-2.79842	-2.55057	-2.25321	-2.09667	-6.13345	-0.0324506	-1.08454	0.457029	-3.79233	2.31212
-0.194276	5.25569	1.78094	4.44513	-0.765365	-2.64146	-2.59519	-2.10657	-2.14402	-6.16848	0.11223	-0.975431	0.631515	-3.7982	2.26074
-0.309066	5.3076	1.79919	4.37155	-1.24249	-2.57778	-2.77759	-2.20345	-2.28051	-6.07111	0.375406	-1.02598	0.54171	-3.84738	2.2815
-0.222964	5.25722	1.64099	4.32617	-1.18986	-2.57391	-3.01414	-2.24786	-2.39243	-5.80047	0.84473	-1.1456	0.423224	-3.84791	2.22261
-0.290476	5.30127	1.69753	4.15109	-1.69135	-2.48852	-3.54713	-2.21713	-2.66582	-5.52528	1.2559	-1.26088	0.155452	-3.91364	2.1432
-0.152276	5.27208	1.58343	3.99002	-2.07622	-2.40282	-3.96428	-2.19548	-2.85498	-5.58086	1.2353	-1.05737	0.336488	-3.91689	2.15423
-0.274482	5.26192	1.60934	3.7755	-2.45049	-2.33561	-4.27098	-2.24185	-3.0192	-5.26233	1.62118	-1.08937	0.281817	-3.96534	2.11912
-0.255833	5.28031	1.57822	3.5848	-2.6591	-2.30887	-4.67551	-2.21484	-3.2508	-4.70113	2.16709	-1.17389	-0.00246847	-3.99733	2.08094
-0.281008	5.34257	1.64179	3.26167	-3.05623	-2.23858	-4.68755	-2.14305	-3.33213	-4.50656	2.30158	-1.12187	-0.169787	-4.03362	2.10317
-0.186593	5.39253	1.60652	3.0157	-3.39812	-2.15765	-4.95816	-1.97037	-3.54707	-3.74474	2.9614	-1.14364	-0.0702456	-3.96217	2.1247
-0.289499	5.48648	1.79778	2.64065	-3.71862	-2.07265	-4.75167	-1.87502	-3.50809	-3.82078	2.9928	-1.07687	-0.156826	-3.92116	2.10463
-0.207315	5.50167	1.75962	2.43818	-3.9014	-2.02143	-4.89261	-1.74202	-3.67779	-3.261	3.25669	-1.16164	0.0951183	-3.90872	2.11341
-0.107632	5.51953	1.69905	2.26924	-3.96316	-2.02179	-4.86216	-1.64418	-3.72166	-2.47366	3.80935	-1.17792	-0.0499854	-3.93024	2.13418
0.152853	5.45209	1.40408	1.96328	-4.23963	-1.97777	-4.86801	-1.5452	-3.80095	-2.2392	3.90323	-1.15117	-0.0349867	-3.87689	2.17223
0.279391	5.42234	1.30584	1.65053	-4.35825	-1.97877	-4.90085	-1.50252	-3.84043	-1.65163	4.19787	-1.15709	-0.0429363	-3.84408	2.20785
0.358052	5.40091	1.25553	1.19846	-4.64145	-1.85153	-4.78	-1.47522	-3.82355	-1.08025	4.46218	-1.13986	0.0289409	-3.76075	2.21651
0.42995	5.48612	1.24735	0.816662	-4.84522	-1.75815	-4.58318	-1.45859	-3.70871	-0.757757	4.45918	-1.07137	-0.0981152	-3.72733	2.26725
0.590037	5.45014	1.14007	0.432727	-4.99401	-1.72432	-4.67217	-1.49093	-3.78855	-0.323184	4.5588	-1.09047	-0.0373235	-3.72607	2.27893
0.622004	5.43253	1.12819	0.269195	-5.07831	-1.68452	-4.54447	-1.5205	-3.73062	0.874118	4.73373	-0.958163	0.174608	-3.73074	2.27305
0.712409	5.37443	0.992207	-0.145542	-5.16587	-1.67132	-4.82973	-1.40849	-3.9358	0.937383	4.76737	-0.939481	0.414697	-3.68502	2.28965
0.653128	5.40684	1.11206	-0.88026	-5.38101	-1.59323	-4.82168	-1.34069	-3.95596	2.01061	4.75891	-0.787546	0.624283	-3.60703	2.34416
0.732436	5.37661	1.01255	-1.38477	-5.3877	-1.64028	-4.78146	-1.27671	-3.98068	2.00095	4.61987	-0.806715	0.84553	-3.37688	2.50348
0.667349	5.44932	1.04112	-1.40686	-5.32708	-1.58285	-4.73942	-1.2549	-3.97495	2.44454	4.51772	-0.853865	1.28439	-3.40781	2.44002
0.617322	5.44669	1.08525	-1.58992	-5.29936	-1.46879	-4.71649	-1.2317	-3.99613	2.13329	4.39232	-0.890053	1.51773	-3.29697	2.50472
0.705599	5.36702	0.900434	-1.7097	-5.22458	-1.50024	-4.70913	-1.1824	-4.02442	2.31634	4.0916	-0.907399	1.83998	-3.25571	2.4812
0.833949	5.20438	0.759344	-2.08121	-5.20128	-1.32716	-4.75308	-1.26938	-4.05292	2.33532	4.06236	-0.965325	2.09984	-3.20013	2.45964
0.656292	5.21016	0.84186	-2.46297	-5.1267	-1.29847	-4.99215	-1.27023	-4.19571	2.46129	3.96961	-0.897318	2.26541	-3.18447	2.45441
-5.51423	0.463059	0.518836	-2.27581	-5.10821	-1.31505	-5.28987	-1.28574	-4.40971	2.82477	4.00012	-1.00548	2.4518	-3.13552	2.49434
0.612943	4.93552	0.601046	-2.5213	-5.13198	-1.23988	-5.38081	-1.40067	-4.4274	3.11094	3.92762	-0.904619	2.58279	-3.08755	2.51155
0.48083	4.64848	0.311488	-3.26521	-5.00825	-1.32883	-5.50212	-1.43535	-4.48631	3.70444	3.69342	-0.85034	2.66085	-3.0642	2.5996
0.439688	4.70283	0.339731	-3.82314	-4.93199	-1.33182	-5.82684	-1.41995	-4.75438	3.79269	3.63892	-0.768951	2.62057	-3.11947	2.60909
0.554072	4.60876	0.195891	-4.21772	-4.84255	-1.41048	-5.92619	-1.40944	-4.8199	3.97987	3.54731	-0.76426	2.64571	-3.18445	2.47411
0.598999	4.69049	0.25033	-4.68384	-4.69643	-1.4755	-6.06206	-1.33651	-4.95291	4.40793	3.39919	-0.656435	2.62844	-3.21958	2.45313
0.711735	4.69783	0.217417	-4.93867	-4.3309	-1.39653	-6.36138	-1.3293	-5.17708	4.88704	3.24408	-0.507881	2.64914	-3.20931	2.3857
0.673021	4.78057	0.297136	-4.75793	-4.28359	-1.30643	-6.58573	-1.22681	-5.35422	5.62282	2.92693	-0.225419	2.61861	-3.25977	2.36458
0.623687	4.78357	0.319264	-5.11553	-3.79183	-1.30138	-6.89227	-1.08025	-5.65363	5.86585	2.66151	-0.137643	2.77897	-3.22297	2.20226
0.669188	4.68171	0.173945	-5.26433	-3.47531	-1.17881	-7.01923	-0.954105	-5.77458	5.65625	2.47623	-0.2525	2.86469	-3.08922	2.22116
0.645673	4.6719	0.175498	-5.4541	-3.00368	-1.22096	-7.37612	-0.920165	-6.0532	5.73597	2.06964	-0.111713	3.12919	-2.93746	2.18826
0.629884	4.69487	0.200146	-5.57486	-2.85994	-1.33464	-7.43143	-0.938921	-6.06115	5.73004	1.55125	-0.0729074	3.59946	-2.57054	1.99588
0.647212	4.67051	0.185447	-5.54611	-2.82261	-1.20541	-7.61666	-0.757939	-6.33024	5.65053	0.715069	-0.153346	3.98715	-2.1647	1.82447
0.596064	4.65371	0.180432	-5.50671	-2.65191	-1.2459	-7.33112	-0.765894	-6.11644	5.57382	0.157233	-0.105399	4.19929	-1.87397	1.82321
-5.01719	0.15559	1.15588	-5.63762	-1.99212	-1.33311	-7.37284	-0.62081	-6.22787	5.50083	0.240993	-0.166967	4.36294	-1.59181	1.77053
-4.71474	0.099437	1.43103	-5.50149	-1.79671	-1.30071	-7.35655	-0.193182	-6.59937	5.50648	-0.207392	-0.18341	-0.423441	-4.58959	-2.64739
-4.64655	0.196279	1.48351	-5.40777	-1.53675	-1.34061	-7.22579	0.103681	-6.7708	5.52351	-0.510821	-0.29746	4.87616	-1.0109	1.96434
0.474097	4.16779	-0.290315	-5.34334	-1.27605	-1.2997	-6.98068	0.446674	-7.00505	5.46495	-0.555093	-0.06707	5.16957	-0.467152	2.00154
0.436147	4.18707	-0.267583	-5.23808	-1.02501	-1.30004	-6.66605	0.732521	-7.13747	5.41774	-0.679921	0.157907	5.33775	0.0353289	2.079
0.552816	4.35606	-0.168197	-5.1582	-0.805501	-1.29419	-6.55638	0.851413	-7.21399	5.37599	-0.952956	0.217262	5.44711	0.440158	2.18344
0.68771	4.69022	0.13969	-5.04293	-0.432207	-1.27319	-6.39177	0.99745	-7.31074	5.13367	-1.4215	0.359312	5.49607	0.713567	2.25677
0.929463	4.87941	0.21018	-4.92365	-0.112253	-1.16063	-6.13992	1.19672	-7.41237	4.9163	-1.87557	0.384396	5.55535	0.961265	2.25309
1.08095	4.92146	0.162177	-4.70085	0.321813	-1.1347	-5.54167	1.61528	-7.53608	4.71332	-2.1856	0.406599	5.69265	1.59518	2.28389
1.03223	5.05213	0.329601	-4.44732	0.596998	-1.14259	-5.14984	1.81338	-7.62015	4.45607	-2.58379	0.401334	5.69039	1.81458	2.43278
1.02613	5.16986	0.419037	-4.21869	1.01171	-1.01167	-4.56017	2.06546	-7.67894	4.0159	-3.15763	0.539738	5.68474	1.77735	2.42098
0.973036	5.24936	0.533718	-4.01808	1.08345	-1.03401	-4.08131	2.28035	-7.76036	3.26513	-4.00246	0.54268	-3.9722	-4.78761	-2.87799
0.838848	5.41144	0.80822	-3.66266	1.53595	-1.01012	-3.39071	2.27952	-7.69047	2.21096	-4.54024	0.80736	-4.14303	-4.82957	-2.83852
0.714226	5.54306	1.07396	-3.03785	1.91618	-0.997195	-3.09852	2.3009	-7.69015	1.81782	-4.75418	0.85808	6.03568	2.17765	2.60385
0.747369	5.59715	1.17931	-2.77815	2.06128	-0.937803	-2.50264	2.40416	-7.70064	0.828424	-5.06623	0.93739	6.16077	2.30756	2.65503
0.734799	5.6399	1.22517	-2.54464	2.23587	-0.8653	-2.37824	2.41863	-7.65851	0.134923	-5.12832	0.989206	6.34811	2.14337	2.70227
0.664609	5.70503	1.3719	-2.13844	2.42278	-0.813235	-1.55693	2.48967	-7.65116	-0.282306	-5.08953	0.988271	6.30903	2.37265	2.7405
0.578082	5.75556	1.44655	-1.63162	2.49383	-0.767201	-1.72907	2.47719	-7.63232	-0.553423	-4.96121	1.14761	6.24694	2.50088	2.68452
0.545953	5.76379	1.52665	-1.20009	2.70423	-0.648038	-1.44776	2.4058	-7.637	-0.755149	-4.90689	1.21574	6.23406	2.32045	2.67011
0.576461	5.79427	1.54317	-0.743389	2.8775	-0.546711	-1.02118	2.37717	-7.57958	-1.33217	-4.85421	1.39612	6.00918	2.02635	2.60473
0.573609	5.83402	1.6352	-0.299249	2.87893	-0.480211	-0.766141	2.33421	-7.57052	-1.71244	-4.80734	1.33219	5.70339	2.38299	2.487
0.783509	5.80651	1.47708	0.150255	3.03679	-0.346135	-0.420407	2.25395	-7.48249	-2.26034	-4.75382	1.3497	5.54669	2.30345	2.33946
0.74805	5.86299	1.58478	0.542451	3.03157	-0.247778	-0.401917	2.13099	-7.50286	-2.69847	-4.66089	1.40581	5.44847	2.68129	2.47936
0.941595	5.82201	1.40677	0.792059	3.11896	-0.147937	0.0166206	1.81386	-7.49433	-3.34504	-4.40561	1.45483	5.32152	2.80068	2.46984
1.83559	5.80639	1.33526	1.20444	3.02642	-0.0792239	0.125798	1.68633	-7.4377	-3.37222	-4.44992	1.32632	5.1415	2.81649	2.40317
2.0474	5.84181	1.50067	1.54642	3.0699	0.0113903	0.466273	1.61944	-7.37218	-3.80369	-4.15085	1.4462	4.89617	2.9396	2.4079
2.29865	5.75243	1.26855	1.66651	3.05734	0.0475323	0.611702	1.6472	-7.28243	-3.93352	-4.0159	1.30504	4.57319	3.17099	2.48759
-6.43972	-1.29951	-0.43291	2.02338	3.07951	0.14947	1.24732	1.43537	-7.13045	-3.88946	-3.88192	1.34446	4.38636	3.34799	2.53209
-6.41543	-1.80197	-0.542928	2.42735	3.08753	0.302085	1.55442	1.41507	-7.01392	-4.1086	-3.59898	1.46601	4.14461	3.6352	2.55029
-6.33537	-2.23711	-0.517358	2.58351	3.11104	0.355493	1.97287	1.30871	-6.87832	-4.1924	-3.59364	1.35967	3.86749	3.81361	2.60477
4.07699	5.40355	1.30217	2.92515	3.02339	0.507492	2.1713	1.25196	-6.78151	-4.65645	-3.12498	1.4241	3.73719	3.84286	2.62956
4.47392	4.95548	0.954206	3.59963	3.01288	0.737881	2.59416	1.27483	-6.78423	-5.03654	-2.80567	1.40969	3.70844	4.07885	2.67475
4.46798	5.00118	0.944016	3.90571	3.07842	0.817437	2.74371	1.22917	-6.73861	-5.4532	-2.37257	1.31751	3.47899	4.32317	2.76091
4.88222	4.63196	0.807123	4.45909	2.95687	1.02825	2.68252	1.48895	-7.07031	-5.73001	-2.18142	1.24495	2.9976	4.44748	2.86849
5.51536	4.16463	0.869866	4.86903	2.64745	1.29696	2.86909	1.1781	-6.99303	-6.11897	-1.97566	1.04688	2.78298	4.42586	2.8935
5.72926	3.97441	0.951321	5.39269	2.24235	1.55489	2.68673	1.15315	-7.0026	-6.50782	-1.59152	0.906651	2.28002	4.498	2.91268
5.83553	3.50993	0.702204	5.32805	2.16229	1.56435	2.82506	0.908418	-6.96623	-6.73437	-0.70586	0.858877	1.81519	4.41858	2.9208
5.83389	3.04192	0.592513	5.51569	1.72237	1.71871	2.57135	1.17019	-7.03688	-6.76256	-0.365112	0.837902	-4.73331	0.468361	-2.40831
5.79781	2.76695	0.38023	5.60391	1.5103	1.76927	2.66195	0.973413	-7.05081	-6.76427	0.140893	0.717149	1.19244	4.24935	2.89623
5.94096	2.22544	0.472661	5.59017	1.34194	1.78684	2.72735	0.880302	-6.97586	-6.68619	0.320771	0.769013	-4.0474	1.38176	-2.40618
6.10763	1.70098	0.529172	5.55298	0.903767	1.98585	2.84861	0.80858	-6.88532	-6.53897	0.857265	0.61396	-3.84012	1.51662	-2.4322
6.12211	1.41579	0.516928	5.63025	0.642888	2.0388	2.83697	0.857756	-6.90212	-6.425	1.27392	0.542843	-0.498933	3.48982	2.75915
6.12668	1.06806	0.492548	5.4737	0.198072	2.21133	2.8148	0.852467	-6.93603	-6.1783	1.8472	0.488619	-2.78116	2.37488	-2.20843
6.03911	0.703048	0.412914	5.47261	0.113489	2.21437	2.79958	0.904178	-6.90973	-5.87205	2.49723	0.36139	-1.51136	2.65467	2.52878
5.99497	0.0672108	0.342618	5.46504	-0.148509	2.23969	2.73107	0.908362	-6.94142	-5.95907	2.19814	0.541401	-1.88784	2.25177	2.42712
5.9087	-0.0257875	0.346168	5.28082	-0.473027	2.30877	2.95555	0.793239	-6.82846	-5.40813	3.03635	0.422884	-2.43638	1.59712	2.27799
5.88325	-0.409072	0.494193	5.16469	-0.680322	2.31662	3.01083	0.635189	-6.78412	-5.08986	3.22447	0.428115	-2.80824	1.08028	2.1941
5.72791	-1.18967	0.541463	4.92033	-1.03643	2.3342	3.03318	0.728805	-6.8041	-4.53032	3.9001	0.262154	-3.16504	0.470911	2.07346
5.60936	-1.15297	0.26074	4.53677	-1.52803	2.39325	3.07162	0.721397	-6.79634	-3.95633	4.30394	0.232196	-3.47081	0.220614	2.03949
5.55006	-1.04228	0.30276	4.17377	-1.78118	2.41864	3.08971	0.849196	-6.77527	-3.31743	4.71954	0.11812	1.21555	4.21217	-1.63254
5.43375	-1.5703	0.443517	3.78017	-2.12307	2.41538	3.31258	0.709589	-6.64098	-3.09579	4.77065	0.08224	2.11664	4.33331	-1.39522
5.13632	-2.06438	0.674117	3.30228	-2.42708	2.39715	3.39045	0.687212	-6.64009	-2.58648	5.05716	-0.00463601	-4.41533	-1.69086	1.49951
4.63176	-2.89189	0.907502	2.83981	-2.73781	2.35533	3.33201	0.693483	-6.60294	-2.22909	5.19594	-0.022153	-4.65218	-2.10723	1.25607
4.33638	-3.21714	0.958525	2.63611	-2.87082	2.3506	3.05438	0.612874	-6.76221	-1.72097	5.48212	-0.128858	-4.73707	-2.30298	1.20912
3.78303	-3.66976	1.1406	2.25333	-3.01532	2.31096	2.8567	0.402376	-6.79229	-1.28457	5.58859	-0.174185	-4.7818	-2.52883	1.1538
3.38774	-4.04255	1.14248	1.64171	-3.22023	2.29871	2.55562	0.399673	-6.893	-0.822479	5.74606	-0.222904	-4.86548	-2.7145	0.983403
2.84242	-4.38677	1.20601	1.49092	-3.21215	2.29368	2.26308	0.285661	-7.01165	-0.371421	5.77421	-0.0800586	3.90507	4.82858	-0.298709
2.40588	-4.60007	1.31068	0.828899	-3.38984	2.20646	2.15484	-0.0254758	-7.02409	0.850365	6.00414	-0.130474	-5.33055	-2.66831	0.758022
1.97819	-4.71327	1.30311	0.65208	-3.45613	2.17395	1.88525	-0.344056	-7.01625	0.760972	5.9575	-0.115241	-5.67656	-2.80223	0.412198
1.81555	-4.77124	1.37655	0.503461	-3.42613	2.12708	1.59816	-0.433247	-7.0869	1.9374	5.97435	-0.131938	3.99555	5.18267	0.179411
1.21033	-4.94064	1.41088	-0.286726	-3.64073	2.04256	0.788248	-1.29775	-7.00339	1.73441	5.82503	-0.181088	-6.08276	-2.7129	0.166441
0.721325	-5.03001	1.45606	-0.857742	-3.67149	1.97425	0.847694	-1.03373	-6.96777	1.95914	5.66449	-0.215327	-6.3414	-2.45948	0.0638824
0.302662	-5.16171	1.47972	-1.09287	-3.73726	1.94302	0.32645	-1.59449	-7.0175	2.48543	5.43153	-0.395033	3.88431	5.91291	0.9503
-0.0040661	-5.1581	1.54519	-1.5676	-3.75063	1.91395	-0.0494503	-1.75799	-7.07585	2.31493	5.25404	-0.395672	3.84799	6.19195	1.22501
-0.928679	-5.30498	1.52175	-1.9863	-3.66165	1.90574	-0.455735	-2.01641	-7.11976	2.73226	5.11597	-0.659127	3.49408	6.58722	1.64382
-1.17129	-5.19088	1.82375	-1.62872	-3.38532	1.91172	-0.868701	-2.22567	-7.17519	2.83007	4.90874	-0.572698	-7.57484	-1.86479	-0.872895
-1.88429	-5.06505	1.607	-1.10151	-3.211	1.9512	-1.37936	-2.39289	-7.25468	3.08697	4.86248	-0.634745	-7.67117	-1.11093	-0.73722
-2.02991	-4.62093	1.97044	-0.881636	-3.02983	1.95363	-1.69351	-2.44311	-7.30606	3.23034	4.88209	-0.569439	-7.99521	-0.681189	-1.05546
-2.18261	-4.75581	1.79636	-1.08371	-2.82022	1.95036	-1.9386	-2.36442	-7.36858	4.14424	4.63311	-0.196096	-7.79932	-0.457207	-0.845538
-2.66913	-4.54538	1.76287	-0.833514	-2.68734	2.01202	-2.15635	-2.27855	-7.40292	4.03804	4.7428	-0.157917	-7.71556	-0.279253	-0.885253
-2.70634	-4.35515	1.97001	-0.562414	-2.70449	2.04317	-2.72108	-2.34458	-7.61445	4.24588	4.50939	-0.308126	-7.65725	0.420851	-1.11188
-3.07885	-4.14879	1.92362	-0.495021	-2.56428	2.15538	-2.92954	-2.34955	-7.67221	4.70164	4.21644	-0.169403	-7.46812	0.984427	-1.31794
-3.14273	-4.37556	1.74289	-0.150416	-2.50704	2.22627	-3.278	-2.53201	-7.71366	5.30063	3.7693	-0.130681	-7.34229	1.16228	-1.24759
-3.53198	-4.22123	1.78439	0.176659	-2.47323	2.31054	-3.66318	-2.54588	-7.87856	5.52531	3.61451	-0.149324	-7.21245	1.55436	-1.35426
-3.45198	-4.06868	1.75484	0.748696	-2.33354	2.37525	-4.20588	-2.63418	-8.14705	5.85534	3.45266	-0.138047	-7.0808	1.90998	-1.46323
-4.10096	-3.69519	1.7658	1.07273	-2.2481	2.46278	-4.86501	-2.67999	-8.44433	6.35244	3.12066	0.0496093	-6.83495	2.56553	-1.67026
-4.20278	-3.56979	1.73212	1.23177	-2.2795	2.5659	-4.94486	-2.53646	-8.52839	6.12107	3.29496	-0.125054	-6.65993	2.78773	-1.80557
-4.57545	-3.16603	1.70488	1.33712	-2.33566	2.56359	-5.04142	-2.36011	-8.65434	5.76678	3.48721	-0.203711	-6.13913	3.42875	-1.98005
-4.49922	-3.25427	1.83307	1.58965	-2.24946	2.70467	-5.02425	-2.22637	-8.71371	4.37382	4.41573	-0.525154	-5.74304	3.76639	-2.11413
-4.82315	-2.81856	1.80921	1.91453	-2.18749	2.82517	-5.07676	-2.17453	-8.78027	3.01907	5.0873	-0.308066	-4.92457	4.38281	-2.30463
-5.1039	-2.17714	1.74071	2.00705	-2.23897	2.9104	-5.23615	-2.08321	-8.94239	1.2345	5.4352	-0.1868	-4.4496	4.66768	-2.39983
-4.95059	-2.28021	1.98456	2.2607	-2.19505	3.04079	-5.38813	-2.04148	-9.05888	0.045778	5.41833	-0.0472882	-3.99676	4.9068	-2.45207
-5.14524	-1.80766	1.91287	2.44403	-2.23556	3.12135	-5.57337	-2.11501	-9.12001	-1.00179	5.23268	0.159018	-3.78701	4.98332	-2.53678
-5.20532	-1.43032	1.91488	2.44021	-2.26762	3.28887	-5.92242	-2.13544	-9.30752	-1.66903	5.10222	0.26404	-3.21165	5.23329	-2.64692
-5.23191	-1.04025	1.88458	2.59554	-2.25926	3.42662	-6.01988	-2.05778	-9.37712	-1.97491	5.05526	0.268689	-2.82367	5.33115	-2.79112
-5.2213	-0.272356	1.95218	2.50297	-2.37077	3.42289	-6.17919	-1.96013	-9.49678	-2.66821	4.719	0.344314	-2.00263	5.49565	-3.02901
-5.10421	-0.156722	1.75784	2.44719	-2.40266	3.57576	-6.46021	-1.74724	-9.2838	-2.65074	4.77459	0.365553	-1.75047	5.45166	-2.95947
-5.05191	-0.180615	1.76473	2.52611	-2.46076	3.56553	-5.89796	-1.45335	-9.63887	-2.11556	5.02615	0.332217	-1.0994	5.5876	-3.13248
-4.89647	0.608627	1.74624	2.51548	-2.46652	3.6939	-5.66086	-1.20844	-9.58874	-2.02289	5.08487	0.454887	-0.323591	5.52858	-3.25513
-4.71139	1.13007	1.70633	2.49965	-2.56547	3.74055	-5.34602	-0.968722	-9.6027	-1.93441	5.08132	0.570934	0.00115433	5.48267	-3.34812
-4.55851	1.38733	1.57432	2.671	-2.59597	3.85641	-5.14542	-0.857355	-9.49321	-1.37743	5.29181	0.556301	0.285145	5.46377	-3.28892
-4.22733	2.14073	1.57174	2.83675	-2.65946	3.76	-4.65845	-0.529851	-9.45026	-1.23003	5.19631	0.668869	1.0776	5.29502	-3.45599
-4.20044	2.00853	1.53656	2.72568	-2.71866	3.73666	-4.30993	-0.439787	-9.44141	-0.990373	5.22282	0.674038	2.42627	5.12391	-3.37007
-3.79304	2.65021	1.50092	2.67406	-2.80391	3.6739	-3.81541	-0.202243	-9.31738	-0.746855	5.35337	0.602876	3.51345	4.80081	-3.22291
-3.62471	2.79259	1.46461	2.82807	-2.69665	3.88562	-3.29132	-0.1092	-9.27915	-0.964608	5.2935	0.683954	3.99477	4.55529	-3.1323
-3.07671	3.42827	1.46784	2.81593	-2.72932	3.84984	-2.79572	-0.0129267	-9.18194	-0.385051	5.30349	0.739961	4.47337	4.25964	-3.12983
-2.50809	3.98911	1.38313	2.69271	-2.71351	3.94217	-2.57738	0.0468927	-9.05746	-0.652969	5.3587	0.713151	4.34025	4.05893	-3.32687
-1.93532	4.31391	1.261	2.44888	-2.80123	3.89176	-1.83244	0.223897	-8.75862	-0.55732	5.3591	0.739703	4.73792	3.73758	-3.21894
-1.89858	4.224	1.2722	1.46117	-1.7163	-5.65806	-1.36371	0.36545	-8.48196	-0.544899	5.28265	0.787761	5.11183	3.17139	-3.21105
-1.4451	4.43166	1.22605	2.92292	-2.35833	4.81102	-0.586465	0.338723	-8.27229	0.146679	5.4178	0.814112	5.39924	2.64328	-3.24206
-1.07018	4.54486	1.22598	2.74097	-2.36497	4.81862	-0.144263	0.282459	-8.11231	0.551949	5.47361	0.890231	5.52871	2.31666	-3.22679
-0.740328	4.76926	1.17342	2.85317	-2.60018	4.58674	0.148086	0.231007	-8.02726	0.322714	5.42763	0.899078	5.86372	1.64837	-3.20351
-0.153328	4.89349	1.10797	3.20029	-2.67809	4.4735	1.05605	0.160081	-7.59532	0.534757	5.43698	0.995467	6.22925	1.02244	-2.98961
0.178782	4.89601	1.06214	3.38027	-2.59735	4.5754	1.67247	0.117962	-7.27464	1.42906	5.54837	1.06801	6.32727	0.678942	-3.05766
0.340696	5.03792	0.963134	3.58287	-2.5707	4.73287	2.58591	-0.0311698	-6.75332	1.58759	5.56688	1.13146	6.69469	0.0713545	-2.71243
0.495638	5.07272	0.947447	3.51321	-2.57099	4.8738	3.07612	-0.0375324	-6.41849	1.59283	5.55086	1.14975	6.92155	-0.23716	-2.5617
0.7904	5.11119	0.869268	3.52889	-2.59409	4.93731	3.4683	-0.23263	-6.18422	2.06977	5.51558	1.33709	7.04563	-0.980104	-2.36707
1.21385	5.09513	0.830449	3.72073	-2.52278	5.13548	4.1501	-0.470103	-5.65947	2.46286	5.47436	1.50041	7.05051	-1.4123	-2.2975
1.51644	5.07257	0.734956	3.75367	-2.4966	5.18268	4.43838	-0.645626	-5.41406	2.72833	5.42728	1.58266	7.11844	-1.91357	-2.08585
1.96802	4.98134	0.65208	3.82108	-2.50778	5.26417	4.81497	-0.950502	-5.03687	3.15498	5.40807	1.71572	7.05153	-2.10282	-2.09154
2.02503	4.95759	0.643353	3.85604	-2.47987	5.28983	5.0431	-1.15864	-4.76642	3.51916	5.33614	1.86039	7.12407	-2.59164	-1.81234
2.31848	4.84794	0.636085	3.79769	-2.47045	5.33171	5.301	-1.43596	-4.4139	3.92451	5.06593	1.99146	7.01548	-3.05654	-1.70663
2.6133	4.69415	0.628647	3.78607	-2.49796	5.45872	5.43837	-1.65059	-4.1772	3.89079	4.96876	1.97771	6.98938	-3.27032	-1.55158
2.9311	4.55275	0.594587	3.73453	-2.51808	5.38483	5.43415	-1.72735	-4.09923	3.88262	5.03411	1.785	7.20548	-3.57415	-1.07982
3.39546	4.17644	0.410592	3.73318	-2.44462	5.61713	5.64856	-2.08661	-3.65187	4.02832	4.7361	1.87272	7.27855	-3.84153	-0.768612
3.3919	4.13608	0.44658	3.81912	-2.43774	5.60308	5.74185	-2.43992	-3.31725	3.71533	4.75894	1.86697	7.18521	-4.50789	-0.0654668
3.48653	3.95396	0.479686	3.8509	-2.37132	5.72165	5.82996	-3.02163	-2.79029	3.81168	4.73139	1.84957	6.88295	-5.18201	0.672263
3.9861	3.45715	0.349775	3.87707	-2.36618	5.74773	5.78304	-3.55379	-2.27591	4.4159	4.45478	2.0393	6.30662	-5.62153	0.896063
4.13356	3.13985	0.260107	3.93286	-2.27885	5.85852	5.7048	-3.45548	-2.41019	4.55374	4.48476	1.95393	5.44387	-6.13221	1.2644
4.25892	2.71062	0.24325	4.03209	-2.31094	5.84461	5.50555	-4.03497	-1.87263	4.75414	4.45829	1.95458	4.82864	-6.48963	1.7274
4.36562	2.19123	0.10345	4.11976	-2.15464	6.1691	5.23804	-4.50102	-1.44241	5.04114	4.35136	2.04467	4.03151	-6.79001	2.18287
4.23344	1.84638	0.0128688	4.02296	-2.08864	6.24323	4.98966	-4.85991	-1.06506	5.56448	4.15105	2.04553	3.21687	-6.99781	2.63638
4.0532	1.57635	0.0548614	4.01255	-2.13242	6.35771	4.52219	-5.3748	-0.399161	5.62493	4.10088	2.20281	2.33706	-7.05009	3.17071
4.07262	1.42854	-0.0452524	4.03305	-2.16253	6.3269	4.35233	-5.50337	-0.134544	6.02627	3.93743	2.20381	1.74461	-6.95709	3.51721
3.97931	0.905436	-0.118573	4.0912	-2.14753	6.39372	3.88109	-5.73997	0.243129	6.16159	3.8953	2.24692	1.2817	-6.88076	3.80523
3.98592	1.06929	-0.0984376	4.09005	-2.04146	6.56428	3.22984	-5.98436	0.653124	6.30415	3.8247	2.30177	5.69557	-0.199309	-5.49157
3.77505	0.433726	-0.214617	4.06811	-2.04798	6.44197	2.46777	-6.17835	1.09717	6.68181	3.5947	2.372	-0.0360349	-6.4427	4.45883
3.94105	0.903234	-0.201667	4.19346	-1.96297	6.56243	1.81186	-6.24971	1.27617	6.7615	3.59744	2.33744	-0.434253	-6.10099	4.81219
3.482	0.0617682	-0.269996	4.33954	-1.85886	6.6777	0.958837	-6.37446	1.32087	7.00374	3.41152	2.32686	-0.875688	-5.81039	5.03645
3.36874	0.306387	-0.244782	4.49605	-1.75771	6.80664	-0.281239	-6.38318	1.52284	7.33958	3.26361	2.47663	-1.36064	-5.47651	5.2367
-0.957815	-3.42969	0.246078	4.58656	-1.64231	6.93424	-0.206864	-6.1933	1.66531	7.58941	3.01653	2.52723	-2.46995	-4.71897	5.52327
-0.475549	-3.3115	0.33846	4.8258	-1.50287	7.16662	-0.910218	-5.91879	1.95314	7.85204	2.80438	2.58701	-2.55395	-4.45083	5.69545
2.93136	-0.249791	-0.442434	5.3774	-1.19964	7.79396	-1.89656	-5.6113	2.03229	8.13	2.31042	2.76304	-3.13337	-3.92424	5.75942
2.85324	-0.541801	-0.543931	5.29518	-1.17038	7.75467	-2.73056	-5.19383	2.26779	8.20455	2.13239	2.75065	-3.51065	-3.44314	5.8836
2.59968	-0.922829	-0.656713	5.63611	-1.25204	8.20308	-3.3505	-4.82987	2.40832	8.17323	1.92804	2.79215	-3.93104	-2.96855	5.87702
2.11075	-1.0272	-0.664749	5.5489	-1.26745	8.33206	-4.1095	-4.30393	2.51438	8.13715	0.975191	3.19166	-4.49682	-2.59952	5.63487
2.07412	-1.30954	-0.741112	5.40178	-1.2993	8.36295	-4.67133	-4.06731	2.36151	8.09723	0.572178	3.09637	-4.58271	-2.07816	5.77215
0.412393	-2.69057	0.69214	5.27648	-1.48154	8.54635	-5.23498	-3.38426	2.43241	7.98485	0.275579	3.25339	-4.66768	-1.50104	5.84744
1.76774	-1.40171	-0.782521	5.09689	-1.55785	8.66905	-5.85568	-2.29215	2.49183	7.88721	-0.109338	3.42132	-4.89993	-0.926689	5.78099
1.52693	-1.56967	-0.855606	5.02691	-1.41634	8.89865	-6.15297	-1.75813	2.36408	7.87911	-0.0544659	3.40072	-5.01194	-0.249622	5.81503
1.02013	-2.41244	0.793133	4.88792	-1.50126	8.92985	-6.35952	-1.40225	2.18537	7.6161	-0.72793	3.63072	-5.24046	0.384301	5.69043
1.35362	-1.96073	-0.969932	4.76874	-1.59093	8.86963	-6.62883	-0.721383	2.0431	7.47385	-0.828499	3.6433	-5.3055	1.19748	5.65921
1.41192	-1.81839	-0.968953	4.68433	-1.37888	9.01361	-6.79099	-0.0966279	1.93179	7.2895	-0.97422	3.59908	-5.36509	2.13271	5.42017
1.16277	-2.31112	0.887287	4.44795	-1.49597	9.13912	-6.95431	0.721118	1.72097	6.85817	-1.57648	3.68354	-5.73432	2.76962	4.86788
1.24364	-1.89276	-1.0337	4.42508	-1.4548	9.12007	-7.09386	1.21539	1.45152	6.7802	-1.65953	3.52478	-5.85196	3.00716	4.71537
1.1817	-2.20461	0.948597	4.19728	-1.38648	9.27495	-7.12572	1.8139	1.15224	6.64166	-1.69044	3.58821	-6.06077	3.65294	4.10184
1.19093	-1.82467	-1.07929	4.03868	-1.3207	9.40074	-7.07563	2.71836	0.72342	6.41805	-1.93542	3.63572	-6.04672	3.85869	3.94059
1.39448	-1.5671	-1.01451	3.7998	-1.39982	9.3405	-7.04662	3.20041	0.387339	6.16404	-2.15963	3.65313	-6.24704	4.33595	3.34751
1.36003	-2.19576	1.03065	3.54714	-1.39439	9.38247	-7.07093	3.52977	-0.0258826	6.1132	-2.11335	3.64458	-6.15769	4.57661	3.14875
1.20828	-2.13299	1.04008	3.04739	-1.45797	9.45006	-6.8453	4.10159	-0.423464	5.77296	-2.35292	3.75382	-6.09451	5.14489	2.29222
1.16372	-1.89246	-1.18035	2.71846	-1.32961	9.51507	-6.43597	4.80296	-1.01638	5.48605	-2.63104	3.72317	-5.6566	5.65925	1.61066
1.3373	-1.76004	-1.17049	2.1224	-1.41144	9.47093	-6.04394	5.21923	-1.36511	5.03978	-2.81526	3.79098	-5.38631	6.00007	1.21036
1.26041	-1.68802	-1.13769	1.94078	-1.23213	9.49303	-5.36394	5.73141	-1.81798	4.77962	-2.87062	3.7677	-5.15274	6.24171	1.00507
1.25145	-1.77026	-1.19035	1.45235	-1.31512	9.41798	-4.47839	6.24352	-2.41918	4.4049	-3.09897	3.75285	-4.47029	6.62124	0.22714
1.49049	-1.85131	1.12654	1.11286	-1.09865	9.41247	-4.14561	6.36681	-2.53996	4.06495	-3.25241	3.68062	-3.87309	6.89583	0.0379471
1.48559	-1.72184	1.18346	0.889063	-0.903692	9.43904	-3.85302	6.44468	-2.76755	4.09875	-3.04292	3.69857	-3.0193	7.05679	-0.783936
1.65901	-1.56156	1.27656	0.54075	-0.808844	9.39435	-2.92027	6.66794	-3.13767	3.78767	-3.14684	3.73224	-2.08717	7.189	-1.24423
0.423619	-2.11874	-1.39499	0.236951	-0.557565	9.39574	-2.0029	6.71126	-3.62794	3.92399	-2.84111	3.73018	-1.00934	7.13536	-1.82603
1.8073	-1.49828	1.36742	-0.23965	-0.427034	9.2875	-1.39377	6.67007	-3.83305	3.78029	-2.9516	3.7368	-0.452992	6.91405	-2.19318
-0.366387	-2.49748	-1.55317	-0.505315	-0.132705	9.23944	-0.437475	6.5262	-4.15273	3.39667	-3.16368	3.65967	0.237289	6.63674	-2.56731
-0.258787	-2.49466	-1.59074	-0.776563	-0.0578257	9.17038	-0.0664353	6.51461	-4.13413	2.83427	-3.47435	3.66502	0.98167	6.14928	-3.07787
-0.95508	-2.55394	-1.7245	-1.33696	0.107791	8.98075	0.787778	6.19669	-4.41564	2.83859	-3.41355	3.64302	1.75295	5.25046	-3.87628
-1.36965	-2.91178	-1.82997	-1.57144	0.425437	8.90845	1.54554	5.90019	-4.57651	2.53693	-3.45114	3.63107	2.16047	5.18139	-3.77042
-1.97591	-3.06271	-1.97835	-1.68284	0.685639	8.84677	2.03717	5.51555	-4.79568	1.47764	-3.73377	3.65796	3.3583	4.54078	-3.81323
-2.223	-3.19579	-2.02646	-1.94556	1.02588	8.68156	2.81873	4.82229	-5.07945	1.60068	-3.65653	3.6273	4.25501	3.74306	-3.9142
-2.5328	-2.96875	-2.12601	-1.97103	1.1276	8.6313	3.44586	4.33581	-5.04871	1.28625	-3.6596	3.61843	4.73496	3.18297	-3.91898
-2.94723	-3.08744	-2.25837	-2.12493	1.53233	8.44693	4.04391	3.27074	-5.42188	0.866296	-3.59109	3.58869	5.32132	2.15602	-3.92554
-2.97698	-2.97227	-2.32145	-2.31201	1.80926	8.26744	4.36006	2.9125	-5.30708	0.459947	-3.67857	3.53624	5.31259	1.51741	-4.0651
-3.28083	-3.02491	-2.37009	-2.4884	2.08092	8.07901	4.72454	2.42131	-5.16313	0.284856	-3.62201	3.49637	5.39571	0.906149	-4.01239
-3.54906	-2.95349	-2.47611	-2.54403	2.04143	8.04835	4.75835	2.10073	-5.12138	0.261288	-3.56687	3.46487	5.54198	-0.120384	-3.85604
-3.68913	-2.74415	-2.57119	-2.75171	2.22632	7.83244	4.68002	1.75566	-5.1091	-0.0946401	-3.56929	3.41645	5.45735	-1.03865	-3.79158
-3.77625	-2.77299	-2.59538	-2.95246	2.418	7.57312	4.62423	0.801865	-5.04261	-0.316628	-3.57154	3.36209	5.28737	-1.96368	-3.56223
-3.98158	-2.87254	-2.62956	-3.23097	2.52674	7.34611	4.58981	1.12261	-5.07351	-0.528846	-3.65586	3.38479	5.03064	-2.72441	-3.26464
-4.06786	-2.84964	-2.61347	-3.40856	2.57826	7.12137	4.70828	0.617773	-5.05489	-0.995832	-3.65177	3.29275	4.5844	-3.4654	-3.01996
-4.12158	-2.64983	-2.74187	-3.82107	2.70859	6.70877	4.62328	0.684367	-5.0479	-1.34396	-3.71098	3.25702	4.09221	-4.04737	-2.84557
-4.18006	-2.79975	-2.70395	-4.08452	2.77488	6.43809	4.64335	-0.0837951	-5.02776	-1.82928	-3.63719	3.17383	3.56097	-4.55456	-2.65001
-3.9191	-2.78783	-2.68097	-4.47592	3.01894	5.93305	4.43632	-0.343144	-5.00699	-1.97338	-3.56055	3.09492	2.79003	-5.05674	-2.41694
4.01335	2.62157	2.9197	-4.66658	3.19201	5.57561	4.07643	-0.772383	-4.99758	-2.94598	-3.47336	2.91753	2.19732	-5.37312	-2.21732
-3.93364	-2.85293	-2.67624	-4.65808	3.45102	5.29621	3.817	-0.892453	-5.01418	-3.59961	-3.40302	2.6644	1.6527	-5.62299	-2.00926
-3.75217	-2.79697	-2.63126	-4.69437	3.66433	4.93587	3.54995	-0.931212	-5.00067	-3.75703	-3.41288	2.52425	1.12814	-5.74964	-1.80021
-3.4248	-2.87569	-2.56478	-4.52437	4.39091	4.30002	3.27584	-1.16738	-5.09936	-4.54246	-3.09717	2.34206	0.488928	-5.8823	-1.5719
-3.2635	-2.89273	-2.54999	-4.55379	4.64762	3.66198	3.04792	-1.28282	-5.08078	-4.52057	-3.00736	2.31733	0.153651	-5.87101	-1.40707
-3.13034	-2.86662	-2.51594	-4.62998	4.52251	3.76075	2.94241	-1.71359	-5.12734	-4.27641	-2.98176	2.37079	-0.328124	-5.89915	-1.28855
-3.05021	-2.72645	-2.55172	-4.54497	4.7506	3.40373	2.83901	-1.92293	-5.08837	-4.27511	-2.83387	2.34126	-0.897838	-5.91755	-1.2681
-2.86268	-2.78477	-2.4866	-4.48116	4.93123	3.02491	2.58412	-2.20756	-5.06192	-4.65702	-2.34443	2.25205	-1.9634	-5.75078	-0.914022
-2.91274	-2.91607	-2.48138	-4.52473	4.90591	2.93855	2.11715	-2.64927	-5.03943	-4.60116	-2.32595	2.21208	-2.53337	-5.6335	-0.947546
-2.41168	-2.85037	-2.39212	-4.23395	5.29806	2.38091	1.84536	-2.83509	-5.08661	-4.72538	-1.96258	2.08777	-3.12919	-5.31149	-0.656999
-2.36014	-2.9518	-2.38605	-3.91123	5.54995	2.12418	1.53778	-2.87592	-5.14518	-4.76823	-1.96597	2.01904	-3.863	-5.09914	-0.756678
-2.16212	-2.66829	-2.37115	-3.53959	5.76571	1.81984	1.31489	-2.73285	-5.19525	-4.87351	-1.86231	2.09741	-4.39279	-4.58986	-0.589693
-2.01294	-2.59867	-2.30909	-3.15525	5.93752	1.58321	0.430287	-3.30088	-5.30512	-4.97974	-1.73868	1.99171	-4.78859	-4.09478	-0.511242
-1.91475	-2.71256	-2.31317	-2.7756	6.055	1.30766	-0.011632	-3.4033	-5.37498	-4.98145	-1.71828	1.90741	-5.01945	-3.40801	-0.184937
-1.83851	-2.70952	-2.29148	-2.43304	6.10771	1.00124	-0.161554	-3.39624	-5.40541	-5.41567	-1.43411	1.77627	-5.14562	-3.03615	-0.292414
-1.7016	-2.73076	-2.25105	-1.98893	6.19006	0.75809	-0.497896	-3.32966	-5.45096	-5.45759	-1.62038	1.73163	-5.28392	-2.52859	-0.234728
-1.64213	-2.68123	-2.24851	-1.57161	6.13319	0.122279	-0.984283	-3.71038	-5.48903	-5.55223	-1.56892	1.65371	-5.39487	-1.99071	-0.221121
-1.48841	-2.56278	-2.22042	-1.00838	6.12414	-0.197074	-1.32967	-3.6858	-5.56449	-5.73309	-1.21201	1.52632	-5.38498	-1.4302	-0.134648
-1.31944	-2.46998	-2.1938	-0.394274	6.11765	-0.449497	-1.64445	-3.70712	-5.61064	-5.82335	-0.979512	1.43517	-5.35286	-0.765008	-0.0593139
-1.54072	-2.64146	-2.21149	-0.24294	6.11191	-0.369655	-1.87255	-3.75553	-5.64417	-5.87574	-0.577682	1.33365	-5.26252	-0.456797	-0.154052
-1.50386	-2.51996	-2.21672	0.0160788	6.19727	0.040068	-2.66239	-3.87349	-5.79332	-5.78401	-0.84982	1.564	-5.10113	0.467814	-0.152759
-1.25578	-2.36712	-2.18124	0.847054	6.22751	0.025439	-2.95363	-3.94455	-5.86147	-5.6377	-0.881723	1.48181	-4.83763	1.0256	-0.138109
-1.18601	-2.38402	-2.15223	1.15768	6.17185	-0.0686589	-3.42209	-4.01569	-5.96511	-5.5474	-0.928698	1.50401	-4.45228	1.68721	-0.128566
-1.18972	-2.4043	-2.13	2.06904	6.07116	-0.179019	-4.01041	-4.02429	-6.11547	-5.62125	-0.574764	1.46513	-3.91778	2.11588	-0.172837
-1.11191	-2.46325	-2.11412	3.13846	5.71299	-0.549307	-4.70567	-3.96956	-6.32549	-5.60791	-0.456692	1.35342	-3.02707	2.9554	-0.176016
-1.16623	-2.42466	-2.08686	3.82053	5.37419	-0.692158	-4.81949	-3.80059	-6.41434	-5.58844	-0.247113	1.33083	-2.38709	3.37622	-0.176599
-1.13726	-2.43294	-2.07658	4.78642	4.71181	-0.777009	-5.25928	-3.84121	-6.38909	-5.5821	0.0883832	1.27662	-1.69617	3.7114	-0.16117
-1.16522	-2.48027	-2.08681	5.17827	4.26763	-0.703888	-5.60044	-3.47437	-6.53876	-5.5627	0.262554	1.21722	-1.02296	3.94277	-0.186486
-1.13236	-2.56746	-2.08175	5.27991	4.05775	-0.619991	-5.62508	-3.12475	-6.6556	-5.51227	0.557056	1.11384	-0.501055	4.08353	-0.19995
-1.14531	-2.30269	-2.10341	5.40167	3.79694	-0.513202	-5.74277	-2.65688	-6.69521	-5.33234	0.859329	1.06059	0.254243	4.22245	-0.282986
-1.23475	-2.32472	-2.11695	5.79985	3.01484	-0.49192	-5.68944	-2.47173	-6.67352	-5.16803	1.24661	0.938572	0.920905	4.25771	-0.403665
-1.16804	-2.2743	-2.09188	6.02581	2.62462	-0.433191	-5.73295	-2.10617	-6.68092	-4.96281	1.51442	0.955744	1.44241	4.17075	-0.388551
-1.18845	-2.22819	-2.09385	6.09584	2.39916	-0.459869	-5.57368	-1.92179	-6.73258	-4.72846	1.90615	0.848836	2.46096	4.05184	-0.295891
-1.09464	-2.16792	-2.10811	6.18836	1.78189	-0.510172	-5.4403	-1.60869	-6.73119	-4.22502	2.29387	0.790775	3.16865	3.98532	-0.225455
-1.20826	-2.2424	-2.09734	6.2135	1.24653	-0.377332	-5.30931	-1.37974	-6.73454	-3.90597	2.45182	0.755083	3.85351	3.81484	-0.139601
-1.08023	-2.105	-2.07309	6.27476	0.914349	-0.375351	-5.20016	-1.21447	-6.71407	-3.58037	2.71013	0.768231	4.20973	3.41323	-0.351682
-1.02806	-1.98606	-2.04605	6.32469	0.368936	-0.232805	-4.97036	-0.965216	-6.68691	-3.15578	3.15699	0.720303	4.41179	3.00387	-0.326069
2.2254	-0.109857	1.53957	6.35859	0.256975	-0.211451	-4.65429	-0.714629	-6.62331	-3.30129	2.88458	0.689147	4.73805	2.24203	-0.330021
2.2079	-0.139747	1.50443	6.36218	-0.113524	-0.208938	-4.48385	-0.457276	-6.46675	-3.1016	2.94887	0.642431	4.85831	1.62184	-0.299781
2.30796	0.00152815	1.51312	6.19818	-0.927263	-0.172109	-4.17755	-0.331823	-6.46935	-3.26281	2.78751	0.678692	4.88172	1.1051	-0.294738
2.06901	-0.173974	1.31924	5.87607	-1.73205	-0.121501	-3.6609	-0.0334231	-6.39263	-3.10872	2.94748	0.632629	4.75322	0.546168	-0.264969
2.25652	0.0323899	1.34737	5.60599	-2.26437	-0.0637819	-3.16239	0.236687	-6.2261	-3.11338	2.8426	0.659227	4.44961	-0.242375	-0.364602
-0.757626	-1.63129	-1.86136	5.18791	-2.81859	0.104592	-2.37202	0.473168	-6.13924	-2.56142	3.41167	0.567626	3.9789	-1.0891	-0.389322
-1.11855	-1.81521	-1.94644	5.08669	-2.7603	0.209789	-2.10051	0.628218	-6.02592	-2.47137	3.51334	0.603624	3.56238	-1.51867	-0.369114
1.99587	-0.106993	1.12806	4.62351	-3.38505	0.308659	-1.59705	0.753746	-5.86112	-1.74371	3.86031	0.558166	3.07233	-1.93016	-0.407328
-0.620611	-1.45499	-1.72792	4.26595	-3.71504	0.344934	-0.609801	1.06316	-5.52219	-1.32522	4.07385	0.557354	2.79754	-2.21044	-0.398306
-0.748524	-1.48466	-1.77494	3.61768	-4.14815	0.448987	-0.25867	1.18647	-5.37438	-0.844035	4.33026	0.490321	2.20746	-2.6688	-0.375277
-0.608716	-1.4201	-1.71128	3.0997	-4.3021	0.51423	0.294187	1.13844	-5.25097	-0.285992	4.65227	0.434409	1.774	-2.90068	-0.444254
-0.551737	-1.34516	-1.64734	2.57147	-4.64591	0.555156	0.922928	1.16891	-4.99656	-0.367252	4.43927	0.408905	1.13438	-3.22022	-0.450991
-0.328091	-1.25552	-1.56262	1.8148	-4.97803	0.644169	1.25349	1.30965	-4.75358	0.184511	4.55351	0.381389	0.660634	-3.34862	-0.494144
-0.288699	-1.25408	-1.5563	1.26064	-5.17326	0.709566	1.7019	1.27052	-4.56619	0.432403	4.58485	0.330837	0.0736714	-3.57513	-0.553765
-0.395323	-1.29424	-1.57481	0.767421	-5.11902	0.650392	2.18392	1.19441	-4.35396	0.790592	4.53599	0.267449	-0.501756	-3.81722	-0.629544
-0.34193	-1.21583	-1.52718	0.223339	-5.23998	0.695298	2.66811	1.05222	-4.05292	1.35176	4.61079	0.192387	-1.29922	-3.89692	-0.686423
-0.226324	-1.10556	-1.40968	-0.444602	-5.35661	0.789074	2.68662	0.950491	-4.00616	1.1156	4.63149	0.24851	-1.75958	-3.90522	-0.756248
-0.242735	-1.06677	-1.40126	-1.15916	-5.40328	0.897337	3.31986	0.507524	-3.56337	1.92515	4.58922	0.206768	-2.52684	-3.88277	-0.785339
1.42474	-0.356666	0.363619	-1.37645	-5.31672	0.779339	3.42878	0.4534	-3.45553	2.00656	4.60266	0.19453	-2.81711	-3.76477	-0.783286
1.28939	-0.459073	0.16971	-2.2186	-5.10109	0.839072	3.46592	0.296691	-3.4082	2.59859	4.5688	0.175714	-3.20422	-3.63263	-0.834696
0.720075	-0.671836	-0.950255	-2.54661	-4.82072	0.887198	3.77411	0.213004	-3.19707	2.95013	4.48974	0.225743	-3.82478	-3.27915	-0.8908
1.01444	-0.604599	-0.0821612	-2.71309	-4.50038	0.994399	3.95713	0.148811	-3.08844	3.11984	4.48915	0.202877	-3.84046	-3.18964	-0.883984
1.01148	-0.468668	-0.728515	-2.78695	-4.24913	1.10313	4.23078	-0.0491786	-2.85714	3.66119	4.38585	0.221766	-4.12458	-2.86818	-0.955311
0.908385	-0.444814	-0.756278	-2.8	-4.06611	1.12741	4.52947	-0.191287	-2.65728	4.01144	4.32036	0.30278	-4.22045	-2.59289	-0.906457
1.00619	-0.432028	-0.698449	-2.92868	-3.75464	1.09045	4.71945	-0.211681	-2.52873	4.15888	4.24865	0.265293	-4.02565	-2.04168	-0.913287
1.20916	-0.422288	-0.604842	-2.99952	-3.59632	1.10298	4.95371	-0.562865	-2.25799	4.53574	3.88876	0.226724	-3.83112	-1.47074	-0.812086
1.14197	-0.436585	-0.679038	-3.12503	-3.40475	1.11666	5.02715	-0.876143	-2.08636	4.60979	3.67724	0.119111	-3.67376	-0.959973	-0.745381
1.56743	-0.335395	-0.404381	-3.40253	-3.18395	1.20924	4.90153	-1.59458	-1.69695	4.7191	3.38209	0.237732	-3.48381	-0.722962	-0.683418
1.3539	-0.300485	-0.45821	-3.68144	-2.8842	1.16924	4.79626	-1.95146	-1.51677	4.5698	3.25688	0.121483	-3.33146	-0.524418	-0.65165
1.62654	-0.368907	-0.214571	-3.90961	-2.35818	1.26605	4.68518	-2.33172	-1.23998	4.71132	2.75198	0.0837164	-2.96992	-0.183581	-0.615336
1.65232	-0.512872	-0.246651	-3.94026	-1.99705	1.37743	4.18394	-3.10833	-0.883624	4.71407	2.33022	-0.0439351	-2.56436	0.171907	-0.454255
1.79944	-0.593949	0.000161593	-3.94882	-1.70034	1.50846	3.77185	-3.29793	-0.81707	4.62735	1.72145	-0.0538135	-2.06454	0.577494	-0.305173
1.92674	-0.621755	0.16587	-3.9308	-1.25764	1.53307	3.47988	-3.41428	-0.837719	4.59169	1.75237	-0.00588983	-1.48542	0.929282	-0.206303
1.90474	-0.65554	0.0753992	-3.83416	-0.883929	1.49484	3.03316	-3.73926	-0.73555	4.598	1.3469	-0.139711	-0.96989	1.32922	-0.0351056
1.98149	-0.741748	0.150921	-3.66321	-0.410134	1.45626	2.42918	-4.10216	-0.561734	4.53046	1.00779	-0.200431	-0.339724	1.59322	0.121912
2.03197	-0.83049	0.317406	-3.58814	-0.0201053	1.54588	1.82502	-4.34747	-0.478029	4.37899	0.46924	-0.297756	0.408835	1.8016	0.290835
2.08528	-0.893423	0.467711	-3.46125	0.392324	1.58477	1.10989	-4.59477	-0.361038	4.24043	0.565831	-0.172846	0.914669	2.03576	0.464997
2.11609	-0.892759	0.604004	-3.1936	0.950014	1.61937	0.547427	-4.7302	-0.365587	4.13022	0.392373	-0.278092	1.26938	2.22814	0.601263
2.0349	-1.00181	0.646984	-2.89274	1.40717	1.68221	-0.284681	-4.86605	-0.192056	3.79291	0.036602	-0.250857	1.9261	2.335	0.819602
2.0028	-1.03393	0.682686	-2.5226	1.78642	1.71593	-0.760211	-4.78601	-0.23993	3.4528	-0.38692	-0.272543	2.5697	2.45051	1.04937
1.95961	-1.06145	0.864218	-2.21614	2.16044	1.83202	-1.82075	-4.69765	-0.107892	2.99209	-0.863313	-0.32268	3.17932	2.43403	1.25703
1.95678	-1.0342	0.918545	-1.44126	3.00294	1.94597	-2.49073	-4.39007	0.0218165	2.68574	-1.21673	-0.334923	3.77952	2.41724	1.45813
1.89264	-1.10999	0.939465	-1.12266	3.07737	1.98382	-3.19508	-3.8876	0.0770493	2.34238	-1.50314	-0.380482	4.24065	2.13233	1.68993
1.82573	-1.16712	1.04288	-0.695449	3.40096	2.0871	-3.56939	-3.50092	0.180949	2.07382	-1.86686	-0.473068	4.06976	2.05235	1.59818
1.74053	-1.19123	1.1506	-0.0264293	3.69536	2.16706	-3.8026	-3.28276	0.0964248	1.41861	-2.67756	-0.66493	4.33281	1.73201	1.78851
1.76758	-1.16013	1.12736	0.298127	3.86934	2.22024	-4.05279	-3.18919	-0.107336	0.68522	-3.17419	-0.769335	4.57131	1.37503	1.93944
1.66622	-1.19671	1.18601	0.882462	4.16488	2.32616	-4.45647	-2.83108	-0.148638	0.655568	-3.15839	-0.784765	4.69117	1.1992	1.92939
1.67889	-1.15518	1.2919	1.59561	4.20561	2.38699	-4.6741	-2.70341	-0.0788004	-0.410923	-3.45233	-0.920954	4.85287	0.834406	2.17562
1.21157	-1.4094	1.34092	1.78995	4.32155	2.40351	-5.2049	-2.35981	-0.241921	-0.630463	-3.57816	-0.94348	4.96377	0.426695	2.43458
0.745226	-1.60318	1.37744	2.18404	4.30304	2.52045	-5.63835	-1.58024	-0.307399	-0.601349	-3.56265	-0.964368	4.83406	0.170085	2.40651
0.895373	-1.54149	1.42418	2.67615	4.3102	2.55497	-5.54727	-0.96392	-0.295831	-0.718208	-3.67328	-0.932812	4.54026	-0.337903	2.46559
0.0935314	-1.79462	1.41378	2.90077	4.24322	2.55817	-5.41474	0.0622651	-0.361422	-1.74199	-3.94422	-1.00894	4.01142	-0.943423	2.47687
0.187786	-1.78508	1.50151	3.11759	4.15213	2.5566	-5.04324	1.01647	-0.331268	-1.91794	-3.9027	-1.03601	3.55722	-1.37147	2.43832
-0.106774	-1.79919	1.59406	3.48929	3.94149	2.58913	-4.62873	1.77389	-0.351392	-2.19087	-4.00022	-1.02338	2.764	-1.95933	2.397
-0.569711	-1.86016	1.47629	3.84136	3.98632	2.58514	-4.39993	1.93544	-0.443343	-2.65595	-3.98883	-1.09677	2.4933	-2.0667	2.36536
-0.727178	-1.84162	1.53307	4.41981	3.88146	2.5219	-3.96668	2.29631	-0.562846	-3.21369	-3.99626	-1.16824	2.11312	-2.21779	2.36894
-0.91893	-1.86515	1.60475	5.01719	3.72545	2.64614	-3.538	2.74677	-0.565956	-3.70274	-4.01993	-1.25559	1.6893	-2.34194	2.36299
-1.51146	-1.81571	1.47828	5.38187	3.58529	2.77962	-2.6465	3.25837	-0.571096	-4.26156	-3.96492	-1.38562	1.25043	-2.50792	2.32903
-1.50686	-1.86273	1.51283	5.95079	3.29164	2.97988	-2.15368	3.64435	-0.513701	-4.94619	-3.77431	-1.42487	0.538664	-2.63902	2.25698
-2.19375	-1.68568	1.3172	6.50003	3.07819	3.08957	-1.34812	3.88488	-0.51081	-5.15639	-3.67216	-1.561	0.285158	-2.76439	2.21358
-2.51547	-1.59533	1.21068	6.98503	2.66079	3.20548	-0.55308	4.1561	-0.462555	-5.40846	-3.37162	-1.62404	-0.279819	-2.83046	2.12519
-2.75221	-1.47437	1.12047	7.39173	2.04536	3.45491	0.171347	4.25096	-0.45011	-5.56647	-3.08278	-1.68336	-0.768959	-2.8622	2.05398
-3.08421	-1.21899	0.935169	7.5073	1.55502	3.61042	0.374322	4.28593	-0.396698	-5.71769	-2.68073	-1.6925	-1.38832	-2.83056	1.92564
-3.13276	-1.21032	1.03107	7.49681	0.777956	3.66533	0.972348	4.31145	-0.458806	-5.70342	-2.57561	-1.6989	-1.99983	-2.78849	1.8134
-3.31674	-1.13351	0.905176	7.27612	0.0985586	3.75467	1.54149	4.25551	-0.421396	-5.90819	-2.09951	-1.78533	-2.28044	-2.74529	1.78081
-3.72971	-0.630003	0.584765	7.00463	-0.538197	3.95286	1.95533	4.22753	-0.320437	-6.08431	-1.93251	-1.85496	-2.92951	-2.54843	1.66361
-3.8377	-0.664455	0.581804	6.75214	-1.03811	3.97012	2.589	4.08151	-0.21861	-6.21343	-1.96269	-1.93652	-3.20202	-2.3655	1.57459
-4.08459	-0.332677	0.32158	6.25463	-1.65194	4.0662	3.0431	4.00933	-0.0924598	-6.36239	-1.93102	-1.95212	-3.60265	-2.07583	1.50529
-4.20838	-0.122127	0.198157	5.83228	-2.21926	3.96442	3.6359	3.8364	-0.0928719	-6.62859	-1.76258	-1.95793	-3.74959	-1.76151	1.45128
-4.22414	0.138211	0.108641	5.21117	-2.69504	4.05408	4.21405	3.50014	-0.0135428	-6.94892	-1.3681	-2.08983	-3.95945	-1.20521	1.31578
-4.19738	0.482478	-0.013659	4.49439	-3.16206	4.07916	4.31674	3.03413	0.051195	-7.15324	-1.02354	-2.26428	-4.00673	-0.9493	1.25037
-4.12733	0.846295	-0.158334	3.85687	-3.51839	4.08175	4.21458	2.78794	-0.0329238	-7.24508	-0.954958	-2.2824	-4.11382	-0.768744	1.20637
-4.04539	1.16005	-0.277646	3.37084	-3.64445	4.12354	4.24263	2.56848	-0.0585243	-7.35903	-0.450454	-2.36358	-4.13843	-0.295915	1.16487
-3.70172	1.83507	-0.517867	2.83461	-3.94277	4.10325	4.46847	2.11667	-0.058156	-7.57348	-0.151161	-2.51959	-4.14982	-0.0970545	1.09735
-3.44532	2.04621	-0.626706	1.87592	-4.25429	4.15374	4.5483	2.2241	-0.110497	-7.73442	-0.113045	-2.58083	-4.1076	0.288426	1.0596
-3.06315	2.53825	-0.836702	1.39363	-4.28521	4.18261	4.79227	1.97608	0.013959	-7.92995	0.459684	-2.86375	-3.90094	0.838029	0.947519
-2.79116	2.73063	-0.963517	0.749394	-4.30254	4.16601	5.06468	1.60964	0.0139928	-8.03143	0.473445	-3.06865	-3.6097	1.25986	0.927441
-2.20898	3.0434	-1.13306	0.0671872	-4.38499	4.13945	5.36913	1.40817	0.11197	-7.94011	0.872463	-3.0593	-3.25284	1.67841	0.878071
-1.64634	3.30442	-1.18719	-0.642541	-4.34382	4.06659	5.50082	1.35368	0.263724	-7.82524	1.39413	-3.10649	-2.97049	2.17528	0.870411
-1.26754	3.45003	-1.24433	-1.2584	-4.28047	4.01961	5.56617	0.960095	0.23954	-7.7512	1.72947	-3.4207	-2.55279	2.63789	0.790301
-1.24445	3.41995	-1.21389	-1.6488	-4.17505	4.025	5.48795	0.194437	0.367394	-7.52409	2.24146	-3.64111	-2.11674	3.06555	0.693395
-0.520965	3.64345	-1.3374	-2.79815	-3.81729	3.87725	5.18922	-0.421039	0.533684	-7.4265	2.52699	-3.64046	-1.70861	3.29123	0.684328
-0.0186196	3.68779	-1.2909	3.38634	3.06207	-3.56782	5.04886	-0.741345	0.521044	-7.08405	2.97598	-3.7288	-1.54858	3.20938	0.787719
0.47497	3.82296	-1.39057	-3.62446	-3.29912	3.81217	4.9395	-0.974552	0.516588	-6.72085	3.37872	-4.02982	-1.04212	3.49685	0.759637
1.00011	3.79913	-1.41449	-3.99812	-3.02182	3.77479	4.58008	-1.62886	0.615855	-5.9904	4.05595	-4.29768	-0.486503	3.71361	0.778493
1.43658	3.73072	-1.43534	-4.41453	-2.50644	3.63487	4.59621	-1.62597	0.562288	-5.63291	4.29201	-4.4724	0.364622	3.9439	0.837756
1.58789	3.79177	-1.41653	-4.72116	-2.00194	3.56348	4.184	-2.10378	0.613606	-4.91033	4.74363	-4.58609	1.18068	4.12131	0.839546
2.09324	3.65977	-1.44574	-4.89157	-1.49913	3.51086	3.77908	-2.3411	0.666981	-4.45667	4.96551	-4.67611	1.76454	4.1471	0.791873
2.77996	3.41723	-1.46017	-4.9802	-0.899839	3.4197	3.25897	-2.87084	0.620533	-3.68063	5.26891	-4.8027	2.09515	4.06149	0.825249
3.37329	3.10407	-1.41111	-5.00203	-0.0187787	3.3306	2.6114	-3.37296	0.647973	-3.24006	5.32814	-4.83965	2.48978	3.93302	0.767609
3.90816	2.69761	-1.35677	-5.0725	0.227984	3.27645	1.71696	-3.8165	0.665844	-2.41155	5.50794	-5.05365	2.91605	3.71161	0.687073
4.15035	2.27935	-1.28307	-5.08548	0.58342	3.20079	1.34835	-4.04591	0.705964	-2.36119	5.51535	-5.15162	3.24167	3.43414	0.661535
4.4577	1.69838	-1.23713	-4.98269	1.08725	3.03681	0.509475	-4.12074	0.598428	-1.8974	5.48962	-5.22525	3.39874	3.19439	0.660944
4.65742	1.27278	-1.26093	-4.80892	1.61493	2.98558	0.211259	-4.03357	0.587344	-1.3056	5.47656	-5.36054	3.56162	2.68196	0.539816
4.73279	0.722555	-1.1286	-4.47372	2.441	2.91015	-0.0488879	-4.08663	0.552952	-0.857736	5.51744	-5.36084	3.47109	2.2554	0.381688
4.7392	0.542037	-1.06016	-4.10685	2.9166	2.71883	-0.788855	-4.14128	0.534706	-0.445542	5.49794	-5.40546	3.18918	1.66986	0.293356
4.80055	0.00721171	-0.985285	-3.7569	3.54	2.72281	-1.43107	-4.10211	0.500784	0.327184	5.33555	-5.5977	2.76754	0.933852	0.107038
4.92101	-0.339242	-0.712126	-3.42919	4.00843	2.57135	-2.09191	-4.03631	0.539114	0.652655	5.36446	-5.50638	2.69054	0.75852	0.0353833
4.78755	-0.739891	-0.822809	-2.84088	4.517	2.37028	-2.54645	-3.90628	0.510636	1.28155	5.20555	-5.53256	2.47698	0.4556	-0.00220806
4.65377	-1.23861	-0.755391	-2.47571	4.80112	2.30395	-3.08429	-3.6174	0.563691	1.6766	5.0372	-5.54359	2.36683	0.322172	-0.107528
4.43521	-1.83217	-0.559659	-1.75924	5.18507	2.1451	-3.20913	-3.54099	0.678417	2.49246	4.46426	-5.76815	2.0082	-0.190141	-0.247744
4.16722	-2.21038	-0.473853	-1.43513	5.29045	2.14283	-3.51124	-3.30168	0.505278	2.71591	4.1882	-5.70867	1.75778	-0.516012	-0.433789
3.70173	-2.75838	-0.273782	-0.676745	5.56535	2.11288	-3.94833	-3.12812	0.322066	2.72797	4.09664	-5.70522	1.20394	-1.06802	-0.613393
3.50698	-2.98364	-0.297417	-0.438118	5.59604	2.09441	-4.23352	-3.01198	0.191849	3.05771	3.50974	-5.76673	0.769273	-1.2385	-0.69094
2.94603	-3.45439	-0.16927	-0.013994	5.70409	2.04682	-4.72166	-2.64561	0.126109	3.29351	3.03573	-5.85428	0.123551	-1.59092	-0.871909
2.47869	-3.79634	-0.0994669	0.551644	5.81986	1.94313	-5.08786	-2.45344	-0.0184691	3.40015	2.86292	-5.89752	-0.279107	-1.95613	-0.992225
2.02879	-4.13606	0.0740574	1.22668	5.84296	1.84534	-5.36273	-2.12632	-0.123672	3.78978	2.37168	-5.89452	-0.890521	-2.0971	-1.15929
1.71529	-4.33402	0.168889	1.85105	5.82468	1.76467	-5.44186	-1.78265	-0.0679092	4.06139	2.23673	-5.80394	-1.17976	-2.17894	-1.20207
1.68436	-4.36325	0.156599	2.19306	5.72926	1.80471	-5.51703	-1.12398	-0.30068	4.40478	1.71498	-5.80686	-1.6601	-2.24058	-1.36701
1.12356	-4.51561	0.298501	3.016	5.49549	1.62012	-5.45221	-0.549308	-0.275405	4.68498	1.46019	-5.68975	-1.94809	-2.30295	-1.39892
1.1982	-4.47492	0.294805	3.38895	5.27562	1.54697	-5.27226	0.205455	-0.319788	4.87958	1.23994	-5.62766	-2.40144	-2.2906	-1.55802
0.967162	-4.55121	0.430377	3.79035	4.96098	1.3424	-4.94643	0.730536	-0.371066	4.99326	0.500608	-5.71791	-2.59161	-2.28965	-1.64096
1.02712	-4.39764	0.48083	4.26547	4.48942	1.13852	-4.68535	1.32668	-0.4152	5.11879	-0.0557589	-5.67956	-2.82851	-2.25639	-1.69549
0.92906	-4.36614	0.580826	4.50473	4.20649	1.14088	-4.32482	1.67514	-0.537599	5.2938	-0.124518	-5.47885	-3.08013	-2.27834	-1.75269
0.883719	-4.47798	0.594759	4.84023	3.77306	0.958114	-3.85173	2.20002	-0.640586	5.37909	-0.426585	-5.42826	-3.6626	-2.27155	-1.91515
0.886246	-4.48254	0.615095	5.21708	3.50669	0.945249	-3.71343	2.47193	-0.578332	5.44557	-0.736063	-5.39153	-4.0314	-2.21253	-2.05142
1.03598	-4.49674	0.550655	5.47362	3.44966	1.13519	-3.44938	2.61348	-0.654789	5.52951	-1.60787	-5.23785	-4.4346	-2.02547	-2.22203
1.12658	-4.43069	0.501472	5.85891	2.88029	1.08529	-2.66251	3.19178	-0.67076	5.58319	-1.96243	-5.02371	-4.58511	-1.84318	-2.28744
1.12848	-4.51063	0.498238	5.97028	2.23896	1.02356	-2.02226	3.58997	-0.701829	5.55638	-2.32132	-4.91453	-4.62398	-1.69089	-2.2916
1.13353	-4.49746	0.455441	5.98328	1.75499	1.01196	-1.68836	3.76042	-0.721503	5.47337	-2.7858	-4.69888	-4.60858	-1.05635	-2.41472
0.970734	-4.55091	0.52566	5.90327	1.04539	0.951772	-1.05165	4.01083	-0.699986	5.33117	-3.36618	-4.43152	-4.64284	-0.998678	-2.3693
4.13764	-1.3755	-1.29339	5.7752	0.493254	1.01296	-0.447984	4.26326	-0.746339	5.23204	-3.61643	-4.30307	-4.49936	-0.687069	-2.42216
0.0654854	-4.70833	0.454827	5.48641	-0.304674	1.02322	0.32583	4.38702	-0.713587	5.03123	-4.32319	-3.85164	-4.36313	-0.388987	-2.43787
-0.180246	-4.77284	0.402169	5.05975	-1.12264	0.971663	1.02202	4.50132	-0.777549	5.07009	-4.25141	-3.90803	-4.25811	-0.023769	-2.47987
-0.375309	-4.82282	0.37221	4.71619	-1.79351	0.876347	1.52301	4.51451	-0.725715	4.90009	-4.54031	-3.70575	-3.99448	0.300279	-2.49426
-0.348206	-4.94323	0.570448	4.1173	-2.61754	0.856435	2.27075	4.41845	-0.688298	4.73551	-4.80353	-3.52617	-3.60092	0.731968	-2.4719
-0.760707	-4.94603	0.589454	3.75305	-2.94906	0.798232	2.77666	4.35588	-0.683447	4.54359	-4.88716	-3.50498	-3.15053	1.07384	-2.44105
-1.12696	-4.90193	0.519941	3.32424	-3.29831	0.777975	3.21015	4.21249	-0.606052	3.94283	-5.4503	-3.18132	-2.78095	1.38351	-2.35854
-0.856284	-4.93552	0.572277	2.62458	-3.74094	0.812121	3.5662	3.97815	-0.704762	3.37551	-5.96331	-2.79381	-2.41993	1.61817	-2.30004
-1.09617	-4.88527	0.504226	2.23308	-3.95626	0.772662	3.81189	3.64866	-0.632065	3.18334	-6.07094	-2.67287	-1.63629	2.05177	-2.17079
-0.90759	-4.92598	0.633777	1.75404	-4.08244	0.761568	4.10216	3.21133	-0.615689	2.55077	-6.33618	-2.3585	-1.44041	2.18563	-2.09791
-0.949913	-4.88602	0.637796	0.946491	-4.39187	0.827965	4.34063	2.89575	-0.677554	2.43579	-6.31181	-2.3777	-1.68815	2.0449	-2.09505
-0.698139	-4.90513	0.616391	0.28633	-4.54912	0.833477	4.54179	2.40001	-0.587046	1.73179	-6.59617	-1.96378	-1.35146	2.1562	-2.06672
-0.784728	-4.88492	0.649692	0.0696285	-4.53189	0.800609	4.7632	2.20539	-0.61773	1.29923	-6.73049	-1.72641	-0.642346	2.37936	-1.97944
-0.688191	-4.89048	0.593273	-0.463083	-4.61182	0.807551	4.95101	2.08763	-0.610694	0.697467	-6.85429	-1.5658	0.410849	2.64626	-1.80433
-0.800333	-4.87903	0.689006	-0.914688	-4.62259	0.747254	5.25575	1.74768	-0.548314	0.126406	-6.95329	-1.34947	0.399875	2.64525	-1.82095
-0.837361	-4.89822	0.707296	-1.35322	-4.58686	0.64838	5.54239	1.2319	-0.453433	-0.330057	-6.94621	-1.22513	1.32134	2.75673	-1.63485
4.77699	1.14493	-1.06918	-1.98984	-4.62184	0.620874	5.60825	0.998542	-0.423597	-1.07781	-6.84063	-0.743329	1.54138	2.70326	-1.62246
4.84613	1.54402	-0.965368	-2.31654	-4.59614	0.566989	5.56414	0.0203236	-0.248297	-1.50998	-6.73507	-0.531496	1.88383	2.69445	-1.56867
-2.7392	-4.62378	0.620355	-2.77442	-4.58088	0.428448	5.24618	-0.716309	-0.130775	-2.00344	-6.49861	-0.332982	2.16642	2.67281	-1.5094
-3.04296	-4.52523	0.486873	-3.41946	-4.37591	0.378098	4.96664	-1.33256	-0.170935	-2.24049	-6.4279	-0.193265	3.04248	2.55831	-1.26112
-3.41714	-4.4989	0.544642	-3.84209	-4.30599	0.344583	4.47205	-2.03993	-0.0345022	-2.79505	-6.01841	0.241951	3.87	2.15733	-0.957455
-3.96196	-4.2947	0.505688	-4.31567	-4.25758	0.199253	3.94334	-2.56279	0.0487293	-3.13295	-5.88804	0.371923	4.28078	1.59359	-0.744076
-3.88073	-4.30467	0.417709	-5.08523	-4.01117	0.114531	3.45501	-3.12269	0.0519201	-3.40889	-5.86971	0.2046	4.35307	1.11691	-0.692757
-4.17468	-4.15543	0.405403	-5.38651	-3.81978	0.0421816	3.16978	-3.14017	0.114051	-4.17894	-5.24601	0.640751	4.50866	0.688097	-0.593739
-4.49761	-3.86078	0.49859	-6.18425	-3.00143	0.0274373	2.47525	-3.67535	0.140534	-4.29904	-5.31934	0.50109	4.505	0.513988	-0.637356
-4.60275	-3.7416	0.435754	-6.61641	-2.0141	-0.0195851	1.93729	-3.96392	0.147938	-4.83419	-4.58403	0.849211	4.46874	0.469554	-0.713797
-4.74336	-3.55907	0.448177	-6.76285	-0.936681	-0.165969	1.16517	-4.28633	0.182287	-5.21811	-3.92738	0.909929	4.38764	0.60029	-0.74099
-4.82756	-3.38523	0.388763	1.8428	6.21271	1.15316	0.27339	-4.55117	0.171371	-5.41351	-3.48031	1.0388	4.26707	0.51563	-0.735543
-4.92737	-3.29611	0.535116	1.38995	6.16261	1.26229	-0.567562	-4.70901	0.147186	-5.56744	-3.08821	1.04023	3.94015	0.56834	-0.701846
-5.09915	-3.05476	0.520241	-6.19379	0.968028	-0.312166	-1.08238	-4.81035	0.211914	-5.66462	-2.52979	1.191	3.95335	0.380053	-0.694899
-5.39207	-2.66673	0.464405	-6.16868	0.744185	-0.492672	-1.91568	-4.77165	0.243076	-5.74293	-2.55179	1.08238	3.97709	0.0900694	-0.640307
-5.35314	-2.55034	0.514587	-6.10386	0.625352	-0.623169	-2.67526	-4.67464	0.212487	-5.84681	-1.69802	1.45962	4.01284	-0.0846874	-0.534908
-5.47648	-2.1262	0.499539	-5.80364	1.14596	-0.775022	-3.53787	-4.44491	0.193051	-5.94819	-1.5631	1.29942	3.99448	-0.424815	-0.471072
-5.55992	-1.84048	0.428517	-5.26721	1.9041	-0.86306	-4.1283	-4.18318	0.0908237	-6.09231	-1.16799	1.32814	3.9193	-0.692726	-0.477097
-5.79747	-0.886942	0.15377	-4.82126	2.54186	-0.788555	-4.27113	-3.98987	0.0246543	-6.29203	-1.00175	1.28543	3.77592	-1.05368	-0.399128
-5.76364	-1.23138	0.380793	-4.15427	3.49994	-0.788595	-4.65743	-3.52447	0.0969955	-6.56028	-0.150154	1.12704	3.58364	-1.38517	-0.354941
-5.84027	-0.725268	0.216649	-3.51135	3.97877	-0.966203	-4.9536	-2.92789	-0.0479919	-6.56331	0.00713905	1.24433	3.38305	-1.64644	-0.318465
-5.80043	-0.12423	0.132362	-2.96296	3.85187	2.22024	-5.07491	-2.57646	0.0604754	-6.5557	0.744322	1.06238	3.12303	-1.88049	-0.277038
-5.77762	-0.147308	0.268097	-2.46451	4.60797	-1.16802	-5.22011	-2.2399	0.0797717	-6.42486	1.39544	0.903685	2.94574	-2.09776	-0.237159
-5.46953	0.99188	-0.00242584	-2.58972	4.17096	-1.07315	-5.53265	-1.85508	-0.0521866	-6.21787	1.80861	0.911664	2.6615	-2.28521	-0.166289
-5.42887	0.845382	0.162946	-2.10172	4.2364	-1.15993	-5.85693	-1.50803	-0.230802	-5.9099	2.36242	0.839388	2.40206	-2.60408	-0.216507
-5.22252	1.78065	0.199112	-1.55621	4.46974	-1.09441	-6.01833	-1.23392	-0.198131	-5.69171	2.55424	0.804157	2.09445	-2.80161	-0.182593
-5.0642	1.8286	0.141044	-0.796024	4.69277	-1.10893	-6.18138	-0.662588	-0.216674	-5.43993	2.99708	0.728823	1.80318	-3.08148	-0.236118
-4.73324	2.09837	0.0322751	-0.0999094	4.78229	-1.07274	-6.32623	-0.204207	-0.408573	-4.94575	3.57294	0.575647	1.48447	-3.23408	-0.264582
-4.56002	2.36425	0.00268605	0.544234	4.84902	-1.04982	-6.27143	0.607862	-0.512534	-4.50882	4.03634	0.488123	0.935965	-3.47514	-0.285606
-4.02027	3.17884	-0.122926	1.02019	4.84712	-1.08219	-6.17656	0.953847	-0.566566	-4.32515	4.15984	0.437116	0.706373	-3.55483	-0.329851
-3.69851	3.27014	-0.16702	1.64334	4.70798	-1.18412	-5.80732	1.78934	-0.700744	-3.68377	4.70383	0.290095	0.342937	-3.74318	-0.278595
-2.81044	4.16048	-0.367968	2.23712	4.40946	-1.23012	-5.31472	2.52256	-0.930342	-3.33143	4.88698	0.319052	0.124065	-3.7705	-0.286595
-2.54168	4.26622	-0.388476	2.71392	4.21942	-1.33152	-4.66173	3.26111	-1.08961	-2.70982	5.26387	0.172036	-0.341349	-3.94961	-0.261357
-2.38966	4.3888	-0.387908	2.93722	4.16962	-1.32191	-3.86365	3.93937	-1.34582	-2.37285	5.37101	0.194192	-0.438387	-3.94991	-0.249581
-1.71059	4.66068	-0.502945	3.27626	3.70608	-1.33871	-3.37504	4.21515	-1.43028	-1.77724	5.6173	0.116723	-0.765279	-4.0205	-0.175919
-1.56898	4.77237	-0.477248	3.64525	3.24602	-1.50575	-2.3851	4.69779	-1.5906	-0.900038	5.85467	-0.0624342	-1.07597	-4.0472	-0.168608
-1.31678	4.81138	-0.489643	3.77465	2.62237	-1.57938	-1.87664	4.89555	-1.72728	-0.693341	5.89289	-0.0519169	-1.35941	-4.07564	-0.222773
-1.04327	4.88303	-0.523844	3.8501	2.23333	-1.76187	-1.22908	5.03172	-1.7861	-0.100473	5.93274	-0.0734838	-2.06454	-3.99898	-0.288623
-0.842983	4.95727	-0.475578	3.75702	1.82068	-1.80846	-0.586252	5.11501	-1.81167	0.250025	5.98614	-0.190539	-2.49489	-3.90484	-0.289615
-0.673759	4.96543	-0.521122	3.60814	1.911	-1.79768	-0.0637202	5.12522	-1.84321	0.416859	5.94169	-0.0998748	-2.8391	-3.70369	-0.337161
-0.375839	5.03693	-0.553079	3.44835	1.38294	-1.96484	0.441696	5.11638	-1.97922	0.798692	5.91365	-0.0546927	-3.12573	-3.43134	-0.261924
0.17417	5.07968	-0.467206	3.36792	1.40916	-2.05056	0.99795	5.03451	-2.04493	1.25584	6.00466	-0.0731116	-3.44378	-3.08485	-0.278267
0.380019	5.19917	-0.596739	3.20593	1.26238	-2.05606	1.85222	4.80952	-2.05353	2.55226	5.96384	-0.0994295	-3.76755	-2.735	-0.233407
0.198944	5.18966	-0.587869	3.10645	1.22619	-2.20139	2.00821	4.77381	-2.04432	2.42752	5.90726	-0.231339	-3.901	-2.58839	-0.325139
0.964346	5.20225	-0.660499	2.6654	0.497148	-2.40179	2.55783	4.59977	-2.00473	3.21785	5.71896	-0.219099	-3.89718	-2.43185	-0.310586
1.55299	5.2133	-0.660985	2.00607	0.255927	-2.55771	3.11307	4.37426	-2.03215	3.68068	5.30248	-0.299787	-3.82096	-2.06072	-0.310648
2.13488	5.07924	-0.621758	1.80117	0.082503	-2.62905	3.64439	4.14201	-1.96611	3.56301	5.19111	-0.151801	-3.84825	-1.85933	-0.313246
2.4084	5.00855	-0.710249	1.6157	-0.146429	-2.72516	4.3092	3.62853	-2.07542	3.78869	4.9518	-0.215618	-3.98888	-1.63533	-0.319165
2.67825	4.91216	-0.714995	1.42915	-0.400323	-2.81934	4.81395	3.22889	-1.97526	4.25844	4.45606	-0.294411	-4.07905	-1.34618	-0.228463
2.83868	4.83572	-0.715586	1.35272	-0.317257	-2.80606	5.26481	2.59248	-1.97916	4.60854	4.15591	-0.376639	-3.98057	-1.07498	-0.279544
2.90599	4.70161	-0.676551	1.24281	-0.412827	-2.867	5.62521	1.93978	-1.7859	4.69778	4.06383	-0.4039	-3.8461	-0.678937	-0.234251
3.59457	4.3854	-0.734032	0.967402	-0.722868	-3.01467	5.56804	1.75229	-1.88321	4.95187	3.73287	-0.43487	-3.6768	-0.548223	-0.237913
4.13345	3.98824	-0.701779	0.602735	-0.980838	-3.08375	5.77953	0.754233	-1.65544	5.11759	3.36343	-0.5489	-3.56331	-0.112219	-0.194453
4.23126	3.75213	-0.62125	0.368427	-1.19285	-3.2245	5.76	0.224697	-1.59635	5.17888	2.94488	-0.543183	-3.33636	0.198156	-0.171446
4.48185	3.45798	-0.668503	0.234163	-1.42317	-3.3278	5.66997	-0.254901	-1.61108	5.27961	2.41082	-0.562838	-3.13843	0.590682	-0.138781
4.64496	3.2206	-0.647738	-0.29145	-1.68962	-3.47352	5.37316	-0.917783	-1.48997	5.38656	2.23711	-0.534059	-2.79022	1.04247	-0.0919363
5.01655	2.85301	-0.72246	-0.515897	-1.84337	-3.56206	5.06026	-1.52012	-1.36667	5.55973	1.84229	-0.554851	-2.43225	1.32664	-0.0122166
5.06155	2.65757	-0.632785	-0.917391	-2.10723	-3.71287	4.74864	-2.03761	-1.36197	5.64624	0.885512	-0.676566	-2.15888	1.54862	0.0326498
5.05775	2.63209	-0.739717	-1.1038	-2.22873	-3.77267	4.40153	-2.41201	-1.26586	5.69469	0.828182	-0.906554	-1.67499	1.85288	0.108003
5.15305	2.36621	-0.767844	-0.984161	-2.10972	-3.75386	4.09361	-2.71015	-1.14357	5.77395	0.211392	-0.722462	-1.37674	2.02678	0.181766
5.14524	2.22978	-0.731668	-0.760764	-1.98514	-3.67222	3.68256	-3.03501	-1.09415	5.97417	0.20819	-0.688625	-0.988003	2.15622	0.225168
5.19936	1.75082	-0.749194	-0.641935	-2.0013	-3.67413	3.19365	-3.45715	-0.983098	6.37932	-0.0531164	-0.275046	-0.773354	2.30866	0.256545
5.08492	1.64972	-0.673812	-0.709301	-2.0703	-3.66688	2.72471	-3.74773	-0.931604	6.47533	-0.475943	-0.267711	-0.264628	2.56903	0.359485
5.12734	1.58621	-0.778713	-0.664537	-2.09447	-3.67903	2.0871	-4.26806	-0.849034	6.66176	-1.15043	0.078922	0.131799	2.77451	0.451288
4.99943	1.52315	-0.69353	-0.725297	-2.20117	-3.65646	1.37775	-4.52111	-0.83864	6.65346	-0.945101	-0.0912519	0.35972	2.84605	0.491296
5.08467	1.51385	-0.825086	-0.764782	-2.25495	-3.67089	0.729721	-4.70638	-0.752329	6.55531	-1.59268	0.0734019	1.09136	2.9656	0.634268
5.02545	1.57795	-0.806017	-0.786695	-2.33213	-3.64695	-0.164395	-4.84612	-0.701079	6.07404	-2.895	0.413069	1.39262	3.15402	0.676561
5.13099	1.26191	-0.852503	-0.665181	-2.28508	-3.61915	-0.835945	-4.97614	-0.590876	5.92716	-3.14921	0.497389	2.2892	3.27244	0.832775
5.21687	0.946079	-0.82048	-0.775484	-2.39151	-3.58809	-1.26831	-4.95438	-0.564088	5.9473	-3.16533	0.56099	2.68985	3.3408	0.908442
5.06884	1.01375	-0.71956	-0.751399	-2.42844	-3.52169	-2.12735	-4.83441	-0.459136	5.95278	-3.46216	0.871226	-3.84361	-1.94687	-1.2909
5.11998	0.628921	-0.76324	-0.752368	-2.42503	-3.44174	-2.45792	-4.68033	-0.388778	6.05815	-3.34246	0.77523	3.98826	3.18327	1.2027
5.03389	0.361693	-0.770345	-0.523105	-2.30803	-3.39793	-2.95115	-4.37355	-0.258975	5.83742	-4.13081	1.51779	4.11345	3.02797	1.30908
4.83491	0.297983	-0.705041	-0.400496	-2.3282	-3.36456	-3.28597	-4.11033	-0.242634	5.93033	-4.1927	1.58276	3.96585	3.04002	1.17292
4.7172	-0.165163	-0.756688	-0.271639	-2.27379	-3.15297	-3.71715	-3.79553	-0.151291	5.90546	-4.42899	1.94268	4.50805	2.80702	1.38722
4.69554	-0.144171	-0.748259	-0.0940357	-2.24522	-3.07784	-4.12765	-3.53072	-0.170191	5.88583	-4.58744	2.38894	4.86039	2.6439	1.49921
4.61975	-0.290756	-0.738029	0.0834427	-2.23832	-2.9881	-4.52934	-3.36901	-0.219235	5.50126	-4.94482	2.70675	5.21822	2.36219	1.68425
4.30633	-0.592055	-0.707092	0.173913	-2.24425	-2.79203	-4.98543	-3.08559	-0.285993	5.27556	-5.10838	2.69384	5.40041	2.25878	1.69039
4.19633	-0.845611	-0.696122	0.222118	-2.25883	-2.73751	-5.43173	-2.69429	-0.359823	5.10444	-5.2132	2.66743	5.64058	2.16792	1.69841
3.95235	-1.16313	-0.650798	0.304163	-2.37098	-2.63642	-6.01803	-2.16706	-0.514061	4.54119	-5.49267	3.25033	5.8126	1.85719	1.72791
4.16393	-0.804524	-0.694912	0.423158	-2.32462	-2.47212	-6.49402	-1.49941	-0.704576	4.35772	-5.59491	3.29426	5.73053	1.3329	1.87508
3.53253	-1.37523	-0.618177	0.49439	-2.35152	-2.45177	-6.72637	-0.680295	-0.800584	3.91125	-5.71823	3.71801	5.63533	0.798686	1.93666
3.48922	-1.65152	-0.677029	0.630804	-2.26918	-2.20414	-6.69123	-0.0356275	-0.897293	3.53219	-5.79973	3.90235	5.45305	0.352753	1.90255
3.75495	-1.23934	-0.697884	0.718829	-2.32059	-2.18407	-6.38821	1.00099	-1.19014	2.83441	-5.88413	4.23221	5.17525	-0.708853	1.96775
3.92044	-1.14867	-0.758658	0.693812	-2.37453	-2.15887	-6.10076	1.66611	-1.45359	2.27629	-5.91377	4.47725	5.16529	-0.290921	2.1419
3.60915	-1.40946	-0.719696	0.786735	-2.38442	-2.12593	-5.7501	2.2015	-1.39402	1.395	-5.93124	4.70663	4.967	-0.663113	2.21336
3.91424	-1.40838	-0.831362	0.809219	-2.37253	-1.98313	-5.16609	2.94243	-1.60946	0.722953	-5.84948	4.85969	4.55354	-1.21261	2.30734
3.74295	-1.34579	-0.722498	1.00089	-2.3412	-1.91735	-4.461	3.70578	-1.86348	0.15371	-5.73136	5.01003	4.24455	-1.44129	2.34441
3.98948	-0.819101	-0.73452	1.10408	-2.25375	-1.84563	-3.91475	4.09841	-2.07731	-0.981294	-5.50801	5.08111	3.92927	-1.81639	2.29346
3.98822	-0.867637	-0.768829	1.25581	-2.25325	-1.82357	-3.51676	4.29978	-2.18101	-1.33831	-5.31986	5.18627	3.22007	-2.35431	2.29352
4.07893	-0.874033	-0.863706	1.24234	-2.2363	-1.72329	-2.97317	4.52215	-2.33201	-2.22852	-4.74961	5.4305	3.03143	-2.49719	2.30528
4.0805	-0.767306	-0.875897	1.29744	-2.19165	-1.64752	-2.34414	4.75015	-2.42807	-2.90134	-4.49324	5.39964	2.48879	-2.73716	2.31073
4.12212	-0.261664	-0.854139	1.39631	-2.20174	-1.70643	-1.84243	4.88323	-2.51935	-3.49164	-3.93418	5.5572	2.36104	-2.73535	2.35109
4.15639	-0.347468	-0.825837	1.54818	-2.07941	-1.38706	-1.20431	4.97396	-2.59359	-4.40437	-3.10701	5.42195	1.73191	-3.08645	2.31703
4.1808	-0.419526	-0.922583	1.76144	-2.08758	-1.34728	-0.407195	5.06882	-2.672	-4.49299	-2.64915	5.6068	1.53513	-3.16146	2.31762
4.20039	-0.368041	-0.962396	1.71473	-2.0421	-1.29343	0.142266	5.0822	-2.74445	-4.62371	-2.40708	5.59275	0.826802	-3.40524	2.25997
-0.668469	-4.65797	-0.279743	1.86967	-2.07058	-1.17748	1.10595	4.97923	-2.77517	-5.17044	-1.90455	5.37454	0.375616	-3.52028	2.23296
4.31197	-0.414247	-0.806252	1.85846	-2.15194	-1.24018	1.4893	4.86456	-2.8137	-5.4354	-1.35541	5.43348	0.149711	-3.54577	2.21965
4.37584	-0.555239	-0.925526	1.77441	-2.22296	-1.21078	2.23148	4.55879	-2.81367	-5.73159	-0.939956	5.37291	-0.283229	-3.5814	2.16222
4.45969	-0.291642	-0.820055	1.74726	-2.30292	-1.03317	3.00925	4.1362	-2.84023	-6.01723	-0.678648	5.21641	-0.891886	-3.63513	2.18553
4.45369	-0.181055	-0.754579	1.53835	-2.41566	-0.953269	3.34763	3.82668	-2.80625	-6.34637	-0.254388	5.01269	-1.04489	-3.573	2.14731
4.44773	0.232323	-0.716188	1.25882	-2.62375	-0.981884	3.715	3.33345	-2.95256	-6.5477	0.452589	4.90435	-1.33604	-3.55365	2.20345
4.38853	-0.0210487	-0.725929	1.05815	-2.728	-1.23244	4.05155	2.73903	-3.07959	-6.77521	0.742688	4.66567	-1.50913	-3.35189	2.22236
4.42404	0.0542496	-0.776184	0.85985	-2.84353	-1.06141	4.43145	2.18363	-2.97095	-6.92724	1.40656	4.4582	-1.82243	-3.24406	2.22159
4.47091	0.53861	-0.826949	0.868938	-2.77123	-1.09108	4.55634	1.94076	-2.95648	-6.9246	1.8958	4.25367	-2.20439	-3.12542	2.16299
4.50881	0.683886	-0.806683	0.8119	-2.75289	-1.0685	4.66971	1.61614	-2.8931	-6.86496	2.5246	4.01335	-2.46586	-3.06987	2.15204
4.56331	0.771125	-0.789166	0.660844	-2.83721	-1.11965	4.70897	1.06455	-2.88787	-6.64847	3.1455	3.74221	-3.04507	-2.74705	2.10331
4.72009	0.813373	-0.806524	0.467871	-2.85033	-0.994552	4.77973	0.407733	-2.82031	-6.52997	3.41401	3.67162	-2.96262	-2.87516	2.0952
4.7188	0.985701	-0.877887	0.358731	-2.94076	-1.06377	4.78293	0.0614085	-2.78864	-6.48805	3.53134	3.53792	-3.36639	-2.4778	2.07762
4.9035	0.703673	-0.750856	0.244722	-2.95529	-1.02818	4.75504	-0.443677	-2.7928	-6.40148	3.9796	3.25759	-3.63909	-2.25547	1.9677
4.86643	0.525443	-0.699399	0.178488	-2.93919	-1.00744	4.67462	-1.08716	-2.59858	-6.46045	3.92794	3.22414	-3.72851	-2.02095	1.99701
4.76328	0.918282	-0.607303	-0.0108313	-3.02528	-1.07409	4.55163	-1.31712	-2.53161	-6.44662	4.2381	3.00216	-3.86052	-1.55638	2.013
4.73319	0.712618	-0.719655	-0.0757794	-3.04743	-1.07047	3.99604	-2.36026	-2.51294	-6.45515	4.40181	2.89818	1.55798	3.7945	-1.42662
4.68307	0.920902	-0.734817	-0.0776723	-3.01693	-1.08392	3.63847	-2.67402	-2.48654	-6.4155	4.86799	2.3412	-3.66855	-0.696586	1.99227
4.64589	1.35354	-0.805127	-0.173495	-3.0257	-1.07874	3.00937	-3.1834	-2.46337	-6.54522	4.67047	2.53084	-3.50735	-0.258496	1.98066
-2.39314	-4.24377	0.433935	-0.22251	-3.07787	-1.18601	2.74953	-3.3304	-2.42744	-6.32153	5.29179	1.97752	-3.33627	0.180388	1.92497
-2.31139	-4.06133	0.470685	-0.400159	-3.09408	-1.15395	2.06704	-3.76994	-2.37761	-5.98565	5.80279	1.60258	-3.18658	0.511354	1.91954
-3.11806	-3.9552	0.47803	-0.490702	-3.13225	-1.22721	1.56076	-4.02488	-2.32599	-5.85794	5.96244	1.37797	-2.98919	0.766549	1.90657
-3.40378	-3.86279	0.55937	-0.525332	-3.09526	-1.23731	0.829256	-4.41581	-2.21437	-5.1612	6.66245	0.604144	-2.7445	0.980983	1.92687
-3.5471	-3.87644	0.689057	-0.567537	-3.111	-1.26212	0.225227	-4.50175	-2.17482	-5.24723	6.56573	0.701705	-2.21668	1.58744	1.99494
-3.75377	-3.57737	0.646392	-0.59576	-3.13633	-1.25566	0.055366	-4.55712	-2.18923	-4.84008	6.83956	0.494003	-1.68882	1.96222	2.03721
4.01069	3.2905	-0.76539	-0.529066	-3.03989	-1.23254	-0.652461	-4.76573	-2.09972	-4.74969	6.86862	0.339964	-1.10128	2.47109	2.12538
3.49883	3.80556	-0.59921	-0.483763	-2.98683	-1.21734	-1.78812	-4.86663	-2.22602	-4.15811	7.1467	-0.191585	-0.514402	2.9158	2.2153
3.30649	3.97814	-0.656663	-0.390786	-2.975	-1.22952	-2.12498	-4.84533	-2.2402	-3.7023	7.32595	-0.383019	0.150024	3.31911	2.2753
3.27978	4.00189	-0.804211	-0.386832	-2.84663	-1.09051	-3.00136	-4.84928	-2.32736	-3.09222	7.49964	-0.899803	0.609551	3.58554	2.29779
3.17894	4.14104	-0.897755	-0.370618	-2.93598	-1.20319	-3.68913	-4.76738	-2.29659	-2.8231	7.55683	-0.983473	1.39212	3.8566	2.28484
3.04006	4.16881	-0.850317	-0.335228	-2.95624	-1.27744	-4.23109	-4.62164	-2.26485	-2.76004	7.55921	-0.931548	1.82739	3.82979	2.3829
3.11275	4.13288	-0.909489	-0.331199	-2.93165	-1.22492	-4.78798	-4.41482	-2.46546	-2.28588	7.68673	-1.02176	1.87094	3.5837	2.48854
2.80872	4.30419	-0.811668	-0.255346	-2.91634	-1.2328	-5.19473	-4.09596	-2.40947	-1.57529	7.73634	-1.4273	1.9997	3.50969	2.50593
2.60775	4.40153	-0.723781	-0.277255	-2.87201	-1.15974	-5.47058	-3.71788	-2.44689	-1.35738	7.74006	-1.42903	2.25575	3.41794	2.47812
3.63171	4.02869	-0.608058	-0.174246	-2.8474	-1.19209	-5.84661	-3.12174	-2.62099	-0.814789	7.63035	-1.89936	2.52311	3.30678	2.40266
3.9973	3.91271	-0.492706	-0.10898	-2.8327	-1.19016	-5.96669	-2.57655	-2.55005	-0.2268	7.58304	-2.16374	2.66898	3.21204	2.44836
3.87919	3.94808	-0.750793	0.0236343	-2.75685	-1.09993	-5.95779	-2.17508	-2.65138	-0.118674	7.46847	-2.32417	2.80601	3.29357	2.43013
-4.52037	-3.18878	0.768467	0.135202	-2.71935	-1.09154	-5.97283	-1.88619	-2.64861	0.284038	7.34376	-2.57421	3.31163	3.259	2.35556
-4.30862	-3.38993	0.703949	0.209054	-2.6642	-1.05194	-6.05897	-1.53029	-2.73136	0.721101	6.94937	-3.02777	3.55613	3.21181	2.38562
-4.12384	-3.55217	0.574803	0.238941	-2.65586	-1.12402	-6.00724	-0.904391	-2.70305	1.30614	6.30407	-3.48387	3.73463	3.11948	2.31859
-3.60421	-3.50129	0.499074	0.318641	-2.68435	-1.18478	-5.65507	-0.204541	-2.67685	1.28607	6.14785	-3.58037	-4.05967	-2.80116	-2.37892
3.7443	2.90734	-0.546837	0.331659	-2.68762	-1.26169	-5.49598	-0.00925357	-2.58585	1.47203	5.86188	-3.67807	3.95585	2.83906	2.33873
3.8001	3.06237	-0.726237	0.314094	-2.65122	-1.21019	-5.11377	0.400709	-2.57879	1.50348	5.81091	-3.76486	3.77902	2.78629	2.09545
-3.72732	-2.90147	0.993021	0.350851	-2.65766	-1.26656	-4.60822	0.913596	-2.5153	1.63343	5.59153	-3.94075	3.59938	2.409	2.1461
-3.53438	-2.60203	1.0509	0.33937	-2.67272	-1.29897	-4.31884	1.15545	-2.41383	2.07786	5.19321	-4.082	3.2559	1.84002	2.00135
3.30108	3.19372	-0.932432	0.517376	-2.64581	-1.29285	-4.09925	1.30335	-2.37712	2.38051	4.88768	-4.14716	2.84663	1.4908	1.90463
3.08701	3.20395	-0.910453	0.53884	-2.57075	-1.23899	-3.44766	1.83734	-2.31193	2.34282	4.88194	-4.18814	2.54911	1.10317	1.70757
2.91775	2.93688	-0.911803	0.579184	-2.6267	-1.34274	-3.03033	2.00629	-2.32592	2.40012	4.64689	-4.27466	2.68067	1.20456	1.66033
-2.92429	-2.10637	1.36793	0.715056	-2.57093	-1.2838	-2.35066	2.31584	-2.25895	2.48865	4.30201	-4.59926	2.82631	1.45769	1.68187
-2.66687	-2.24667	1.45093	0.812575	-2.55067	-1.2555	-1.47447	2.77814	-2.10005	2.51651	4.49609	-4.47048	2.91343	2.24009	1.94363
-2.64499	-2.12421	1.55673	0.759671	-2.57234	-1.30126	-1.18719	2.756	-2.05622	3.2417	2.17845	-5.44472	2.69524	2.79235	2.12404
2.47597	2.60357	-1.13621	0.802116	-2.50965	-1.22989	-0.366526	2.90768	-1.93229	3.32378	2.47403	-5.76324	2.3548	3.0829	2.22411
2.50414	2.85309	-1.13809	0.788908	-2.50753	-1.32475	0.196053	2.97075	-1.78626	3.58044	2.03131	-5.89257	1.96975	3.22463	2.25025
2.44816	2.71742	-1.15723	1.04422	-2.43249	-1.22325	1.13131	3.16128	-1.59317	-0.931313	-5.02154	5.06407	1.61016	3.25274	2.26351
2.37812	2.48471	-1.1828	1.15397	-2.44137	-1.30682	1.30431	3.06414	-1.54205	-0.644682	-5.66414	4.53729	1.24415	3.17834	2.26414
2.49228	2.72614	-1.16782	1.31381	-2.40313	-1.22018	1.60198	3.1532	-1.46625	4.87623	0.885239	-5.33506	0.983787	3.10705	2.21127
2.54261	2.73363	-1.14774	1.40424	-2.44064	-1.22175	2.13298	3.05632	-1.31054	5.01492	0.863808	-5.14727	0.687348	2.97929	2.21556
2.456	2.90984	-1.09399	1.76798	-2.39409	-0.98605	2.86228	3.01844	-1.09127	5.01361	0.34435	-5.13868	0.501857	2.96325	2.25095
2.37307	2.57405	-1.0975	1.64139	-2.40749	-0.928852	2.8886	3.04732	-1.07965	5.02005	0.109181	-5.17232	0.350197	2.89594	2.24493
2.42499	2.82269	-1.03757	1.66482	-2.40467	-0.884041	3.6169	2.95929	-0.810353	5.07814	-0.55086	-5.02339	0.217662	2.83819	2.25781
2.48761	2.65941	-1.09	1.46914	-2.32553	-0.683572	3.87545	2.9186	-0.722536	5.05544	-0.884717	-5.02523	0.126294	2.73662	2.2536
2.44804	2.50197	-1.12834	1.40394	-2.41622	-0.512881	4.13776	2.79203	-0.581984	4.96285	-1.32109	-4.9163	0.0459005	2.6906	2.24934
2.38132	2.88189	-1.03196	1.16482	-2.41389	-0.5288	4.74889	2.44721	-0.294512	4.7589	-2.0066	-4.89212	-0.0879686	2.66499	2.26739
2.37933	2.87574	-1.04084	1.09751	-2.50059	-0.607488	4.96473	2.2101	-0.209814	4.91887	-1.52917	-4.91533	-0.171584	2.57474	2.24145
2.41475	2.75714	-1.11129	1.08483	-2.59853	-0.699299	4.99851	2.05796	-0.155382	4.77321	-2.26702	-4.79589	-0.291509	2.52167	2.24821
2.24136	2.93174	-1.0059	1.16282	-2.85276	-0.949615	4.99415	1.99182	-0.197281	4.76073	-2.46125	-4.69529	-0.367985	2.41257	2.22054
2.27279	2.79425	-1.0649	1.22789	-2.87322	-1.1787	5.16555	1.7624	-0.145725	4.72025	-2.58926	-4.6595	-0.472304	2.36006	2.2398
-3.07186	-1.9669	1.47604	1.15169	-2.89439	-1.2742	5.3413	1.61959	-0.0420832	4.53598	-3.07814	-4.55427	-0.508656	2.34747	2.20587
-3.13712	-1.93609	1.48722	0.974339	-3.01254	-1.31388	5.66209	1.36256	0.156304	4.03225	-3.80454	-4.32827	-0.600775	2.24784	2.08366
-2.93829	-1.94042	1.55792	0.792665	-3.08412	-1.43112	5.98706	1.31151	0.290133	4.06635	-3.95246	-4.32752	-0.726626	2.14787	2.03701
2.17664	2.69715	-1.13987	0.587974	-3.13702	-1.44459	6.36823	0.926592	0.497604	3.82723	-4.26377	-4.06149	-0.799179	2.12983	1.98306
2.19036	2.84471	-1.13181	0.435135	-3.22648	-1.5873	6.62863	0.588846	0.694882	3.79138	-4.35877	-4.05336	-0.887127	2.14026	2.07686
2.24141	3.16146	-1.08739	0.201727	-3.32339	-1.66141	6.90328	0.0708534	0.892013	3.66846	-4.66374	-3.86962	-0.982608	2.15882	1.91982
2.31081	2.86637	-1.12265	0.0524379	-3.37623	-1.81435	7.064	-0.411363	1.08932	3.60485	-4.70461	-3.8139	-1.06055	2.1784	1.8326
-3.29776	-2.12919	1.4151	-0.0295454	-3.38163	-1.87389	7.12231	-0.798202	1.33448	3.4547	-4.69761	-3.74737	-1.12003	2.19543	1.7663
2.49933	2.91715	-1.11156	-0.0420756	-3.37878	-1.92579	7.08794	-1.24468	1.6558	3.07121	-5.05519	-3.59864	-1.12879	2.20363	1.72259
2.56756	2.8288	-1.08111	-0.142954	-3.46314	-2.06763	6.9664	-1.82912	1.8174	2.65479	-5.28509	-3.57091	-1.12416	2.24421	1.65523
-3.39866	-2.21112	1.39497	-0.11913	-3.41642	-2.03871	6.9377	-1.9017	1.91106	2.01797	-5.63379	-3.36805	-1.20004	2.26582	1.5694
2.57691	2.54661	-1.13787	0.0343126	-3.3241	-2.06175	6.67995	-2.46484	2.17253	1.76641	-5.632	-3.36973	-1.06415	2.35771	1.48807
2.43373	2.776	-1.04372	0.107916	-3.32579	-2.11947	6.29187	-2.99994	2.35633	1.16851	-5.91269	-3.18896	-1.21802	2.27744	1.35777
2.39845	3.00386	-0.988888	0.194157	-3.3673	-2.18619	5.55585	-3.63664	2.74147	0.886985	-5.97573	-3.09654	-1.2879	2.23454	1.2164
2.6166	2.88544	-1.00683	0.206202	-3.43454	-2.26423	5.12983	-3.866	2.77077	0.668513	-5.99592	-2.89514	-1.37802	2.20079	1.21325
2.56921	3.15161	-0.942326	0.137401	-3.52284	-2.34577	4.51393	-4.29804	2.97719	0.592557	-5.95445	-2.905	-1.39718	2.18626	1.00959
2.50642	3.35062	-0.908347	0.189184	-3.6006	-2.49291	3.84421	-4.55967	3.10917	0.456116	-5.95901	-2.72737	-1.5708	2.1024	0.882522
2.09519	3.78933	-0.63635	0.171281	-3.68903	-2.56817	3.09553	-4.80221	3.30283	-0.0349369	-6.0629	-2.35963	-1.61256	2.07357	0.715662
2.15756	3.87852	-0.726807	0.109205	-3.78819	-2.63057	2.15984	-4.95674	3.64379	-0.296401	-6.16878	-2.27785	-1.70676	2.01964	0.518568
1.8854	4.02254	-0.530553	0.137326	-3.92395	-2.8347	1.67812	-4.95577	3.68989	-0.746028	-6.30638	-1.99513	-1.6127	2.02941	0.377668
1.63626	4.14153	-0.443844	0.229853	-3.90973	-2.95126	1.21617	-4.90757	3.77243	-1.75023	-6.31162	-2.13329	-1.69693	2.01744	0.26171
1.34398	4.27397	-0.350047	0.18232	-3.94223	-3.0698	0.656087	-4.86687	3.88913	-1.85246	-6.25883	-2.14932	-1.75282	2.02841	0.142315
1.38049	4.37551	-0.362005	0.183367	-3.98613	-3.16199	0.0624384	-4.80486	3.97938	-2.05901	-6.11575	-2.11814	-1.79018	2.00529	0.025
1.37885	4.14694	-0.299346	0.343624	-3.84717	-3.24298	-1.18784	-4.67432	3.97353	-2.46229	-5.92375	-1.96444	-1.79301	1.92819	-0.167742
1.23177	4.06137	-0.240491	0.563758	-3.71581	-3.38917	-2.30378	-4.38254	4.01008	-2.72802	-5.63322	-1.78413	-1.97067	1.83875	-0.391783
-4.01887	0.215936	0.842049	0.696667	-3.52409	-3.48598	-2.62651	-4.33412	3.80184	-2.97614	-5.47646	-1.66018	-1.98747	1.79045	-0.479519
0.648794	4.49638	-0.0736583	0.987211	-3.23076	-3.58439	-3.67392	-3.71449	3.83463	-3.13289	-5.33565	-1.66726	-2.26682	1.75532	-0.624119
-4.09025	0.876446	0.776874	1.14107	-2.95646	-3.67375	-4.44598	-3.07312	3.77236	-3.45094	-5.07668	-1.12786	-2.5084	1.68866	-0.843927
-4.12616	0.994778	0.787157	1.21754	-2.75642	-3.7101	-5.04255	-2.48659	3.55076	-3.5236	-5.04912	-1.1386	-3.09558	1.53035	-1.39131
-0.316534	4.1679	0.0427246	1.41183	-2.4042	-3.78742	-5.36806	-1.5775	3.46046	-3.75545	-5.01518	-1.01599	-3.17834	1.46399	-1.5235
-3.72627	1.73368	0.77224	1.52388	-2.15888	-3.83625	-5.48336	-0.979025	3.542	-3.87419	-5.17384	-1.3081	-3.14255	1.44465	-1.59639
-3.49375	2.02947	0.766866	1.58428	-2.03472	-3.8875	-5.57969	-0.253293	3.36405	-4.32312	-5.01124	-1.28106	-3.22328	1.3107	-1.89619
-3.18857	2.4484	0.663472	1.62247	-1.83197	-3.90435	-5.72342	0.407749	3.20518	-4.97877	-4.75007	-1.19997	-3.29338	1.30956	-2.06623
-2.83286	2.85705	0.579653	1.72215	-1.34794	-3.97586	-5.9345	1.07013	2.93222	-5.2402	-4.67893	-1.1856	-3.39564	1.27069	-2.23998
-2.49221	3.40843	0.365782	1.50182	-1.30851	-4.02412	-6.0821	1.68171	2.64543	-5.78803	-4.20068	-1.20361	-3.50788	1.23157	-2.41451
-2.541	3.53273	0.36045	1.93561	-1.4541	-3.74384	-6.06711	2.17269	2.4512	-6.0136	-3.76333	-1.18174	-3.49741	1.22268	-2.40641
-3.00114	3.17434	0.501343	1.9539	-1.24697	-3.7066	-5.89154	2.79154	2.22618	-6.20629	-3.27132	-1.1566	-0.157017	2.88617	4.38332
-1.6574	3.83675	0.566793	2.42226	-0.815588	-3.61918	-5.48923	3.52044	1.85685	-6.25157	-2.92923	-1.07795	-4.28542	1.05065	-3.26455
-1.40353	4.08913	0.736381	0.612752	-3.64928	3.33832	-4.83762	4.24979	1.40914	-6.13632	-2.74336	-1.14644	-4.27579	0.967409	-3.23637
-3.94753	1.94723	0.251652	0.438035	-3.67228	3.41038	-4.04218	4.91886	0.956716	-6.02308	-2.14741	-1.00127	-4.59242	0.848556	-3.61767
-4.15795	1.8439	0.271456	0.404743	-3.41327	3.54949	-3.23786	5.47995	0.563667	-5.97318	-1.81514	-1.01685	-4.50477	0.80273	-3.59303
-4.47591	1.48986	0.338532	1.75332	-1.03708	-3.78824	-2.55961	5.88533	0.294085	-5.9462	-1.69382	-1.0449	-4.75223	0.854619	-3.91877
-4.65249	1.40482	0.210008	1.47796	-1.07885	-3.86403	-2.14237	6.08729	0.21206	-5.87023	-1.07379	-0.97948	-5.1951	0.987527	-4.59964
-4.80378	1.43532	0.206922	0.683368	-2.61448	4.10085	-1.8497	6.11864	0.262404	-5.82932	-0.976037	-0.898205	-5.40904	1.0494	-4.98314
-4.91012	1.36958	0.195621	0.302482	-2.72648	4.03463	-0.81949	6.3337	0.0699717	-5.6588	-0.310131	-0.748998	-5.28753	1.00677	-4.78224
-4.96878	1.26611	0.243542	0.750683	-0.993669	-4.04529	0.718653	7.05042	-0.270965	-5.33056	0.0399338	-0.836735	-5.29497	1.11358	-4.96431
-5.09765	1.12749	0.226856	0.504936	-0.830809	-4.0941	2.48093	8.12791	-0.668659	-4.9575	0.665562	-0.765986	-5.37357	1.12264	-5.25312
-5.14743	1.05767	0.286194	0.259178	-0.926612	-4.20491	4.25997	9.31067	-1.07128	-4.87093	0.674063	-0.733037	-5.33811	1.33012	-5.61021
-5.22916	1.02201	0.262161	0.0709372	-0.909745	-4.26692	5.84839	10.3432	-1.427	-4.76478	0.778042	-0.67795	-5.10658	1.54478	-5.83908
-5.30828	0.787203	0.235051	-0.319409	-0.987726	-4.40539	7.03883	10.9701	-1.684	-4.19703	1.52623	-0.490073	-4.85198	1.71675	-5.97902
-5.36474	0.776301	0.225897	-0.485217	-0.879465	-4.43627	7.62392	10.9358	-1.79043	-3.90815	1.65433	-0.494263	-4.319	2.05964	-6.15118
-5.34648	0.832579	0.218822	-0.627445	-1.13608	-4.55437	7.39627	9.98484	-1.69449	-3.68175	1.66399	-0.456017	-4.28118	2.05172	-6.28176
-5.31599	0.973815	0.175295	-0.745045	-0.80208	-4.53365	6.14851	7.86175	-1.34432	-3.54058	1.73941	-0.397247	-3.52428	2.36193	-6.47105
-5.25901	1.17823	0.0402145	-1.03183	-0.761653	-4.6273	3.67328	4.31104	-0.688119	-3.33106	1.75837	-0.424563	-3.11159	2.45565	-6.51235
-5.20507	1.48196	-0.189634	-1.10042	-0.66714	-4.64835	3.98872	3.82846	-0.834878	-3.08016	1.94063	-0.30805	-2.83371	2.50659	-6.5043
-5.13673	1.4937	-0.210464	-0.943325	-0.449423	-4.56344	-4.18083	-3.65796	1.11458	-2.51534	2.33256	-0.248335	-2.27278	2.56393	-6.52733
-5.04495	1.48593	-0.156328	-1.20351	-0.517865	-4.70986	-3.84898	-4.05419	1.10702	-2.01002	2.96738	-0.0513289	-1.70397	2.5953	-6.55813
-4.93884	1.57845	-0.178448	-1.2935	-0.449728	-4.77525	-3.44781	-4.60209	0.93494	-1.69169	3.21558	-0.0105057	-1.39805	2.57615	-6.54398
-4.8282	1.80333	-0.308725	-1.20089	-0.423661	-4.73731	5.29475	2.17955	-1.44531	-1.29358	3.32907	0.092037	-0.943473	2.53258	-6.53154
-4.83596	1.69713	-0.35002	-1.35635	-0.398827	-4.81397	-3.05896	-5.59667	0.0850031	-0.936852	3.54702	0.151142	-0.377266	2.4589	-6.47702
-4.87161	1.55765	-0.288792	-1.53279	-0.537829	-4.92501	6.53562	1.58264	-0.47985	-0.753417	3.49615	0.18665	0.082516	2.36222	-6.41157
-4.81628	1.65916	-0.36139	-1.67517	-0.583729	-4.99158	6.52204	1.73623	-0.354129	-0.358529	3.56758	0.186839	0.538266	2.25267	-6.32175
-4.75115	1.8949	-0.298344	-2.07003	-0.946599	-5.26703	6.65755	0.827194	-0.207511	-0.183152	3.55453	0.230106	0.938678	2.12497	-6.27472
-4.95753	1.46462	-0.131995	-2.07503	-1.03669	-5.26295	6.63353	0.318568	-0.0552572	0.196794	3.78034	0.268879	1.45623	1.98131	-6.14149
-4.96085	1.4675	-0.129807	-2.52027	-1.42762	-5.55132	6.55243	-0.41222	-0.0366307	0.463743	3.80481	0.260101	1.91031	1.81739	-6.00614
-4.7957	1.77262	-0.256952	-2.67908	-1.4988	-5.61906	6.55712	-0.485955	-0.116789	0.892843	3.8477	0.290392	2.38732	1.63147	-5.84399
-4.98451	1.24559	-0.0463499	-2.94084	-1.75941	-5.7988	6.42811	-1.31884	0.0954479	1.30796	3.9861	0.349254	2.89048	1.36504	-5.64149
-4.91733	1.52717	-0.142335	-3.43874	-1.91059	-6.04242	5.98191	-2.17992	0.35193	1.71265	4.07986	0.462254	3.36845	1.05462	-5.42344
-4.67131	1.9935	-0.178678	-3.73737	-2.21616	-6.21068	5.44353	-2.86761	0.474394	2.20255	4.08266	0.480625	3.62481	0.698975	-5.25561
-4.75115	1.87264	-0.00738864	-3.57666	-1.98025	-6.10977	5.03522	-3.1863	0.552295	2.53462	4.0501	0.558332	3.95807	0.241027	-5.02395
-4.44659	2.25252	-0.0833866	-3.65981	-1.95064	-6.18207	4.58127	-3.48714	0.61163	2.8939	4.00753	0.527719	4.0473	-0.00796787	-4.87635
-4.35202	2.24577	-0.0150151	-3.71031	-1.74587	-6.27129	4.10264	-3.72809	0.672764	2.75002	3.8569	0.558415	4.16168	-0.402429	-4.67855
-4.24904	2.24778	0.141968	-3.64001	-1.65208	-6.23843	3.55826	-3.9258	0.706582	2.96753	3.72543	0.562276	4.44282	-0.898561	-4.37668
-3.92591	2.70329	0.132623	-3.79343	-1.57264	-6.37942	2.79522	-4.25876	0.718291	3.18484	3.64815	0.607321	4.60191	-1.11163	-4.18286
-3.5355	2.91703	0.0750916	-3.82301	-1.6608	-6.377	2.2621	-4.37244	0.756657	3.55607	3.48791	0.545852	4.89063	-1.38153	-3.86107
-3.25465	3.85559	-0.105272	-3.81618	-1.58332	-6.35344	1.73626	-4.51273	0.72208	3.67829	3.37541	0.646856	5.04888	-1.75416	-3.55655
-2.80149	4.01148	-0.155658	-3.97115	-1.60341	-6.49402	1.09646	-4.63827	0.695837	3.83157	3.40943	0.646095	5.17926	-2.09578	-3.25635
-2.19969	4.47105	-0.214874	-4.07081	-1.60557	-6.53868	0.228935	-4.71052	0.607239	4.10812	3.45974	0.680943	5.26518	-2.50581	-2.89325
-1.66092	4.68983	-0.297167	-4.23367	-1.75319	-6.64319	-0.140087	-4.72299	0.543177	4.27597	3.41496	0.693936	5.09062	-3.09341	-2.55044
-0.796045	4.95672	-0.344667	-4.22076	-1.56304	-6.769	-0.949026	-4.73563	0.483935	4.55636	3.18947	0.76453	4.9361	-3.4197	-2.35105
-4.6333	0.953784	0.988809	-4.33356	-1.78735	-6.7482	-1.82599	-4.66833	0.312409	4.60892	2.9775	0.821166	4.57591	-3.93307	-2.0243
0.640739	5.2248	-0.403161	-4.5387	-1.7291	-6.94112	-3.53461	-4.47005	-0.00642406	4.68842	2.55072	0.849723	4.21192	-4.30969	-1.83919
0.787672	5.23261	-0.431447	-4.81357	-1.79854	-7.02836	-3.85854	-4.28786	0.0174472	4.75529	2.56432	0.818501	3.85898	-4.62307	-1.62964
-5.08609	-0.367467	0.853944	-4.75608	-1.81376	-6.97612	-4.30667	-4.0191	-0.0151849	4.76615	2.31131	0.877815	3.43129	-4.96836	-1.30842
2.52086	5.08083	-0.340862	-4.65541	-1.59439	-7.08264	-4.77018	-3.69754	-0.204769	4.84417	2.28461	0.942995	3.14741	-5.14786	-1.13806
2.35545	5.05128	-0.392766	-4.40424	-1.38986	-7.07259	-5.30569	-3.20805	-0.437345	5.00523	2.06725	0.979375	2.62039	-5.43783	-0.863993
3.11224	4.82067	-0.320843	-4.40126	-1.3884	-7.05961	-5.50271	-2.90486	-0.5325	5.03113	1.94766	0.961488	2.08341	-5.6392	-0.702495
2.86759	4.91652	-0.431932	-4.3033	-1.24473	-7.13255	-5.56301	-2.51371	-0.561166	4.96546	1.78713	0.939316	1.60657	-5.78612	-0.618351
3.17537	4.8371	-0.46152	-4.19377	-1.16901	-7.12171	-5.41279	-2.24432	-0.601821	4.85764	1.58654	0.948739	1.18333	-5.81855	-0.3221
3.44991	4.746	-0.478599	-4.09936	-1.12847	-7.13883	-4.84123	-2.37326	-0.543427	4.66158	1.11552	0.915717	0.665954	-5.82097	-0.0515854
3.13984	4.78703	-0.466769	-4.14175	-1.0982	-7.14689	-4.4058	-2.32953	-0.427524	4.42511	0.750602	0.910697	0.701473	-5.84505	-0.1859
3.22491	4.73246	-0.587859	-3.9282	-0.931954	-7.16038	-3.71854	-2.64441	-0.304331	4.56132	0.649514	0.835998	0.436121	-5.875	-0.0782803
3.38443	4.52569	-0.640556	-3.98345	-0.970178	-7.13521	-3.22481	-2.78568	-0.258526	4.42979	0.340511	0.952332	0.0407188	-5.90116	0.0633521
3.46898	4.40961	-0.586046	-3.87686	-0.812858	-7.05747	-2.79413	-2.84086	-0.175924	4.25369	-0.0219186	0.986253	-0.239576	-5.89577	0.139425
3.69582	4.03569	-0.582801	-3.53299	-0.658418	-7.03159	-2.57692	-2.84532	-0.129716	4.17918	-0.260734	0.9707	-0.657177	-5.87689	0.233385
3.79082	3.77539	-0.623255	-3.36315	-0.620798	-7.04638	-2.46634	-2.88862	-0.170727	3.98208	-0.481208	0.97381	-1.09858	-5.79235	0.356995
3.69593	3.77756	-0.577038	-3.22359	-0.581593	-6.98536	-2.45483	-3.00675	-0.154185	3.73692	-1.03951	0.874754	-1.30453	-5.80556	0.280097
3.78055	3.52346	-0.671415	-3.04831	-0.535859	-6.97525	-2.7715	-3.05436	-0.199805	3.37012	-1.67823	0.757732	-2.24712	-5.69491	0.369137
3.71509	3.55609	-0.683169	-2.91166	-0.486598	-6.93498	-3.18551	-3.11155	-0.311072	2.86583	-1.91537	0.818537	-2.47846	-5.59078	0.401449
3.62206	3.53653	-0.716591	-2.57023	-0.3525	-6.8356	-3.21778	-3.23062	-0.307875	2.5845	-2.26737	0.779223	-3.35343	-5.18804	0.657503
3.54946	3.61824	-0.729583	-2.44723	-0.340631	-6.82574	-3.5776	-3.14544	-0.385926	2.28192	-2.37044	0.781418	-3.75685	-4.91411	0.63499
3.51545	3.52351	-0.668681	-2.29427	-0.27425	-6.74702	-3.60598	-3.12336	-0.351195	1.75472	-2.84693	0.688109	-4.29038	-4.36413	0.801495
3.43304	3.53006	-0.6908	-2.1028	-0.21084	-6.6812	-3.43842	-3.07124	-0.364545	1.51132	-2.87389	0.699258	-4.58302	-3.94403	0.768412
3.41762	3.53204	-0.676356	-1.74961	-0.0401066	-6.51649	-3.33023	-3.0372	-0.325294	0.686753	-3.37413	0.54823	-4.68645	-3.39509	1.03339
3.57117	3.37765	-0.757666	-1.41605	0.218694	-6.24124	-3.24897	-3.01194	-0.311866	0.170447	-3.60769	0.519409	-4.85406	-2.95016	0.986152
3.46024	3.50703	-0.680324	-1.30674	0.252372	-6.15982	-3.15427	-2.95028	-0.269063	-0.323006	-3.9528	0.460552	-4.99979	-2.13371	1.22427
3.36161	3.58928	-0.67387	-0.9097	0.3578	-5.98248	-3.18555	-2.92939	-0.277749	-1.0253	-4.26544	0.50847	-4.99143	-1.74174	1.2382
3.46775	3.50597	-0.648978	-0.966366	0.182178	-6.13977	-3.43482	-2.87781	-0.35598	-1.50142	-4.3461	0.507493	-4.8985	-1.38458	1.16603
3.44734	3.49954	-0.63105	-0.608858	0.198207	-6.0662	-3.56482	-2.92161	-0.420866	-1.70431	-4.29504	0.440403	-4.67971	-1.12095	1.00853
3.24222	3.7348	-0.529856	-0.189558	0.226304	-5.90993	-3.44003	-2.99263	-0.365544	-1.83204	-4.19367	0.365414	-4.55311	-0.725905	1.03686
3.34611	3.73743	-0.583046	0.189819	0.221573	-5.81869	-3.30532	-2.98525	-0.30641	-2.17607	-4.29742	0.341107	-4.10268	0.140295	1.12297
3.14116	4.05701	-0.631811	0.433508	0.247311	-5.63831	-3.18723	-2.84642	-0.289409	-3.5487	-4.28896	0.266704	-3.71152	0.549109	1.13595
2.83788	4.29315	-0.532356	0.700071	0.277315	-5.49901	-2.94282	-2.82648	-0.264197	-3.93689	-4.17791	0.277309	-3.40955	1.01023	1.27001
2.68823	4.38031	-0.460095	1.35154	0.384906	-5.05929	-2.66785	-3.00704	-0.261219	-4.37145	-3.923	0.163039	-2.79003	1.80907	1.43539
2.22099	4.67254	-0.383674	1.43261	0.436372	-4.87513	-2.23243	-3.11509	-0.242345	-4.91999	-3.48323	0.107087	-2.43115	2.1504	1.51867
1.80322	4.89871	-0.387766	1.82619	0.343208	-4.61688	-1.95499	-3.24143	-0.235657	-5.18682	-3.21603	0.0963177	-1.88367	2.30722	1.53499
-4.78893	-0.155003	0.960453	1.92628	0.378827	-4.49453	-1.64679	-3.25935	-0.238535	-5.43461	-2.84403	0.0409651	-1.51096	2.24596	1.57295
1.05115	4.86257	-0.28967	1.75016	0.0141865	-4.77875	-1.13962	-3.3993	-0.208059	-5.53523	-2.63642	0.0261386	-1.07487	2.49313	1.64908
-4.29023	0.847977	0.910274	2.10443	-0.0793107	-4.58053	-0.557016	-3.33012	-0.229575	-5.65759	-2.46377	-0.0282901	-0.119582	3.06682	1.83341
-4.069	1.52987	0.920291	2.42804	0.0100387	-4.34952	-0.0875703	-3.3382	-0.247079	-5.7376	-2.06859	-0.155655	0.553383	3.39826	1.98453
-3.82712	2.21517	0.971344	2.78307	-0.0407557	-4.13959	0.532387	-3.1435	-0.252854	-5.91142	-1.80055	-0.0477832	0.375695	3.43271	1.935
-3.06802	2.90912	0.895003	3.16509	-0.0915511	-3.90804	1.17641	-2.87557	-0.234749	-6.0182	-1.44998	-0.165584	1.58466	3.54425	2.21187
-2.84163	3.26308	0.925702	3.51397	-0.162446	-3.62237	1.74476	-2.59118	-0.254157	-6.02299	-1.37606	-0.194079	-3.84938	-0.209723	-2.31356
-2.38322	3.63157	0.932247	3.89672	-0.25507	-3.33879	2.19773	-2.40188	-0.291126	-6.1491	-0.884505	-0.274389	1.56021	3.42831	2.2556
-3.50662	2.92479	-0.0189275	4.17979	-0.32382	-3.11268	3.06346	-1.39982	-0.0494363	-6.14447	-0.612746	-0.25737	2.1537	3.43387	2.42442
-1.04823	4.54705	0.846573	4.60423	-0.459421	-2.79184	3.27212	-1.36316	-0.143429	-6.05492	-0.518811	-0.297635	2.27362	3.43966	2.47151
-0.585005	4.72967	0.929204	4.91505	-0.561612	-2.46	3.42499	-1.35709	-0.272709	-5.92982	0.214359	-0.320363	2.7919	3.48182	2.63579
0.367333	4.97918	0.892431	5.09113	-0.775628	-2.20524	3.88161	-0.680319	-0.218378	-5.81103	0.533686	-0.330051	3.42063	3.55832	2.78777
0.233113	5.05532	0.862293	5.35284	-0.964482	-1.88806	4.24364	0.0173701	-0.173695	-5.51791	1.02948	-0.369087	3.85913	3.623	2.84271
1.6454	4.50883	0.18791	5.52793	-1.1216	-1.63201	4.44706	0.34994	-0.156192	-5.30665	1.41859	-0.519728	4.78349	3.57666	3.17216
2.21378	4.55429	0.183666	5.68317	-1.27214	-1.37899	4.60138	1.29478	-0.119102	-5.11449	1.68316	-0.575091	4.80539	3.5827	3.16363
3.06365	4.13283	0.0119462	5.90253	-1.46714	-1.06773	4.7614	1.96629	0.0767743	-4.90949	2.13479	-0.499799	5.44591	3.37244	3.30681
3.01714	4.15682	-0.0870514	6.13483	-1.75676	-0.610199	4.83198	2.58152	0.226323	-4.55054	2.4187	-0.560981	5.63071	3.29204	3.35562
3.5821	3.7274	-0.175841	6.24307	-1.8306	-0.410546	4.595	3.34395	0.308865	-4.20196	2.75495	-0.511306	6.04891	3.13961	3.48486
3.73992	3.54012	-0.316231	6.38684	-2.03023	-0.0794686	4.37367	3.66056	0.260678	-3.58835	3.42488	-0.469849	6.95838	2.79559	3.92621
4.03841	3.0615	-0.388206	6.49993	-2.37871	0.435519	4.18999	4.08549	0.507202	-2.89726	4.11472	-0.487463	7.00061	2.58389	4.05347
-3.5127	-3.79979	0.265845	6.49557	-2.77551	0.858673	3.67507	4.45708	0.333338	-2.21273	4.52242	-0.523049	7.03926	2.29979	4.07418
-3.2394	-4.0622	0.348382	6.22262	-3.33164	1.3192	3.10952	4.97535	0.56386	-1.55681	4.91135	-0.624589	7.05148	1.98918	4.18529
4.64174	1.79725	-0.550332	6.1632	-3.53111	1.6113	2.63114	5.29883	0.606272	-1.16741	4.80248	-0.634488	7.04775	1.40072	4.35626
4.74378	1.06447	-0.69733	2.30755	-5.6167	-3.92437	1.84121	6.0548	1.64532	-1.35756	4.52683	-0.621697	6.97875	1.36985	4.37064
4.63077	0.266003	-0.767589	2.52758	-5.41698	-4.15757	1.24367	6.09507	1.76977	-0.999884	4.58892	-0.627034	6.98802	1.00115	4.44006
-1.85945	-4.53862	0.134584	-0.472806	-7.59869	-6.84189	0.200537	6.08267	2.09356	-0.533216	4.75503	-0.627252	6.87678	0.885578	4.45009
-0.927093	-4.40429	0.0428362	-3.34131	-9.93987	-9.88504	-0.643437	5.8874	2.45372	-0.0407653	4.74793	-0.668381	6.75018	0.606421	4.60828
-0.906368	-4.39325	0.0879764	11.4066	-0.0771161	2.00941	-1.29075	5.65763	2.55266	0.201538	4.84565	-0.708281	6.6331	0.643589	4.48696
3.92564	-0.673551	-0.256325	10.6029	-0.914022	0.171158	-1.81615	5.30887	2.72322	0.823637	4.90477	-0.755209	6.53205	0.494074	4.50587
-0.442904	-4.22668	7.74497e-05	10.3778	-1.38937	-1.41815	-2.46537	4.78535	2.97269	1.24221	4.94602	-0.699312	6.38145	0.343601	4.58669
-0.630439	-4.21321	0.0273833	10.6546	-1.54651	-2.77505	-3.029	4.21771	3.09841	1.81455	4.95138	-0.692428	6.1738	-0.0174657	4.4935
-0.805935	-4.26031	0.000885088	11.3564	-1.4288	-3.91609	-3.70953	3.25652	3.32577	2.04626	4.94416	-0.638407	5.97088	-0.188575	4.43217
4.32115	0.0894325	-0.0173024	12.4065	-1.07959	-4.8578	-4.12947	2.52213	3.36911	2.64182	4.94167	-0.594646	5.92042	0.108664	4.45286
-1.99731	-4.64066	-0.160287	13.728	-0.542233	-5.61672	-4.42516	1.62157	3.54526	2.94862	4.85359	-0.606301	5.75565	-0.17105	4.31362
-2.07508	-4.64725	-0.174552	14.0644	2.88674	23.0427	-4.59387	1.17684	3.50187	3.33226	4.7703	-0.570287	5.59295	0.16298	4.30687
-1.7387	-4.62608	-0.0624464	-12.9155	-5.30714	-24.4541	-4.94572	-0.266701	3.2512	3.80509	4.6341	-0.498138	5.46281	0.243834	4.31671
-1.57683	-4.60121	-0.0560927	-8.94721	-8.86633	4.35062	-4.91603	-1.25839	3.18272	4.16347	4.53873	-0.358722	5.24857	0.0163844	4.233
-2.02918	-4.65101	-0.12499	-7.30784	-8.00993	4.15744	2.72217	5.06638	-2.56559	4.69127	4.29794	-0.299325	5.27196	0.259287	4.13078
-1.79981	-4.66053	-0.0712891	-5.781	-7.18216	4.06436	-4.69083	-2.82001	2.83863	4.96838	4.1705	-0.277502	5.10487	0.149751	4.1343
-2.09326	-4.77361	-0.0302506	-4.44347	-6.42637	4.05482	-4.43012	-3.67811	2.50205	5.46561	3.7103	-0.139563	5.0185	0.123903	4.03382
-1.34698	-4.13307	-0.231554	-3.37206	-5.78591	4.1123	5.1547	3.40498	-2.59164	5.7484	3.25061	0.0370153	4.77647	0.111858	4.00041
3.94134	0.212858	0.375336	-2.64356	-5.30413	4.22024	-3.29019	-5.36594	1.77989	5.83023	2.9225	-0.0267644	4.72928	0.158324	4.02761
-2.07647	-4.10844	-0.489496	-2.33476	-5.02439	4.36212	-2.7035	-5.93369	1.36181	5.78782	2.61996	0.0313506	4.78838	0.140706	4.02731
-2.25268	-4.17374	-0.503243	-2.36893	-4.9314	4.50274	-1.98776	-6.63389	0.662013	5.91728	2.10383	-0.0140596	4.87612	0.325533	4.02889
-2.4592	-4.30916	-0.47672	-2.31539	-4.82901	4.55947	-1.25716	-6.76069	0.525087	5.8815	2.04387	0.132565	5.01578	0.564736	4.01397
4.98417	1.94917	1.12897	-2.44591	-4.68593	4.56079	-0.735764	-7.13076	-0.0524314	5.92945	1.50126	0.0942906	5.10295	0.806875	4.06292
-4.25331	-4.5846	-0.951214	-2.59074	-4.55958	4.60982	0.196855	-7.38385	-0.765497	6.06649	0.88866	-0.0919754	5.07317	0.851506	4.04322
-2.56154	-4.33285	-0.457024	-2.66992	-4.32903	4.67171	0.596593	-7.37263	-0.983302	6.06237	-0.00572073	-0.218147	5.05906	1.07507	4.03149
-2.71398	-4.30895	-0.487149	-2.90446	-3.50725	4.72464	1.27305	-7.38013	-1.52797	5.97327	-0.7756	-0.144386	5.09469	1.27683	3.92598
-2.89106	-4.09393	-0.47223	-2.94786	-2.84524	4.90136	1.97207	-7.26922	-2.15273	5.81432	-1.41905	-0.145761	5.06705	1.61371	3.92883
4.32214	1.59748	0.356629	-3.08325	-2.68502	4.84925	2.70684	-7.02834	-2.99769	5.72425	-1.55284	0.0187661	5.06697	1.92502	3.88615
-2.42118	-3.8381	-0.604691	-3.14538	-2.4878	4.89011	3.19589	-6.78107	-3.51681	5.30829	-2.4996	0.0182399	4.94147	2.25847	3.85997
-2.76954	-3.79854	-0.627964	-3.15349	-2.16647	4.95564	3.73517	-6.28339	-4.12193	4.88313	-3.04928	0.158894	4.6939	2.40562	3.90534
-2.88917	-3.82796	-0.617381	-3.17936	-1.79819	4.99817	4.2913	-5.49742	-4.87517	4.61837	-3.23774	0.351286	4.49768	2.4772	3.90429
-2.74845	-3.87124	-0.612773	-3.19543	-1.80818	5.01826	4.65701	-4.79436	-5.40077	4.43725	-3.46995	0.487592	4.01643	2.58596	3.70714
-2.79899	-3.83937	-0.586765	-3.18066	-1.41568	5.01206	4.94588	-4.17681	-5.63805	4.73948	-2.70632	0.485225	3.80055	2.46095	3.69485
-2.6777	-3.80165	-0.600449	-3.10047	-1.15074	5.08088	5.02435	-3.53799	-6.01483	4.34701	-2.95741	0.679414	3.05019	2.45639	3.43859
-2.47576	-3.91407	-0.571137	-2.90902	-0.868395	5.12468	5.0734	-2.95094	-6.28404	4.28182	-3.08053	0.651489	2.50349	2.38259	3.26506
-2.80445	-4.02674	-0.366862	-2.725	-0.319511	5.20416	4.90123	-1.74126	-6.86093	3.60436	-3.66134	0.676239	2.10776	2.19238	3.15895
-3.17622	-3.92642	-0.425514	-2.52416	0.120766	5.2688	5.0645	-1.56367	-6.76372	2.89407	-4.16969	0.737669	1.55666	1.9061	2.98581
-3.10619	-4.11111	-0.32426	-2.37053	0.552004	5.32936	4.97858	-1.28694	-6.89162	2.32241	-4.45692	0.780657	0.962193	1.70799	2.76969
-3.33182	-4.04212	-0.404563	-2.17158	0.474514	5.28363	5.26346	-1.24739	-6.69701	1.51861	-4.8399	0.853353	0.480206	1.38579	2.59151
-3.62351	-4.01621	-0.400418	-1.95473	0.94306	5.39834	5.43477	-1.39074	-6.54182	0.611378	-5.23024	1.04012	-0.203551	0.9994	2.36364
-3.82629	-3.92885	-0.43755	-1.4354	1.44407	5.51563	6.2734	-1.59507	-5.86999	0.0924714	-5.32367	1.12462	-0.501564	0.65266	2.20684
-3.95496	-3.92722	-0.46887	-1.15199	1.58881	5.56845	6.60843	-1.78024	-5.5471	-0.310078	-5.348	1.2615	-0.999675	0.143056	2.02524
-4.2989	-3.89423	-0.420308	-0.835252	1.61572	5.62444	7.04573	-1.83968	-5.17543	-0.856028	-5.24217	1.30359	-1.3122	-0.268478	1.78364
-4.32351	-3.83446	-0.624858	-0.506618	2.01619	5.73559	7.10159	-1.85983	-5.0234	-1.40259	-5.20345	1.4131	-1.80506	-0.579321	1.55168
-4.28329	-3.94144	-0.450861	0.0148422	2.43143	5.86313	7.62117	-2.32499	-4.36219	-1.64912	-5.07646	1.4639	-1.9892	-1.1581	1.29379
-4.95729	-3.64516	-0.541502	0.391197	2.53307	5.93269	7.99208	-2.62674	-3.77481	-2.10118	-4.99684	1.52701	-2.24869	-1.79252	0.994068
-4.99984	-3.62882	-0.575749	0.778712	2.74448	6.06578	8.32123	-2.85881	-3.24957	-2.59654	-4.79994	1.57656	3.12881	2.43491	-1.08104
-5.28457	-3.52162	-0.67158	1.01705	2.6748	6.111	8.56909	-3.1887	-2.63189	-2.81709	-4.7194	1.69493	3.80865	2.3407	-0.83505
-4.91003	-3.66296	-0.524478	1.37693	3.06521	6.2224	8.8988	-3.74357	-1.62801	-3.13079	-4.54474	1.74534	-2.85258	-3.65158	0.0417617
-5.55762	-3.3201	-0.560579	2.19231	3.55668	6.41065	9.01682	-4.0565	-0.962887	-3.69183	-4.12886	1.81411	-2.60771	-4.21039	-0.301138
-4.93028	-3.61491	-0.450487	2.59694	3.85442	6.46879	2.30301	-9.2141	-2.50421	-3.91926	-4.15566	1.75199	-2.45009	-4.73326	-0.546703
-5.33268	-3.41102	-0.667378	2.66384	3.6171	6.55781	9.09002	-4.10633	-0.337178	-4.42433	-3.98654	1.67623	-2.29839	-5.08822	-0.797237
-5.80308	-3.02295	-0.7032	2.9646	3.28486	6.72812	9.15261	-4.26999	0.0617007	-4.88548	-3.63854	1.73348	-2.09754	-5.53796	-1.02596
-6.05123	-2.63264	-0.577443	3.14001	3.27943	6.80637	9.20736	-4.57148	0.912918	-5.21786	-3.3522	1.63422	6.10733	0.101395	0.316189
-6.0019	-2.42255	-0.851268	3.49573	3.2836	6.9965	9.27267	-4.44594	1.12596	-5.45237	-2.80261	1.715	5.95305	-0.684177	0.512496
-5.80014	-2.38783	-0.837897	4.05238	3.42007	7.16854	9.35935	-4.75833	1.96977	-5.75103	-2.1285	1.69701	5.58652	-1.58983	0.732663
-5.96838	-2.03951	-0.866844	4.19209	3.24956	7.29683	9.30414	-4.89201	2.52633	-5.73802	-1.95786	1.78438	0.611548	-5.39521	-1.95339
-6.00316	-1.16392	-1.19573	4.76307	3.38289	7.53254	9.24275	-4.9279	2.92124	-5.94294	-0.6263	1.83215	1.64747	-4.82397	-2.14983
-6.05225	-1.25548	-1.23643	5.08302	3.38833	7.66681	9.02347	-5.3115	3.79796	-5.98617	0.190078	1.93206	2.27346	-4.37598	-2.26493
-6.07899	-1.09474	-1.18197	5.43531	3.3542	7.82561	8.95613	-5.18538	3.85575	-6.06792	0.242614	1.92945	3.24553	-3.42163	-2.32633
-6.09606	-0.828106	-1.30032	5.75766	3.26993	7.96304	8.78905	-5.13867	4.00761	-6.22458	-0.676226	1.51926	3.5678	-3.09367	-2.26992
-6.07298	-0.700825	-1.26095	6.07282	3.10828	8.06935	8.62163	-5.16543	4.29445	-6.41507	-0.814103	1.43662	4.14803	-2.24433	-2.28737
-6.09005	-0.557465	-1.35485	-5.68736	-3.5887	-8.3218	8.23182	-5.43594	4.80893	-6.6874	0.11851	1.23049	4.50728	-1.63615	-2.38739
-6.10742	-0.168873	-1.25673	6.74327	2.90986	8.06736	7.91137	-5.53775	5.09761	-6.71694	0.289644	1.19395	-0.168709	-5.51843	1.45383
-5.99575	0.174583	-1.31196	6.84583	2.74312	8.21134	7.63212	-5.64262	5.33302	-6.77742	0.648508	1.18863	-0.691474	-5.53733	1.61868
-5.91739	0.429347	-1.26593	-5.42907	-4.08004	-8.68742	7.36424	-5.71491	5.51244	-6.99536	1.06812	1.05928	-1.96587	-5.48701	1.60637
-5.77556	0.636757	-1.32453	6.67104	2.28584	8.52583	6.67015	-6.0272	5.85734	-7.17639	1.04622	0.913552	-2.66131	-5.35456	1.66214
-5.65418	1.05799	-1.31655	6.52311	2.02934	8.67367	6.33785	-6.07452	6.14803	-7.20798	1.70761	0.672859	-3.8545	-5.13705	1.50073
-5.72564	0.773565	-1.22264	6.3433	1.62439	8.68382	6.02367	-6.11511	6.38517	-7.18092	2.06745	0.481684	-3.99768	-4.86848	1.73289
-5.53279	1.1011	-1.26122	6.08259	1.30083	8.77883	5.67179	-6.24585	6.42454	-7.03358	2.37368	0.546578	-4.62996	-4.46456	1.73838
-5.45933	1.07823	-1.27743	5.89332	1.06056	8.83635	5.19669	-6.33104	6.61913	-6.74205	3.29329	0.161977	4.64762	4.70453	-1.12123
-5.2174	1.4907	-1.32176	5.89002	0.996451	8.73567	4.6878	-6.42649	6.84092	-6.50359	3.64609	0.0137356	4.17992	5.54896	-0.742041
-5.13815	1.79505	-1.28803	5.64911	0.754348	8.83847	3.95015	-6.5351	7.08415	-6.09428	4.25219	-0.276357	-6.8112	-2.44105	1.43383
-4.97313	1.78199	-1.31569	5.32745	0.508928	8.85855	3.59341	-6.56185	7.19243	-5.80722	4.53535	-0.454393	-6.70478	-1.83286	1.63692
-5.00458	1.83437	-1.24657	5.00995	0.261689	8.79273	2.42375	-6.6016	7.42952	-5.35235	4.99773	-0.7112	-7.12934	-0.799518	1.2001
-4.7624	1.93201	-1.29598	4.72094	0.111242	8.72194	2.01364	-6.62228	7.42897	-4.94676	5.28772	-0.893006	-7.07662	-0.0926311	1.14008
-4.43012	2.3101	-1.31513	4.26617	-0.0555908	8.70201	1.50065	-6.51062	7.57336	-4.62343	5.5358	-1.00494	-7.03052	0.982147	0.938133
-4.13162	2.53376	-1.42038	3.91584	-0.235825	8.57224	0.548522	-6.3744	7.73159	-4.08394	5.71726	-1.23325	-6.80731	1.84113	0.626918
-3.91674	2.86237	-1.35643	3.58734	-0.287863	8.53291	-0.126093	-6.05005	7.99788	-4.07541	5.69199	-1.16359	-1.25386	6.8147	1.57597
-3.54791	3.10544	-1.35206	2.93716	-0.541483	8.33288	-0.131454	-5.86782	8.13434	-3.13091	6.0804	-1.34727	-6.02522	3.56895	0.164821
-3.08395	3.48009	-1.39873	2.37663	-0.64261	8.23054	-0.554175	-5.55399	8.17133	-3.08774	6.03769	-1.28324	-2.42589	6.24309	1.77213
-2.61087	3.6843	-1.42231	1.93502	-0.686899	8.10409	-0.749613	-5.11245	8.41839	-2.25916	6.2775	-1.35428	-3.24352	5.7144	2.10262
-2.51285	3.63609	-1.4224	1.47491	-0.772948	7.91957	-1.06838	-4.81863	8.4773	-1.81341	6.39282	-1.45658	-3.89475	5.10926	2.4065
-2.25013	3.71641	-1.43915	1.09433	-0.781161	7.79159	-1.41571	-4.588	8.55179	-1.38744	6.5086	-1.65352	-4.38433	4.57354	2.5384
-1.97495	4.04709	-1.44769	0.296631	-0.735566	7.57165	-2.22727	-3.93044	8.69518	-0.729993	6.52581	-1.76702	-4.78689	3.98821	2.6623
-1.5699	4.20559	-1.49384	0.00712913	-0.711532	7.35211	-2.70717	-3.61786	8.66994	-0.678307	6.54197	-1.75143	-5.1089	3.40251	2.81653
-1.23002	4.343	-1.51887	-0.244915	-0.430834	7.30007	-3.18665	-3.1917	8.72981	-0.196651	6.54326	-1.82099	-5.48467	2.468	2.99231
-0.922216	4.47605	-1.5537	-0.58221	-0.255803	7.0728	-3.63078	-2.72715	8.7005	-0.0111252	6.56833	-1.85073	-5.5835	2.03867	3.18887
-0.519786	4.45435	-1.59897	-0.617005	-0.109542	6.99907	-4.04997	-2.3605	8.67515	0.360904	6.58073	-1.85956	-5.79653	1.16319	3.21453
0.201841	4.69418	-1.60168	-0.537438	0.194901	7.03196	-4.49141	-1.74715	8.65238	1.36317	6.50506	-2.03577	-5.80496	0.428584	3.35506
0.756352	4.6135	-1.51459	-0.613421	0.256165	6.90687	-5.02484	-1.12896	8.46905	1.70072	6.43943	-1.95237	-6.1178	0.0831445	3.14828
1.24855	4.63915	-1.55306	-0.75204	0.518023	6.74793	-5.50973	-0.233461	8.18465	2.07551	6.2574	-2.05465	-6.15543	-0.511828	3.16321
1.92898	4.56825	-1.56695	-0.848736	0.606263	6.55269	-5.63598	0.26549	8.08853	2.59964	5.87937	-2.34422	2.06804	6.41641	-2.02853
2.14186	4.56756	-1.56029	-0.619319	0.745014	6.57898	-5.74746	0.840383	7.91045	3.07981	5.38481	-2.4038	-6.22759	-1.37215	3.09906
2.59421	4.43063	-1.55337	-0.390522	0.763075	6.58082	-5.68837	1.74322	7.7765	3.5424	4.6665	-2.77452	-6.52423	-1.4995	2.85308
2.88716	4.39332	-1.56658	-0.292666	0.916108	6.49458	-5.65345	2.64577	7.53976	3.36907	5.08429	-2.47381	-6.73322	-1.50537	2.69774
3.11997	4.27541	-1.50999	-0.0314279	0.987006	6.5198	-5.53579	3.6334	7.11016	3.62848	4.9496	-2.35173	-6.97644	-1.38039	2.47956
3.57292	4.1661	-1.51046	0.0942012	1.07985	6.49024	-5.34875	4.37891	6.88747	3.97891	4.68504	-2.46033	-7.14383	-1.30415	2.31883
-4.30186	-3.73037	1.00932	0.192914	1.26591	6.42109	-5.05984	5.14551	6.44853	4.43143	4.30615	-2.55471	-7.27233	-1.21928	2.20969
4.53611	3.73295	-1.36615	0.204259	1.35978	6.34815	-4.62634	5.94587	5.93597	4.61214	4.2929	-2.53691	-7.62177	-0.740169	1.92614
4.70845	3.66797	-1.43754	0.32153	1.43104	6.41145	-4.67548	5.54588	6.25781	4.83615	4.06931	-2.5769	-7.82747	-0.510584	1.78949
4.69	3.63923	-1.45609	0.42267	1.59379	6.39884	-3.94285	6.40879	5.81118	5.05145	3.69564	-2.71507	-8.08657	-0.544443	1.52769
5.48666	3.08252	-1.221	0.456368	1.77582	6.26637	-3.35528	6.89728	5.45671	5.36991	3.02156	-2.71891	-8.46356	-0.37652	1.21951
5.41759	3.00772	-1.48061	0.602669	1.90146	6.25186	-2.8726	7.22521	5.19098	5.48851	2.84042	-2.61058	-8.57956	-0.168956	1.06081
5.8086	2.65792	-1.23756	0.946898	2.15896	6.24384	-2.43589	7.46607	4.92734	5.56745	2.49132	-2.6544	-8.76326	0.251052	0.756496
6.28744	1.94893	-1.02951	1.38894	2.39513	6.3188	-1.81374	7.7902	4.52439	5.60319	2.06196	-2.85135	-8.68776	0.70081	0.782568
5.93577	2.11151	-1.26772	1.83335	2.5605	6.37431	-1.28709	7.97296	4.10683	5.59175	1.51866	-2.75852	-8.85793	0.914751	0.521076
6.25183	1.28055	-1.16078	2.16327	2.60102	6.44569	-0.985324	7.97388	4.23703	5.43378	1.00578	-2.71447	-8.93957	1.48482	0.274275
6.26091	0.845059	-0.989198	2.61518	2.65218	6.57516	0.451723	8.25421	3.9584	5.37314	0.549068	-2.7305	-8.87746	1.70417	0.227586
6.20203	0.299804	-0.939595	2.72547	2.65169	6.5546	0.762533	8.25576	4.08644	5.34872	0.197808	-2.76698	-8.99084	1.75494	0.152005
6.10518	-0.0379484	-0.967886	2.764	2.62757	6.51031	1.27401	8.21319	3.93871	5.21397	-0.626625	-2.68844	-9.1081	2.19953	-0.148487
5.942	-0.634068	-0.7786	2.97581	2.56826	6.61596	1.98899	8.09609	3.70317	5.2015	-0.691087	-2.78369	-8.9449	2.77282	-0.311748
5.77187	-1.02002	-0.682861	3.5377	2.70591	6.81567	2.41245	7.86723	3.28271	4.89607	-1.40891	-2.61646	-8.80986	3.28233	-0.621738
5.63588	-1.64894	-0.563534	3.96731	2.79521	6.94432	2.82711	7.62025	3.1943	4.77847	-1.65851	-2.59883	-8.58245	4.00662	-1.08313
5.56556	-1.91071	-0.577234	4.26928	2.82212	7.06036	3.01864	7.24452	2.76171	4.30482	-2.48776	-2.51794	-8.26366	4.50416	-1.43767
5.36884	-2.21692	-0.509754	4.5219	2.7765	7.16567	2.25244	7.22284	2.68918	4.10624	-2.77646	-2.54857	-7.84274	4.89956	-1.59058
5.27142	-2.39272	-0.473465	4.4682	2.67508	7.12235	1.77161	7.11751	2.78588	3.81384	-3.30403	-2.49191	-7.34507	5.34149	-1.9174
5.1196	-2.76643	-0.430198	4.76115	2.61996	7.26219	1.03939	7.07793	2.98421	3.26128	-4.15442	-2.34235	-7.04401	5.47621	-2.12651
4.83989	-3.12869	-0.359892	4.76324	2.56992	7.2526	0.157704	7.08135	3.65122	3.04221	-4.27231	-2.25536	-6.77178	5.57857	-2.26209
4.49796	-3.61762	-0.258435	4.94303	2.49254	7.3648	-0.910037	6.96404	4.28708	2.76667	-4.61574	-2.14748	-6.44421	5.76418	-2.39006
4.05665	-3.9101	-0.150342	5.162	2.43475	7.45661	-1.38521	6.83387	4.37873	2.42896	-4.84155	-2.04482	-5.87566	6.06101	-2.78403
3.92446	-4.11512	-0.162522	5.07356	2.50183	7.32887	-1.83368	6.69888	4.50881	2.12026	-5.00822	-1.98919	-5.79425	6.04168	-2.72214
3.25256	-4.58672	-0.00716179	5.34887	2.48939	7.45013	-1.99806	6.67595	4.54321	1.43516	-5.43007	-1.78523	-5.12251	6.27908	-3.07754
2.61399	-4.88861	0.113395	5.9613	2.3871	7.79939	-2.05807	6.68128	4.42353	0.882269	-5.80541	-1.6333	-4.84005	6.27235	-3.1165
2.42131	-4.94012	0.217869	6.22038	2.41476	7.89649	-2.27104	6.59597	4.41244	0.180504	-5.93867	-1.47138	-4.45701	6.34193	-3.1021
1.78478	-5.32172	0.310835	6.36732	2.49993	7.83455	-2.40074	6.52675	4.4617	-0.677708	-6.04776	-1.20894	-4.32726	6.27525	-3.07402
1.91028	-5.28591	0.28312	6.55786	2.47952	7.92827	-2.54386	6.48346	4.51367	5.97263	-0.816677	0.0251442	-3.11743	6.6071	-3.35115
1.40823	-5.36949	0.289495	6.7212	2.31695	8.06643	-2.81376	6.26769	4.91949	-0.666738	-5.74672	-1.254	-2.29143	6.68697	-3.5329
1.6812	-5.2598	0.28673	6.84156	1.78062	8.30041	-2.82795	6.26338	4.96229	5.80592	-0.455363	-0.102601	-2.36802	6.56655	-3.57579
2.00844	-5.05088	0.18399	6.71623	1.39282	8.37762	-2.97234	6.13257	5.26316	5.84361	-0.0519111	-0.222124	-1.73307	6.50435	-3.67795
1.98474	-5.14262	0.183937	6.55842	1.2841	8.3784	-2.88593	6.2328	5.0099	-1.85022	-5.68583	-0.539425	-0.691735	6.45815	-3.9195
1.3037	-5.4291	0.348295	6.18835	0.943378	8.47347	-2.92826	6.17324	5.06763	-1.35472	-5.7134	-1.00788	-0.677062	6.38494	-3.97847
0.615495	-5.43672	0.389594	5.90237	0.612653	8.51844	-2.95204	6.17545	5.06295	-1.37211	-5.65801	-1.16276	0.460992	6.18605	-4.18479
0.602118	-5.48016	0.417323	5.61276	0.339436	8.61615	-3.0192	6.10152	5.1976	-1.821	-5.43362	-1.08133	1.03953	6.00845	-4.14708
0.17738	-5.49835	0.398257	5.48405	0.288272	8.59958	-3.03614	6.07509	5.30211	-2.05111	-5.41504	-0.835796	1.17016	5.91293	-4.31242
-0.188426	-5.47705	0.324561	5.15304	-0.00623004	8.55357	-2.94577	6.16784	5.06518	-2.60889	-5.3207	-0.780349	1.60035	5.75559	-4.41197
-0.467688	-5.46934	0.2482	4.97959	-0.112144	8.53769	-2.96909	6.13646	5.16469	-2.93528	-5.29477	-0.548306	2.68939	5.43704	-4.35006
-0.639077	-5.52642	0.275064	4.66528	-0.274022	8.55408	-3.05141	6.00007	5.40292	-3.34928	-5.30709	-0.908692	3.09264	5.31833	-4.26425
-0.789955	-5.51248	0.281962	3.97387	-0.547555	8.51746	-2.86307	6.1587	5.31099	-3.9251	-4.87216	-0.650901	3.92681	4.85513	-4.29099
-0.835773	-5.36806	0.232302	3.65315	-0.647066	8.45444	-3.00155	5.98797	5.55773	-3.84089	-4.88922	-0.650053	4.42369	4.4148	-4.28671
-0.635169	-5.38731	0.171335	2.94182	-0.820319	8.38866	-2.93291	5.9149	5.76396	-4.45845	-4.20734	-0.34494	4.95882	3.86653	-4.12136
-0.82199	-5.34767	0.0916477	2.46383	-0.898634	8.27341	-2.75774	6.05041	5.72012	-4.39473	-4.15729	-0.556922	5.16832	3.31087	-4.25472
-0.835669	-5.41924	0.104471	1.77941	-1.01067	8.10037	-2.47898	6.2233	5.5947	-4.5223	-3.8691	-0.292626	5.08763	2.85853	-4.5032
-0.998064	-5.41202	0.132183	1.21364	-1.01185	7.98816	-2.29986	6.31065	5.57525	-4.54719	-3.50389	-0.224388	5.26351	2.33464	-4.50598
-1.35524	-5.4112	0.135173	0.690322	-0.961157	7.84211	-2.37804	6.20764	5.71138	-4.48384	-3.10279	-0.234525	5.37281	1.84295	-4.55444
-1.54531	-5.3646	0.125382	0.179695	-0.912409	7.66294	-1.89033	6.47385	5.63151	-4.58119	-3.05821	-0.222192	5.54365	1.27097	-4.33493
-1.96507	-5.33558	0.158529	-0.247771	-0.789727	7.55934	-1.8408	6.46746	5.72271	-4.70588	-2.89632	-0.167196	5.45254	0.593947	-4.48682
-2.22289	-5.27789	0.236237	-0.728887	-0.662256	7.37203	-1.65944	6.53364	5.72132	-4.84692	-2.58036	-0.182327	5.28931	-0.277824	-4.38474
-2.57347	-5.14367	0.132339	-1.11569	-0.482647	7.2355	-1.72088	6.37043	5.93489	-4.89744	-1.90912	-0.0145318	4.96896	-1.08274	-4.38486
-3.17552	-4.98033	0.0934363	-1.40984	-0.446445	7.07684	-1.77441	6.29394	5.97562	-4.96324	-1.74595	0.0727038	4.75134	-1.47363	-4.37992
-4.02975	-4.62575	0.0739409	-1.99984	-0.35764	6.73809	-2.0522	6.13179	5.99079	-4.97935	-1.47238	0.0962675	4.46725	-2.08571	-4.34697
-4.13031	-4.17184	-0.0497949	-2.20904	-0.338794	6.59383	-2.55462	5.74672	6.08245	-4.94494	-0.923207	0.161417	4.28616	-2.08438	-4.3814
-4.05612	-4.16906	0.0701527	-3.14211	-0.183504	6.06506	-3.09342	5.44389	6.1165	-4.81941	-0.451728	0.365704	4.26735	-2.07671	-4.44256
-3.98188	-3.94487	0.00286054	-3.62778	-0.0744748	5.74759	-3.41217	5.24421	6.1314	-4.51561	0.0599151	0.256905	4.2056	-2.04321	-4.48778
-3.5515	-4.11549	0.0840639	-3.92289	-0.0880249	5.5224	-3.85249	4.84446	6.19238	-4.00587	1.03157	0.505132	4.2004	-1.73573	-4.52204
-2.80854	-4.59519	0.0529242	-4.80523	0.134354	4.93115	-4.1608	4.58258	6.25486	-4.06961	0.84729	0.495058	4.17865	-1.3643	-4.67703
-2.61074	-4.627	-0.125637	-5.547	0.386132	4.33339	-4.46498	4.05818	6.3986	-3.68789	1.33838	0.573553	4.12955	-1.34033	-4.72741
-1.86144	-4.91943	-0.0929885	-6.20748	0.823504	3.71855	-4.76828	3.34525	6.59988	-3.26091	1.87419	0.635372	4.07698	-1.32989	-4.81049
4.87909	-0.15936	-0.414454	-6.39843	1.18442	3.35634	-4.83056	2.8738	6.78732	-2.83989	2.29648	0.74377	3.99053	-1.36899	-4.8565
-0.0312826	-4.95439	-0.233866	-6.41392	1.56113	3.10706	-4.97149	2.25477	6.91548	-2.45832	2.61105	0.787221	3.83805	-1.61069	-4.87074
0.830619	-4.69296	-0.269692	-6.60663	2.15975	2.55025	-5.03107	1.32979	7.09054	-2.18163	2.75377	0.858758	3.29579	-2.28916	-4.76047
1.85325	-4.04478	-0.401347	-6.58801	2.81356	1.99062	-4.93818	0.582815	7.28301	-1.68318	3.14817	0.932001	3.07219	-4.08016	3.96805
2.60846	-3.85246	-0.435197	-6.41469	3.2997	1.65832	-4.89336	-0.477188	7.19033	-0.891398	3.64698	1.05821	1.57213	-3.62912	-4.78459
3.14733	-3.49124	-0.485956	-6.14436	3.8837	1.13742	-4.61225	-1.36019	7.25873	-0.260898	3.92874	1.12276	1.21454	-3.93985	-4.84742
3.77133	-2.79755	-0.572649	-5.78119	4.28179	0.865304	-4.1631	-2.32813	7.27665	-0.156214	4.02658	1.1445	1.08119	-3.74355	-4.92106
4.1122	-2.49563	-0.622461	-5.39918	4.67158	0.533922	-3.69281	-3.20327	7.16301	0.368645	4.13295	1.15154	0.735284	-4.06295	-4.99052
4.22229	-2.2789	-0.58335	-5.11258	4.83483	0.360982	-3.09499	-4.108	6.96595	0.921936	4.12547	1.17179	0.250057	-4.2741	-4.99274
4.69821	-1.62261	-0.687004	-4.76477	5.06735	0.107575	-2.23962	-5.02985	6.71527	0.818842	4.11114	1.18818	-0.27986	-4.45676	-5.08137
-0.60067	-5.22331	-0.138485	-4.43969	5.20758	-0.0629909	-1.58659	-5.78542	6.31991	1.23109	4.16521	1.22163	-0.770298	-4.61875	-5.19098
-1.04894	-5.25043	-0.0532109	-4.108	5.37518	-0.237006	-0.704104	-6.55706	5.76104	1.68227	4.22114	1.27951	-1.26735	-4.7981	-5.32008
-1.7777	-5.13305	-0.0357822	-3.70355	5.50767	-0.375565	0.298926	-6.73451	5.61066	1.88615	4.22109	1.37723	-2.08173	-5.01665	-5.40862
-2.2415	-5.03474	0.0814814	-3.15901	5.66345	-0.441974	0.73002	-7.51682	4.65526	2.30298	4.28212	1.43665	-2.55916	-5.0929	-5.38623
-2.727	-4.89812	0.226937	-2.55254	5.82291	-0.646693	1.96718	-7.86865	3.81375	2.63043	4.43316	1.38372	-2.96776	-4.99504	-5.49682
5.05332	1.96202	-0.740325	-1.92873	5.94349	-0.684825	2.71734	-7.80639	3.48246	2.93963	4.36632	1.50051	-3.27339	-4.8704	-5.56013
-3.35848	-4.43987	0.420741	-1.25006	6.03894	-0.842536	3.25015	-7.8588	2.94917	3.45729	4.27249	1.61641	-3.7782	-4.92132	-5.59581
-3.64298	-4.06589	0.423403	-0.593421	6.07525	-0.920388	3.76282	-7.93178	2.31977	3.6404	4.11022	1.60402	-4.05046	-4.95644	-5.71259
-4.00233	-3.62357	0.559029	0.0839355	6.00902	-0.99421	4.17536	-7.96609	1.73689	3.65706	3.98009	1.63551	-4.2884	-4.89892	-5.74824
-4.156	-3.20803	0.584412	0.529322	5.93329	-1.09496	4.69969	-7.88605	0.938148	4.07976	3.70711	1.57303	-4.50469	-4.72084	-5.72609
3.54888	3.78513	-0.677673	1.01572	5.77559	-1.19347	5.23318	-7.61026	0.186418	4.21293	3.56157	1.53754	-4.47853	-4.48106	-5.66476
2.63319	4.17024	-0.783266	1.72408	5.56089	-1.30326	5.63178	-7.49914	-0.850824	4.46258	3.22831	1.4559	-4.45361	-4.02389	-5.70705
-4.23618	-0.677966	1.22142	2.09215	5.34116	-1.29101	5.82723	-7.17307	-1.12796	4.78007	2.90773	1.35335	-4.25148	-3.92529	-5.53601
-4.07711	-0.268163	1.24857	2.51937	5.08778	-1.41616	6.08721	-6.83649	-1.76614	4.93106	2.76969	1.32959	-4.10469	-3.66437	-5.42338
-3.85663	0.228669	1.20057	2.92847	4.76903	-1.42758	6.34411	-6.35461	-2.5206	5.14978	2.51343	1.24602	-4.00205	-3.49009	-5.27996
-3.44212	1.10858	1.32997	3.20844	4.59467	-1.42675	6.48613	-5.909	-3.18296	5.18622	2.34892	1.33406	-3.82949	-3.357	-5.28717
-1.0392	3.69202	-0.871102	3.44742	4.40592	-1.44444	6.6779	-5.21627	-3.91851	5.2213	2.40124	1.50069	-3.78072	-3.29136	-5.19409
-1.31855	3.56814	-0.857133	3.67165	4.31677	-1.45698	6.56129	-4.8087	-4.42056	5.00989	2.75522	1.63211	-3.76633	-3.14734	-5.06793
-1.99843	3.15427	-0.901816	3.98662	4.17067	-1.45297	6.60098	-3.98082	-5.09948	5.10987	2.45362	1.57913	-3.64801	-2.96296	-4.88444
-2.84972	2.64615	-0.892436	4.52498	3.83981	-1.39197	6.49146	-3.37007	-5.56038	5.18334	2.11763	1.4839	-3.47104	-2.76909	-4.79434
-3.20808	2.16354	-1.00425	4.88161	3.58248	-1.25862	6.39367	-3.09588	-5.75911	5.07363	1.78761	1.53817	-3.27176	-2.53161	-4.6218
-3.71885	1.60887	-1.02699	5.00351	3.37222	-1.16668	6.14899	-2.18469	-6.30342	4.77848	1.04944	1.47558	-2.64913	-2.11767	-4.41671
-3.82681	1.49306	-1.04311	4.8671	3.36653	-1.23394	5.95165	-1.77119	-6.5464	4.47929	0.153909	1.28635	-2.28151	-1.76909	-4.13847
0.754464	4.30688	1.71077	4.76602	3.32527	-1.25216	5.3587	-1.12239	-7.05354	4.22998	-0.584194	1.2067	-1.71128	-1.57681	-4.07724
1.20692	4.45926	1.81508	4.72357	3.22268	-1.20757	4.95204	-0.142064	-7.34539	4.21614	-1.11896	1.0319	-1.55444	-1.2555	-3.78566
1.98395	4.5839	1.70214	4.87788	2.92071	-1.22549	4.42044	0.40105	-7.60677	4.00824	-1.51719	0.992026	-1.15991	-0.959728	-3.55063
-5.17208	-1.45357	-1.2477	4.92908	2.84067	-1.16241	3.9304	0.965264	-7.77283	3.88327	-1.71775	0.925847	-0.854119	-0.932302	-3.48986
-5.21468	-1.97083	-1.2938	5.1264	2.55024	-1.22026	3.48349	1.48747	-7.83821	3.32475	-2.12275	0.980797	-0.434444	-0.635435	-3.17071
3.70998	4.32076	1.76272	5.2861	2.29753	-1.21426	2.9814	1.79136	-7.95937	2.9383	-2.15362	1.06358	0.165031	-0.519375	-2.93042
4.29433	4.07908	1.74946	5.57368	1.99738	-1.17061	2.37922	2.3769	-7.93944	2.68677	-2.03967	1.14626	0.698697	-0.142158	-2.48441
4.76786	3.73714	1.77882	5.72689	1.87335	-1.15595	1.67845	2.88823	-7.93249	2.30199	-2.15561	1.09974	1.14347	0.0326365	-2.21775
-4.77798	-3.72007	-1.85492	6.23795	1.08133	-1.02619	1.10175	3.19978	-7.85683	1.80408	-2.55842	1.01439	2.05097	0.352534	-1.63732
5.46681	2.93146	1.69401	6.64992	0.941362	-0.725704	0.593769	3.14597	-7.88863	1.46749	-2.69054	1.01865	-0.249216	-2.10979	0.0790451
5.70631	2.44161	1.68688	6.91392	0.518656	-0.638654	-0.178754	3.24057	-7.9949	0.753866	-3.06421	0.940844	3.06254	0.276931	-1.04998
5.91727	1.97081	1.83498	6.98088	0.417752	-0.618858	-0.7815	3.02094	-8.20711	0.684302	-3.06171	0.956951	3.2022	-0.0527797	-1.06725
-2.08657	-5.39609	-2.09989	7.21463	-0.106011	-0.508763	-1.21448	2.76508	-8.47183	0.519835	-3.01465	0.965175	3.41635	-0.106684	-0.840087
5.77981	0.0379996	1.24013	7.56297	0.0756989	-0.096702	-1.66452	2.78316	-8.53271	0.283269	-3.16713	0.903453	3.80841	-0.22165	-0.428599
-0.883608	-5.38669	-2.01378	7.76728	0.0705296	0.0776671	-2.16133	2.90992	-8.5496	-0.193971	-3.44552	0.821182	4.2035	-0.270914	-0.0726438
-1.57011	-5.38357	-2.37995	7.90654	-0.455141	0.313773	-2.5655	3.0094	-8.55548	-0.725868	-3.43276	0.74506	4.54028	-0.355961	0.244759
5.53742	-0.940768	1.68822	7.71857	-1.079	0.394056	-2.94362	2.93285	-8.7392	-1.62317	-3.7609	0.612826	4.74	-0.335371	0.408799
5.35118	-1.28602	1.68785	7.57604	-1.29866	0.333353	-3.33191	2.71899	-9.0402	-1.7568	-3.81988	0.61251	5.16198	-0.309057	0.829561
5.06556	-1.62972	1.50072	7.39975	-1.84278	0.446368	-3.69736	2.56487	-9.41249	-2.38194	-3.72785	0.498176	5.31071	-0.491592	1.02157
4.53708	-2.20305	1.59036	7.20467	-2.20265	0.654314	-3.89507	2.54441	-9.42396	-2.881	-3.6995	0.457749	5.70321	-0.673899	1.53078
3.82302	-2.97386	1.58761	6.96868	-2.65685	0.751332	-4.22745	2.36677	-9.72022	-3.65111	-3.61284	0.48159	5.90525	-0.821099	1.85235
1.85778	-3.71708	-2.46667	6.67766	-3.1841	0.873006	-4.53186	2.37804	-9.96102	-3.93529	-3.46789	0.487695	5.96784	-0.98826	2.05728
2.26267	-4.0615	1.64602	6.33348	-3.60191	1.0155	-4.54477	1.85151	-10.5621	-4.26069	-3.19602	0.412984	5.98305	-1.29178	2.38511
3.84044	-1.80495	-2.51132	5.74767	-4.27873	1.25237	-4.48919	2.31949	-10.2398	-4.69463	-2.88343	0.373616	5.88554	-1.52055	2.50875
4.08952	-1.28614	-2.51007	5.22864	-4.79889	1.39756	-4.55018	2.1831	-10.5982	-4.9603	-2.8118	0.293335	5.66406	-1.94103	2.75949
0.434829	-5.07973	1.81532	4.60188	-5.29755	1.63294	-4.5867	2.23455	-10.4999	-5.4687	-2.38286	0.267998	5.37565	-2.31812	2.95141
4.55727	-0.316453	-2.6174	3.96846	-5.61011	1.83367	-4.61196	2.22127	-10.6411	-5.50686	-2.40078	0.247324	4.92683	-2.75871	3.17994
4.66279	0.331527	-2.62722	3.77641	-5.64651	1.85401	-4.63008	2.16831	-10.8815	-5.78251	-1.88667	0.163189	4.572	-3.01596	3.37272
4.72957	0.699314	-2.5779	2.67532	-5.98267	2.01798	-4.65195	1.99334	-11.1693	-6.01895	-1.35752	0.154661	4.11503	-3.30493	3.52738
4.76058	1.1455	-2.61353	2.49146	-5.98034	2.06275	-4.6902	1.98761	-11.1629	-6.23945	-0.625675	0.276374	3.66049	-3.55504	3.65784
-2.5074	-4.73717	2.20538	1.90586	-6.10584	2.0757	0.675568	2.0692	12.6497	-6.4067	-0.0258789	0.272371	2.90616	-3.87882	3.88636
-2.95598	-4.50889	2.48977	1.21293	-6.15493	2.12064	-4.72341	1.88244	-11.3557	-6.47366	0.249491	0.138199	2.4442	-3.9886	3.93491
-3.3746	-4.27118	2.54059	0.594057	-6.17146	2.12861	-4.82618	1.83813	-11.4706	-6.49356	0.487925	0.105321	1.94871	-4.01892	3.96342
-4.1273	-3.67672	2.54965	0.262946	-6.09096	2.14012	-4.89414	1.71906	-11.4432	-6.43828	0.97012	-0.100319	0.999025	-4.18801	4.06727
2.86973	4.92799	-1.82982	0.17462	-6.02474	2.20566	-5.03407	1.6016	-11.6946	-6.38148	1.44986	-0.218881	0.589278	-4.11838	4.07482
2.20168	5.37131	-1.6321	-0.310199	-5.86521	2.32698	-5.08329	1.7033	-11.6806	-6.13614	2.07265	-0.436262	0.20969	-4.08407	4.13896
-5.44981	-0.22315	2.31545	-0.346062	-5.68232	2.37232	-4.93005	1.54278	-11.9791	-6.11629	1.98963	-0.594257	-0.606455	-3.95314	4.20723
-0.406777	5.72392	-1.30149	-0.501868	-5.41097	2.39402	-4.73392	1.65699	-11.9818	-6.05905	1.92466	-0.766811	-1.06763	-3.81162	4.16545
-0.610033	5.70067	-1.15719	-0.326199	-5.37784	2.35187	-4.54484	1.62041	-12.1955	-5.77861	2.38616	-0.787882	-1.60639	-3.59764	4.20816
-1.37334	5.60418	-0.893801	-0.600454	-5.25719	2.33633	-4.35742	1.62628	-12.2945	-5.35263	2.89525	-0.951548	-2.14818	-3.3629	4.17958
-1.81942	5.52659	-0.660937	-0.679305	-5.23828	2.41186	-4.28186	1.48056	-12.4094	-4.9707	3.39133	-1.06809	-2.47219	-3.10453	4.19515
-4.93941	2.13793	1.77966	-0.655317	-5.15328	2.40471	-4.23197	1.49417	-12.4378	-4.7383	3.59372	-1.08603	-2.94121	-2.81999	4.11938
-4.61728	2.78089	1.64671	-0.550367	-5.03591	2.40757	-4.09313	1.36936	-12.6075	-4.30893	3.93439	-1.19214	-3.31119	-2.39713	4.0786
-4.52649	3.1328	1.553	-0.205009	-4.92765	2.49222	-3.94853	1.18367	-12.7644	-3.82804	4.31423	-1.2846	-3.56475	-2.02618	4.01935
-4.4262	2.9597	1.59983	0.355943	-4.91083	2.45355	-3.70977	1.05147	-12.8866	-3.0102	4.78899	-1.40341	-3.7429	-1.54591	3.9927
-4.05899	3.52887	1.45717	0.824669	-4.8667	2.45813	-3.37762	1.00102	-12.9089	-2.46243	4.99704	-1.43836	-3.83472	-1.21702	3.98419
-3.92368	3.78542	1.49968	1.0703	-4.78592	2.57426	-2.96142	0.740797	-13.0137	-2.35437	5.0432	-1.38242	-3.85654	-0.7825	3.92653
-3.55909	4.20266	1.41009	1.55589	-4.63168	2.66696	-2.5207	0.513344	-13.0768	-1.73901	5.30266	-1.44166	-3.83753	-0.0480467	3.9324
-3.20774	4.6557	1.36449	1.95852	-4.5722	2.7219	-2.10732	0.489492	-13.0373	-0.830346	5.55461	-1.54617	-3.65951	0.304209	3.92491
-2.59509	5.14237	1.23811	2.0478	-4.62784	2.78521	-1.382	0.177043	-13.0125	-0.503758	5.6444	-1.56095	-3.43305	1.08281	3.90292
-2.08364	5.54595	0.99031	2.25162	-4.62306	2.83311	-0.996515	-0.303889	-12.9443	-0.181933	5.60376	-1.582	-2.94698	1.56995	3.84327
-1.50978	5.84799	0.839951	2.2712	-4.58734	2.9792	-0.557297	-0.660947	-12.8524	0.342948	5.69577	-1.62429	-2.54503	1.8441	3.93882
-1.50298	5.9361	0.888011	2.38637	-4.63702	2.95945	-0.378346	-0.810688	-12.7804	0.685309	5.73405	-1.63184	-2.14042	2.42832	3.90294
-0.842484	6.1865	0.751591	2.43074	-4.58148	3.08494	-0.0785636	-1.15397	-12.6501	0.959204	5.66872	-1.66313	-1.64664	2.77524	3.92746
-6.13492	1.85087	0.342792	2.53243	-4.62682	2.9963	0.255234	-1.54682	-12.4124	1.56056	5.67032	-1.69252	-0.895859	3.29225	3.94105
0.523025	6.92374	1.52854	2.63215	-4.61109	3.06297	0.677061	-2.07933	-12.1265	1.7921	5.58895	-1.65064	-0.55496	3.63114	3.9043
-6.96401	1.63506	-0.205207	2.86963	-4.64712	2.90488	1.05366	-2.50444	-11.7413	2.08543	5.52454	-1.54648	0.285679	4.07092	3.91764
0.850459	7.31578	1.97503	2.73173	-4.8452	2.66458	1.33775	-2.77798	-11.5202	2.45898	5.40897	-1.56705	1.00197	4.22258	4.00418
-5.61137	-0.895582	2.15947	2.67448	-5.01255	2.47368	1.4555	-3.00274	-11.2427	2.96335	5.27741	-1.66526	1.64659	4.33634	4.06698
-7.4152	1.70333	-0.470534	2.85291	-5.12414	2.13883	1.6289	-3.11678	-11.0868	3.4559	5.10677	-1.5642	2.15359	4.39851	4.06979
-7.65841	2.05754	-0.801232	3.00289	-5.12896	1.91505	1.90497	-3.3119	-10.7546	4.18904	4.67696	-1.60694	3.1376	4.40937	4.25508
-8.14692	2.37564	-1.42392	3.19459	-5.07807	1.78929	2.29914	-3.70919	-10.0718	4.46591	4.40716	-1.67959	3.50609	4.38885	4.17044
-8.35926	2.20781	-1.5319	3.62816	-4.84544	1.51608	2.64403	-3.84727	-9.7667	4.54904	4.19799	-1.63926	4.41637	4.28758	4.39219
-8.5296	2.59102	-1.94322	4.12437	-4.44505	1.26145	2.80018	-4.05022	-9.45711	4.80625	3.34101	-1.60484	4.7677	4.16413	4.51931
-8.48869	2.66772	-1.8875	4.62977	-3.96301	1.05386	2.83422	-4.29196	-9.13789	4.70118	3.40917	-1.67891	5.1641	4.0588	4.49497
-8.20198	3.15601	-1.75434	5.05342	-3.52355	0.808254	2.9136	-4.52166	-8.67152	4.97823	2.61831	-1.64751	5.9066	3.7641	4.77476
-8.06364	2.94179	-1.44723	5.36999	-2.95362	0.68519	2.91256	-4.8686	-8.1321	4.99935	2.56013	-1.57015	-5.45144	-4.00122	-5.35819
-8.04956	3.31016	-1.7265	5.64051	-2.55654	0.522764	2.90427	-5.11338	-7.6509	5.1714	2.30345	-1.75985	6.47083	3.06673	4.87246
-8.23567	3.33183	-2.00342	6.03206	-1.84852	0.28349	2.63128	-5.47933	-7.23732	5.26948	2.08121	-1.67946	6.54845	2.78354	4.83807
-8.3337	3.56314	-2.40982	6.15295	-1.20336	0.124771	2.01602	-6.06954	-6.58751	5.41996	1.80076	-1.64439	6.80219	2.00536	4.95818
-8.15961	3.60051	-2.2761	6.1859	-0.673812	-0.174788	1.66768	-6.25372	-6.33715	5.48841	1.54562	-1.72396	6.67761	1.5441	4.93863
-8.52169	3.74423	-2.83505	6.00539	0.118153	-0.540209	1.08236	-6.52524	-5.78325	5.44303	1.18631	-1.60762	6.58844	1.03176	5.0985
-8.49497	3.81522	-2.87317	5.84333	0.567541	-0.73447	0.825159	-6.48046	-5.51531	5.30548	0.695723	-1.60036	6.37454	0.554588	5.22826
-1.64471	8.09178	6.73359	5.36949	1.26517	-0.997649	0.140715	-6.61311	-5.23048	5.23721	0.238374	-1.55016	6.13519	-0.0112673	5.19324
-8.90971	4.20916	-4.05429	5.57565	1.55814	-0.883859	-0.524451	-6.679	-4.84671	5.29875	0.205615	-1.59738	5.83544	-0.303284	5.303
-9.06073	4.25237	-4.35382	5.28944	2.47587	-1.02203	-0.988639	-6.59541	-4.52234	5.43484	-0.0575625	-1.58711	5.4003	-0.803606	5.23251
-8.70168	4.05881	-3.62871	5.69284	2.858	-0.795704	-1.70092	-6.52314	-4.29249	5.43267	-0.541448	-1.51272	4.98686	-1.17385	5.2263
-8.53714	4.25589	-3.94369	5.37651	4.21699	-0.402765	-2.6798	-6.29668	-3.95785	5.44594	-0.871932	-1.47235	4.16887	-1.84141	5.1797
-9.05212	4.53108	-5.20146	5.14732	4.38716	-0.672029	-3.34662	-6.05066	-3.77611	5.39632	-1.23574	-1.47015	3.45124	-2.30097	5.11676
-8.84942	4.68641	-6.04265	4.47703	5.41733	-0.141976	-3.82822	-5.62863	-3.38527	5.39231	-1.49751	-1.44687	2.69662	-2.73951	4.99427
-9.34263	5.05657	-7.85418	-6.98713	-2.5874	0.342374	-4.42442	-5.33801	-3.47649	5.32661	-1.8865	-1.51563	2.57772	-2.57281	5.05943
-10.0529	5.47314	-9.87476	2.90809	6.75594	0.657367	-4.88431	-4.98515	-3.51954	4.91802	-2.97445	-1.24749	1.91187	-2.72148	5.02611
-10.7198	5.8727	-11.7939	2.14917	7.21636	1.13771	-5.34582	-4.2047	-3.12763	4.92046	-3.09545	-1.34067	1.29634	-2.80153	4.95673
-11.3444	6.25557	-13.6135	1.60485	7.43521	1.54177	-5.59822	-3.58119	-3.02813	4.60095	-3.69322	-1.09786	0.421091	-3.03974	4.76741
-11.9276	6.62206	-15.3357	0.624098	7.61243	2.01844	-5.87174	-2.69419	-2.73531	4.50031	-3.81013	-1.13043	0.12038	-3.06738	4.69512
-12.4702	6.97249	-16.9622	-0.173744	7.65407	2.64709	-5.81018	-2.65737	-2.90927	4.41698	-3.93096	-0.901528	-0.714247	-3.04814	4.55175
-11.9549	7.80836	-18.1089	-0.972462	7.55708	2.97684	-6.0068	-2.70965	-3.12357	4.46433	-3.68818	-0.857869	-1.36009	-3.01932	4.52302
0.765939	15.3779	16.3175	-1.79949	7.29873	3.49964	-6.38251	-2.25387	-3.37172	3.52053	-4.63629	-0.581446	-1.92082	-2.84757	4.38615
0.121782	17.9801	45.0036	-2.47168	6.93181	4.07137	-6.67273	-1.89738	-3.3853	2.59213	-5.18404	-0.390008	-2.18977	-2.73265	4.27384
1.44585	11.7008	-14.0101	-2.96317	6.62618	4.24716	-6.84444	-1.53947	-3.38973	1.62809	-5.62784	-0.152985	-2.52062	-2.56094	4.20256
6.30171	10.223	-11.7278	-3.55234	5.96745	4.79666	-6.91239	-0.883336	-3.40672	1.06004	-5.69674	-0.0752696	-3.15516	-2.27012	4.018
23.8756	14.0526	29.3071	-3.97304	5.45109	5.00863	-6.74695	-0.137346	-3.40567	0.452302	-5.83451	0.0835738	-3.41887	-2.14487	3.91861
13.6724	40.4319	14.8498	-4.43169	4.45373	5.58741	-6.47224	0.510416	-3.51086	0.135759	-5.81318	0.14379	-3.93681	-1.77789	3.76463
12.4313	29.7741	-16.6392	-4.7253	3.76646	5.77617	0.519196	5.18119	4.57788	-0.213637	-5.75689	0.27727	-4.2069	-1.52519	3.69559
-10.3681	15.2423	-42.1896	-4.87169	2.84634	6.11105	-0.159508	4.76787	4.64926	-0.55414	-5.75401	0.386676	-4.55712	-1.44728	3.47202
4.18516	6.45622	-20.3326	-4.97437	2.16891	6.22766	-4.94423	2.38815	-3.74247	-0.992922	-5.66968	0.457109	-4.99448	-1.03011	3.30167
4.02578	6.65101	-21.0376	-4.97248	1.40916	6.42316	-4.45098	2.73687	-3.82652	-1.59055	-5.60577	0.684497	-5.26645	-0.576543	3.13491
-0.0686306	6.04659	-22.4222	-4.9536	0.465991	6.49303	-3.48156	3.30776	-3.87952	-2.03688	-5.52626	0.615249	-5.55205	-0.00576462	2.82021
-18.9935	10.3793	-38.81	-4.74974	-0.310714	6.68207	-3.12512	3.46832	-3.91391	-2.4293	-5.50929	0.716092	-5.597	0.276681	2.71255
-17.9257	25.1615	-16.4117	-4.58056	-1.02507	6.64385	-2.34745	3.80739	-3.91242	-3.27541	-5.32242	0.744815	-5.61132	0.763872	2.63002
-17.9738	25.3092	-16.8406	-4.22092	-2.06693	6.62567	-1.41932	4.06075	-3.93896	-3.73344	-5.13432	0.823798	-5.62377	1.43847	2.35191
-17.9966	25.446	-17.2053	-3.7666	-2.69218	6.65257	-0.933467	4.16185	-3.92096	-4.30422	-4.74083	0.762878	-5.56722	1.76371	2.18463
-35.5567	33.0598	-37.272	2.75014	3.91177	-6.42144	-0.285772	4.28956	-3.92849	-4.64247	-4.36385	0.828255	-5.39741	2.27517	2.07712
-54.6264	37.874	-50.3704	-2.64951	-4.05105	6.47305	0.784585	4.30777	-3.87908	-5.06076	-3.81837	0.836116	-4.91598	3.12161	1.73979
-64.2939	35.0795	-54.6048	-1.98725	-4.91641	6.04828	1.28195	4.21004	-3.81744	-5.12842	-3.67246	0.865826	-4.48364	3.69325	1.57397
-44.773	30.6863	-38.8303	-1.05236	-5.6232	5.68695	1.59153	4.01657	-3.86076	-5.29341	-3.31362	0.879481	-3.96508	4.20978	1.3567
-32.8456	33.6515	-33.734	-0.324769	-6.17277	5.21064	2.09805	3.66649	-3.8174	-5.44121	-3.0372	0.897201	-3.22667	4.85589	1.0273
-32.7353	33.7292	-33.7551	0.498024	-6.58098	4.72702	2.52074	3.28341	-3.96453	-5.70492	-2.68783	0.998109	-2.59777	5.11009	0.868127
-20.4804	24.42	-9.15477	1.56284	-6.84818	4.21065	2.9369	3.07846	-3.84619	-5.80978	-2.6493	0.943317	-1.68412	5.51413	0.644579
-34.4932	39.7319	-6.15187	2.27554	-6.96813	3.68227	3.54383	2.64189	-3.8101	-6.13315	-2.14986	0.945964	-0.802307	5.71741	0.487929
-33.652	40.4355	-5.37022	3.2532	-6.98738	3.06164	3.86019	2.51445	-3.69537	-6.27463	-1.81578	1.09842	-0.10391	5.78983	0.306138
-28.1724	42.6086	-3.12842	3.6088	-6.9762	2.69889	4.20068	2.20994	-3.71004	-6.5026	-1.47257	1.02958	0.545664	5.70862	0.287038
-27.9772	42.6458	-2.9171	4.38845	-6.8124	2.15702	4.60118	1.75947	-3.61073	-6.71974	-1.03794	0.962761	1.42191	5.56967	-0.0199634
-8.20655	38.862	12.4492	5.06591	-6.54033	1.39796	4.7232	1.32622	-3.59583	-7.10267	-0.551179	0.644067	1.92616	5.3736	-0.0884603
-9.12631	24.262	-10.1535	5.31463	-6.44102	1.07841	4.96704	0.804513	-3.46706	-7.4944	-0.0815728	0.429915	2.4372	5.19699	-0.141434
-23.6927	35.3796	-19.684	5.52137	-6.30995	0.704055	5.21336	0.138001	-3.3115	-7.76037	0.307105	0.242616	3.17718	4.87164	-0.239615
-23.4465	35.3901	-19.3222	6.07461	-5.84328	0.0981209	5.12231	-0.414293	-3.28897	-7.90465	0.805853	0.0692306	4.18457	4.58996	0.0366214
-23.1898	35.3947	-18.9275	6.17701	-5.69388	-0.248928	4.97843	-1.01585	-3.16804	-7.93085	1.36738	-0.0476269	4.79842	3.99851	-0.196801
-24.4717	43.492	9.3999	6.36447	-5.44888	-0.556082	4.70363	-1.61787	-3.09304	-7.72276	2.5084	-0.532161	5.33997	3.5316	-0.163263
-19.6712	36.0285	19.5286	6.87134	-4.61514	-1.10811	4.38564	-2.2464	-3.00219	-7.36437	3.20973	-0.522968	6.06458	2.90089	0.113257
-19.3235	22.9192	-4.86157	7.13661	-3.88435	-1.53341	3.98524	-2.80539	-2.89096	-7.10994	3.51044	-0.636088	6.41733	2.05304	0.21543
-18.1401	21.2565	-33.736	7.19432	-3.16844	-2.07547	3.38837	-3.3883	-2.73417	-6.09099	4.94589	-1.29678	6.26724	1.36198	-0.00301645
-32.5882	30.23	-55.8432	7.23258	-2.46166	-2.3647	3.24873	-3.53362	-2.73658	-5.80639	5.16838	-1.48568	6.17299	0.462049	0.0967599
-27.9581	36.0387	-49.9552	7.30739	-1.21748	-2.68026	2.64632	-3.93901	-2.56223	-5.48471	5.38232	-1.72163	6.00662	-0.308694	0.222124
-27.6548	36.0111	-49.3864	7.14863	-0.37566	-2.93142	2.14456	-4.27414	-2.52576	-5.37204	5.40574	-1.716	5.67548	-1.1404	0.326772
-19.95	27.6288	-21.5946	7.08546	0.621488	-2.90871	1.52602	-4.58147	-2.4605	-4.92511	5.65528	-1.89363	5.10703	-1.95538	0.46501
-18.0362	21.5718	-49.5759	6.83786	1.60053	-2.9337	1.13818	-4.73866	-2.46899	-4.36489	5.89882	-2.13167	4.5213	-2.75881	0.52373
-6.53064	12.1905	-23.8001	6.29417	2.61463	-3.08521	0.289665	-5.03224	-2.43697	-3.75044	6.14421	-2.36609	3.81878	-3.34233	0.766763
-12.5082	1.26363	-7.99905	5.87074	3.55885	-2.93443	-0.632263	-5.31128	-2.39328	-3.38422	6.28066	-2.43168	3.44574	-3.6175	0.753882
5.90144	-5.74124	11.6417	5.20165	4.34991	-2.95904	-1.35617	-5.4907	-2.27235	-2.84411	6.41561	-2.57245	3.0941	-3.75219	0.85346
4.81566	-1.9349	41.3593	4.63744	5.09042	-2.78843	-2.00573	-5.51901	-2.28969	-2.73084	6.44465	-2.55849	2.36941	-4.16092	1.01852
-12.9533	-8.60116	0.96379	3.93896	5.98758	-2.37779	-2.62879	-5.50077	-2.28563	-2.16136	6.53586	-2.70159	1.66009	-4.4083	1.07588
-12.6531	-8.64649	1.61383	3.19925	6.87213	-1.78155	-3.29808	-5.36278	-2.11463	-1.60192	6.63423	-2.79745	1.20747	-4.52518	1.18724
-12.3575	-8.69259	2.26519	2.57874	7.41484	-1.36343	-3.63311	-5.221	-2.36474	-0.961363	6.70045	-3.00088	0.673447	-4.64277	1.19381
2.11367	-13.2787	34.4497	1.76254	7.95806	-0.714031	-4.05811	-4.92009	-2.25513	0.0926136	6.66805	-3.11804	-0.0788122	-4.66181	1.24684
0.788471	-6.24806	63.3622	0.858572	8.29396	-0.177482	-4.56511	-4.29095	-2.19382	0.188153	6.67068	-3.16377	-0.767499	-4.67112	1.20419
0.959107	-6.80328	93.4911	0.100617	8.45393	0.2276	-4.72098	-3.76875	-2.14622	0.694409	6.50334	-3.28565	-1.23457	-4.62707	1.23139
-1.83775	-10.3897	90.8114	-0.822982	8.5864	0.885978	-4.82447	-3.2518	-1.99412	1.09057	6.36667	-3.27839	-1.92577	-4.46026	1.27587
17.9987	-13.5684	105.77	-1.62208	8.59298	1.53207	-4.78562	-2.75371	-2.03393	1.51879	6.07866	-3.3953	-2.19049	-4.34635	1.37076
17.5698	-14.2636	105.73	-2.42662	8.50257	2.35427	-4.74309	-2.62928	-1.97877	2.01456	5.74499	-3.67075	-2.91599	-4.05572	1.33972
19.3404	-19.2501	77.4835	-3.16764	8.18966	2.75448	-4.80368	-2.30225	-1.92663	2.3373	5.462	-3.73077	-3.43486	-3.74642	1.22874
19.5653	-19.291	78.0747	-7.16278	6.00855	-0.885705	-4.7566	-2.04123	-2.02567	2.59449	5.31663	-3.73492	-3.69911	-3.2879	1.37664
25.2131	-17.4394	73.8429	-6.66956	6.54849	-1.22799	-4.67071	-1.59051	-1.8696	2.97341	4.95547	-3.88833	-3.88366	-2.90853	1.44242
15.9472	-31.4852	61.543	-6.13955	7.01079	-1.65118	-4.40091	-0.825957	-1.77525	3.31985	4.67048	-4.01413	-4.02817	-2.4073	1.54339
16.13	-31.5189	62.0794	-5.50441	6.29887	4.68135	-4.23363	-0.379325	-1.66024	3.72373	4.50231	-4.00315	-4.21839	-1.86554	1.6019
4.36223	-22.5532	38.1421	-5.36741	7.48741	-2.26335	-3.93375	0.00556079	-1.61824	4.13093	4.15992	-4.18677	-4.41589	-1.40259	1.66069
-12.1959	-14.6366	24.5964	-5.96409	5.05384	5.63108	-3.51149	0.548256	-1.48999	4.60218	3.88556	-4.11912	-4.81211	-0.82726	1.55003
-1.77583	-5.67496	7.62117	-4.29813	7.71003	-3.43606	-3.13169	1.05064	-1.28373	5.06814	3.61149	-4.02723	-5.03731	-0.170903	1.5716
-1.66221	-5.69461	8.05678	-6.09902	3.79924	6.35348	-2.08517	2.0398	-1.00963	5.14173	3.45968	-4.01116	-5.28729	0.330657	1.33634
16.1487	-8.18475	19.1442	-6.17441	3.1233	6.6238	-2.03056	1.93398	-1.06738	5.47757	2.24691	-4.19912	-5.34912	0.969048	1.21554
15.2037	-8.69664	19.1313	-6.3928	2.22488	6.71756	-1.32178	2.24645	-0.964307	5.40379	1.87091	-4.11946	-5.4786	1.67473	0.860319
14.2897	-6.15618	-9.92522	-6.39758	1.45469	6.87312	-0.689663	2.62651	-0.875266	5.42415	0.978745	-4.28746	-5.41127	2.23081	0.819739
-1.82376	2.86554	-26.6393	-6.10468	0.399727	7.22073	-0.566358	2.67992	-0.849576	5.38183	0.550399	-4.24935	-5.36847	2.90193	0.466704
-1.81778	2.87063	-26.3738	-5.91274	-0.167317	7.30732	0.222716	3.04395	-0.640981	5.35436	0.456566	-4.08842	-4.92623	3.74652	0.0974184
2.57511	-9.25191	-5.72229	-5.61398	-0.994067	7.43357	0.789673	3.1802	-0.541651	5.37386	-0.190749	-4.14578	-4.143	4.60109	-0.424355
2.53146	-9.23471	-5.53852	-5.34235	-1.93148	7.4116	1.73644	3.413	-0.403032	5.46966	-0.511672	-3.98892	-3.0169	5.23868	-0.840476
2.46159	-9.21097	-5.39857	2.60076	5.60345	-6.90299	1.87225	3.41667	-0.31244	5.51607	-0.01585	-4.10835	-1.88089	5.62179	-1.38991
12.0801	-6.28008	-1.25402	3.21125	5.11526	-7.08013	2.4192	3.32968	-0.273213	5.60705	-0.409793	-4.00858	-1.15874	5.73008	-1.70357
0.117972	-9.12075	-6.37733	-3.96025	-4.45351	7.17948	2.4616	3.10315	-0.25136	5.63947	-0.717961	-3.94293	-0.551711	5.68419	-2.00031
-0.713343	-9.72659	-7.03804	-4.04882	-4.46838	7.15116	2.7186	2.73552	-0.205894	5.63601	-0.973273	-3.89302	0.103231	5.58044	-2.32428
-0.897507	-9.67352	-7.09305	-4.26427	-4.44911	7.04542	2.68596	2.68667	-0.228211	5.48658	-1.51584	-3.84864	0.668632	5.41872	-2.54671
-1.11259	-9.61232	-7.20171	4.03518	4.99273	-6.69783	2.82857	2.45963	-0.230896	5.52247	-1.67399	-3.78479	1.51431	5.08568	-2.90286
-1.35954	-9.54267	-7.36597	-4.51616	-4.80298	6.5809	-2.63584	-2.12876	0.209059	5.48935	-2.17441	-3.72279	2.26296	4.73107	-3.1878
-1.63929	-9.46426	-7.58781	-5.09946	-4.31994	6.53508	2.77696	1.87729	-0.255726	5.62818	-2.27429	-3.60345	4.10667	4.12874	-3.04634
-1.95278	-9.37676	-7.86918	-5.32023	-4.26324	6.39846	2.6981	1.63064	-0.308286	5.66033	-2.67993	-3.48649	4.58536	3.54347	-3.22869
-2.21562	-9.26228	-7.98004	-5.85894	-3.91237	6.20717	2.69659	1.51493	-0.392207	5.57107	-3.23469	-3.30718	5.4692	2.62886	-3.1531
-2.21458	-9.11143	-7.43386	-6.50284	-3.28261	6.06247	2.35208	1.2537	-0.480356	5.56852	-3.64802	-3.06126	-2.43161	-5.83411	2.0064
-2.24143	-9.07383	-7.41392	-6.70565	-3.27269	5.87208	2.28401	1.00947	-0.610228	5.66702	-3.70461	-2.89495	6.17676	0.698332	-2.99072
-2.01802	-8.98102	-7.32732	-6.3813	-3.16059	6.07503	1.91301	0.623176	-0.739243	5.61674	-4.40027	-2.29223	6.05782	0.0249842	-3.08173
-1.86452	-9.00136	-7.75601	-6.53793	-2.8247	6.0173	1.59954	0.349	-0.835801	5.57902	-4.55076	-2.17813	6.12281	-1.01817	-2.76296
-1.81862	-8.94066	-7.54206	-7.04784	-2.94748	5.53177	1.12194	-0.122598	-1.0473	5.64115	-4.41009	-2.22973	6.00026	-1.89431	-2.47513
-1.98169	-8.88313	-7.46381	-7.69288	-2.53393	5.18406	0.614113	-0.476141	-1.21384	5.40301	-4.91796	-1.82487	5.82469	-2.51552	-2.22403
-1.88277	-8.86066	-7.65299	-7.75008	-2.36778	5.09635	-0.0876993	-0.786299	-1.37685	5.31628	-5.17976	-1.39981	5.46136	-3.44832	-1.83022
-1.78899	-8.83683	-7.74814	-8.27097	-2.17573	4.72357	-0.384061	-0.947241	-1.48	5.39753	-5.19316	-1.2193	5.11085	-4.08905	-1.46698
-1.75578	-8.85528	-7.74109	-8.40199	-1.71795	4.68856	-0.651638	-1.11035	-1.59441	5.46528	-5.17727	-1.12662	4.54009	-4.7282	-1.03165
-1.96968	-8.66425	-7.24631	-8.85524	-1.63283	4.24498	-0.922952	-1.21556	-1.65832	5.28083	-5.43044	-0.846654	3.85319	-5.32166	-0.656927
-1.82217	-8.66867	-7.5516	-9.01849	-0.949628	4.10447	-1.21134	-1.3688	-1.77288	5.18621	-5.56473	-0.655289	3.2007	-5.72789	-0.382257
-1.81563	-8.59576	-7.20651	-8.99482	-0.796959	4.04377	-1.59022	-1.49345	-1.94872	5.06618	-5.70296	-0.398059	2.4714	-6.05084	0.0391986
-1.50228	-8.56525	-7.6388	-9.47772	0.329938	3.25242	-2.40466	-1.81585	-2.29328	4.98733	-5.79087	-0.108463	1.80871	-6.20151	0.303837
-1.45984	-8.5588	-7.60603	-9.39665	0.467937	3.21911	-2.86032	-1.97305	-2.48255	4.96293	-5.86497	0.226338	1.02375	-6.26554	0.719735
-1.66575	-8.41449	-7.25489	-9.37586	0.731425	3.04881	-3.42384	-2.05325	-2.72993	4.99712	-5.84769	0.292658	0.381368	-6.21754	1.11672
-1.56987	-8.35922	-7.28986	-9.50401	1.32391	2.52924	-4.47713	-2.23623	-3.18602	4.839	-6.02522	0.770124	-0.231105	-6.12128	1.35051
-1.6773	-8.18542	-6.88499	-9.48842	1.74802	2.18787	-4.96393	-2.24172	-3.39074	4.5716	-6.1968	1.1754	-0.881786	-6.03126	1.51659
-1.54476	-8.00063	-6.71697	-9.45709	2.1927	1.87913	-5.532	-2.11469	-3.69967	4.40772	-6.25291	1.24415	-1.70168	-5.71591	1.74718
-1.68041	-7.76585	-6.22113	-9.33718	2.82806	1.59318	-5.96195	-1.90425	-3.9638	4.40992	-6.23787	1.44767	-2.09821	-5.38879	2.05353
-1.442	-7.79445	-6.4326	-9.13871	3.41667	1.50506	-6.14811	-1.63007	-4.13317	4.33797	-6.22489	1.93858	-2.94018	-4.95943	2.16951
-1.43896	-7.69147	-6.27249	-9.12003	3.39536	1.14688	-6.32874	-1.08781	-4.44519	4.51582	-6.13019	2.43165	-3.49534	-4.41628	2.43674
-1.68607	-7.39724	-5.55687	-9.17493	3.00282	1.09718	-6.36717	-0.785849	-4.56821	4.38783	-6.10181	2.83274	-3.93782	-3.91966	2.58418
-1.4531	-7.74964	-6.3296	-9.11656	3.33945	0.717642	-6.36802	-0.615994	-4.65261	4.12205	-6.23327	3.26894	-4.41829	-3.47679	2.60214
-1.67236	-7.51011	-5.69314	-9.02591	3.26882	0.706174	-6.36706	-0.313849	-4.84746	3.90681	-6.26589	3.49312	-5.15743	-2.66288	2.54861
-1.56142	-7.73874	-6.08877	-8.72983	3.68202	0.412474	-6.41359	0.00418628	-5.01045	3.31795	-6.28641	4.14993	-5.42657	-2.39489	2.38769
-1.76025	-7.51436	-5.60062	-8.42974	4.02969	0.282312	-6.4465	0.122963	-5.06499	2.84864	-6.33711	4.41786	-5.72736	-1.54475	2.35032
-1.76259	-7.56953	-5.67352	-7.80791	4.84025	-0.0696446	-6.44813	0.3515	-5.22361	2.26386	-6.22146	4.92745	-5.63954	-1.05765	2.47933
-1.57849	-7.7827	-6.20106	-7.35282	5.40043	-0.298184	-6.21268	0.932929	-5.39041	1.60423	-6.12831	5.27126	-5.60028	0.0449032	2.41349
-1.61662	-7.84498	-6.21167	-7.01619	5.64951	-0.554482	-5.93584	1.1937	-5.58811	1.01433	-5.98547	5.55176	-5.45972	0.809603	2.28266
-1.59388	-7.91547	-6.2925	-6.86588	5.3642	-0.506268	-5.54902	1.70587	-5.61471	0.554709	-5.82971	5.75451	-5.25475	1.62955	2.09876
-1.91566	-7.60554	-5.5229	-7.09134	4.62404	-0.186332	-5.13151	2.07651	-5.69694	-0.390332	-5.3569	6.18515	-5.23683	1.92072	2.07495
-1.78013	-7.93348	-6.16159	-6.58704	4.9162	-0.41788	-4.29655	2.6076	-5.82426	-0.970531	-5.04146	6.36205	-5.00643	2.54661	1.97107
-1.78524	-7.92384	-6.25536	-6.63829	4.72478	-0.293404	-3.36718	2.99102	-5.93952	-1.55894	-4.8242	6.40038	-4.44803	3.32062	1.7363
-2.03018	-7.6961	-5.64056	-6.5743	4.52135	-0.214481	-2.76416	3.14849	-6.01282	-1.88485	-4.58201	6.45319	-3.76741	3.99306	1.56165
-2.03914	-7.72128	-5.80427	-6.36128	4.52296	-0.240713	-1.87802	3.35996	-5.99313	-2.45511	-4.15446	6.53694	-2.85596	4.84952	1.31593
-1.86248	-7.82235	-6.02828	-6.40399	4.3377	-0.0931027	-1.46502	3.38919	-5.96653	-2.80067	-3.58657	6.73997	-2.27431	5.14607	1.15159
-1.79744	-7.70902	-5.95788	-6.38084	4.49708	-0.114587	-0.598397	3.42707	-5.9411	-3.16589	-3.16052	6.74075	-1.4087	5.49345	0.939161
-1.82217	-7.50002	-5.55348	-2.6526	6.89432	2.1354	0.122329	3.38715	-5.86759	-3.38499	-2.94058	6.76461	-0.360193	5.75223	0.579745
-1.78929	-7.41947	-5.47623	-6.26878	4.47557	0.0394212	0.77101	3.316	-5.7791	-3.63772	-2.31754	6.94084	0.0334148	5.78558	0.639693
-1.66322	-7.29972	-5.39592	-6.42988	4.17538	0.166669	1.44999	3.18058	-5.72571	-3.94525	-2.11633	6.83578	1.44503	5.86561	0.482532
-1.51259	-7.27729	-5.44324	-6.49933	3.88048	0.214403	-2.15048	-2.25898	5.40965	-4.22243	-1.37846	6.91419	2.08096	5.81769	0.47986
-1.40995	-7.26052	-5.43627	-6.67885	3.75396	0.137042	2.5575	2.79823	-5.49885	-4.37218	-1.07651	6.9079	3.19695	5.59734	0.408623
-1.35795	-7.283	-5.49356	-6.97665	3.47404	0.21191	2.79616	2.63374	-5.38774	-4.71764	-0.632098	6.78006	3.87137	5.29519	0.398467
-1.32381	-7.22272	-5.42224	-7.38864	2.97702	0.371774	3.40114	2.23359	-5.23536	-5.35988	0.242356	6.40221	4.38486	4.88032	0.27607
-1.4566	-6.92718	-4.87956	-7.67317	2.77007	0.272217	3.85995	1.65654	-5.1529	-5.58529	0.355755	6.26196	4.93962	4.0087	0.0884449
-1.29025	-7.0258	-5.12052	-7.85644	2.42979	0.515645	4.0755	1.28625	-5.05578	-5.63339	0.986099	6.21144	4.73163	3.78911	-0.061537
-1.23692	-6.90187	-4.9377	-7.96655	2.17323	0.67401	4.30883	0.891037	-4.92046	-5.74845	1.64443	5.97313	4.91385	3.24909	-0.104797
-1.13873	-6.70262	-4.68258	-8.11646	1.51653	0.877904	4.51255	0.411419	-4.79344	-5.81949	2.01233	5.74271	5.42556	2.40729	0.110035
-1.23026	-6.34805	-4.13983	-8.18324	1.05556	1.21336	4.60426	0.056893	-4.73352	-5.85888	2.1903	5.63046	5.6963	1.8771	0.150522
-1.10191	-6.41624	-4.25238	-8.10828	0.935972	1.29567	4.69333	-0.453083	-4.59509	-5.87631	2.63196	5.40508	5.90885	1.58315	0.256685
-0.972921	-6.55325	-4.49832	-7.9593	0.0118483	1.7412	4.75874	-0.91631	-4.41232	-5.89848	2.93118	5.23235	6.06233	0.862649	0.258155
-0.956625	-6.36129	-4.1418	-7.65344	-0.419173	2.16552	4.64871	-1.63767	-4.20887	-5.75963	3.52859	4.94679	6.08977	0.132677	0.41044
-0.942297	-6.39161	-4.12914	-7.59462	-0.559734	2.21846	4.45975	-1.90326	-4.22369	-5.66265	3.87897	4.77905	5.84403	-0.266507	0.108152
-0.859069	-6.45181	-4.14216	-7.25663	-1.27196	2.57347	3.98137	-2.70324	-3.99518	-5.51989	4.37732	4.50686	5.62928	-1.04453	0.272161
-0.786247	-6.53452	-4.19323	-6.99682	-1.84106	2.70604	3.5179	-3.32638	-3.86909	-5.52177	4.39175	4.46818	5.20295	-1.81668	0.45635
-0.88136	-6.62974	-4.13984	-6.39121	-2.64733	3.0334	3.11669	-3.72473	-3.7358	-5.37755	4.82852	4.21969	4.61462	-2.5678	0.591195
-1.0512	-6.54244	-3.91481	-6.01777	-3.24227	3.18094	2.53709	-4.05477	-3.55503	-5.20795	5.2007	3.89852	4.0794	-3.16689	0.736247
-1.09389	-6.74495	-4.1385	-5.31036	-3.93807	3.30888	2.02314	-4.41754	-3.42797	-5.02416	5.56144	3.57448	3.66572	-3.50969	0.809515
-1.08887	-6.8264	-4.23014	-5.26552	-4.34555	3.30286	1.48086	-4.67775	-3.3503	-4.53873	6.19048	2.84393	3.16531	-3.86159	0.901867
-1.19148	-6.77482	-4.10636	5.39955	4.40331	-3.22201	1.04174	-4.77146	-3.3004	-4.17195	6.45847	2.74028	2.55323	-4.22495	1.01663
-1.31972	-6.77433	-4.02269	5.72393	3.8889	-3.35602	0.214509	-5.071	-3.17425	-3.79526	6.73095	2.23958	2.06612	-4.41838	1.1112
-1.34503	-6.71596	-3.95623	5.96136	3.20891	-3.38807	-0.284337	-5.12328	-3.12371	-2.72727	7.21893	1.32726	1.40788	-4.66481	1.21507
-1.27064	-6.557	-3.74233	5.93355	3.10328	-3.43727	-1.26364	-5.21674	-3.21492	-2.8383	7.10688	1.29844	0.653434	-4.7894	1.37428
-1.10087	-6.61315	-3.89388	6.02213	2.45853	-3.51538	-1.59909	-5.22686	-3.1875	-2.2798	7.39694	1.48773	-0.0105985	-4.86855	1.39811
-1.001	-6.49843	-3.72838	6.05346	2.66153	-3.25685	-2.40391	-5.17171	-3.20596	-2.15673	7.39982	1.67116	-0.463928	-4.87062	1.41677
-0.888432	-6.30911	-3.50464	5.98591	2.85954	-3.15028	-3.28611	-5.10858	-3.36591	-1.8017	7.47982	1.54921	-1.24255	-4.81471	1.42036
-0.794135	-6.25655	-3.4863	6.0765	3.3223	-2.72944	-3.91545	-4.94439	-3.32497	-1.11092	7.57976	1.07744	-1.72625	-4.72407	1.50269
-0.724964	-5.9342	-3.03413	6.01141	3.08627	-2.77388	-4.38061	-4.75321	-3.21856	-0.570755	7.57579	0.724892	-2.38739	-4.51674	1.52809
-0.718881	-5.35991	-2.39298	5.98078	3.97885	-2.22796	-4.65253	-4.46953	-3.18678	-0.130357	7.52535	0.510696	-2.92089	-4.30413	1.5746
-0.569832	-5.64722	-2.73658	6.00265	3.71782	-2.28566	-4.89629	-4.1093	-3.19743	0.219956	7.33423	-0.0718043	-3.27016	-4.12392	1.65519
-0.542988	-5.17635	-2.20373	5.9139	4.31591	-1.93666	-5.18437	-3.51299	-3.08778	0.819148	7.20549	-0.341676	-3.91173	-3.69497	1.65067
-0.378498	-5.08241	-2.08681	5.86692	4.58832	-1.73484	-5.21378	-3.06467	-3.13326	1.80453	6.56259	-1.3832	-4.51772	-3.13124	1.63264
-0.22111	-5.1658	-2.158	5.94601	4.46782	-1.65145	-5.28913	-2.47298	-3.11863	2.02293	6.78396	-0.859559	-4.597	-2.88699	1.60815
-0.182703	-4.67399	-1.60869	5.88922	4.9678	-1.20589	-5.35575	-2.49489	-3.04038	2.23571	7.01946	-0.345292	-4.77995	-2.15438	1.7385
-0.127376	-4.76003	-1.68181	5.75205	5.4569	-0.867821	-5.49654	-1.95343	-3.0071	2.3565	6.9498	-0.331418	-4.84739	-1.4343	1.76385
-0.0368632	-4.04508	-0.883059	5.67181	5.46954	-0.831608	-5.53664	-1.61475	-3.09309	3.57554	6.54559	-0.507377	-4.89871	-1.01487	1.78432
0.0254885	-4.05276	-0.924183	5.61482	5.76758	-0.571013	-5.47567	-0.785814	-2.98447	3.8627	6.20814	-0.766541	-5.05733	-0.519153	1.71621
0.188803	-3.98636	-0.831541	5.57239	6.0184	-0.266383	1.89436	4.60759	3.34032	4.18634	5.9779	-0.614315	-5.18155	-0.149236	1.66239
0.947395	-3.30977	-1.78987	-7.36443	-4.179	0.858367	-4.86423	0.510924	-2.90283	4.38599	5.54994	-0.875207	-5.48077	0.441149	1.38596
2.34429	-2.04762	-4.06966	-7.78665	-3.88757	0.60692	-4.36953	0.959811	-2.9036	4.62114	5.25663	-0.88991	-5.64423	0.839757	1.22042
4.27927	-0.292313	-7.46874	-8.01956	-3.71991	0.504648	-3.72952	1.37383	-2.95339	4.74506	4.78111	-1.07922	-6.08443	1.44035	0.73331
-4.59909	-8.43528	9.24611	-8.3912	-3.37797	0.315868	-3.45999	1.68127	-2.87158	4.92828	4.37647	-1.1382	-6.02406	1.63259	0.787059
-1.88863	-5.97087	4.21498	-8.53839	-3.23285	0.238293	-2.55476	2.22339	-2.71481	5.02493	3.91632	-1.33919	-6.22345	2.26362	0.284434
1.05923	-3.2905	-1.32893	-8.32338	-3.27661	0.321038	-1.77181	2.64273	-2.65938	5.06724	3.90858	-1.19491	-6.14601	2.79581	0.013034
-4.83735	-10.1692	15.7597	-8.69073	-2.75406	0.0728782	-1.90861	1.37889	2.7035	5.27773	3.37378	-1.50692	-6.03191	3.13087	-0.135837
-3.98495	-7.9505	7.88466	-8.67189	-2.65068	-0.0912191	-2.29626	0.851702	2.55067	5.33904	3.18202	-1.74036	-5.86256	3.57286	-0.430894
-0.926252	-5.17665	2.01547	-8.66557	-2.35888	-0.186382	-2.79216	0.154587	2.41076	5.66905	3.03316	-1.58021	-5.75547	4.19191	-1.42621
-7.01266	-12.2391	19.3853	-8.83951	-1.52815	-0.621552	1.06842	3.51133	-2.18499	5.9646	2.90579	-1.39839	-5.79288	4.38298	-1.84936
-6.65078	-10.4813	12.398	-8.68503	-0.634955	-0.716568	1.61221	3.46677	-2.0691	6.35686	2.4389	-1.34756	-5.66704	4.41281	-1.75184
-4.38328	-8.44554	8.02309	-8.3395	-0.136703	-0.78826	2.20799	3.44363	-1.96853	6.53976	2.224	-1.24376	-5.40835	4.69506	-2.29645
-2.57995	-6.84062	4.55057	-8.07912	0.312289	-0.875067	2.89916	3.29899	-1.78535	6.86318	1.70544	-1.07304	-5.0214	4.98123	-2.75164
-1.34104	-5.75894	2.18266	-7.50826	1.18193	-1.1987	3.49497	3.07538	-1.62014	6.90775	1.30822	-0.956074	-4.51344	5.23995	-3.20766
-0.766762	-5.29288	1.12152	-7.3126	1.2098	-1.24939	3.64835	2.80197	-1.54003	6.86385	0.671572	-1.04621	-3.84333	5.42975	-3.7604
-0.957348	-5.53486	1.56932	-7.19387	1.25215	-1.2639	3.83668	2.69024	-1.44565	6.8479	0.246732	-0.858998	-3.06329	5.59856	-4.16651
-2.01302	-6.57725	3.72824	-6.8846	1.73183	-1.42833	4.16282	2.5942	-1.39752	6.69546	-0.1168	-0.877286	-2.11136	5.61531	-4.69979
-4.03401	-8.51248	7.80044	-6.86297	1.53409	-1.49883	4.52747	2.44467	-1.35447	6.51058	-0.900471	-0.77183	-1.27367	5.44527	-5.18403
-7.12055	-11.4329	13.9881	-6.73575	1.71238	-1.47385	5.02158	2.23423	-1.1491	6.34857	-1.25097	-0.804864	-0.949312	5.37238	-5.26489
-0.121658	-5.13197	1.46234	-6.52853	1.84597	-1.54773	5.41359	1.99524	-1.06468	6.33914	-1.16267	-0.644718	0.0128553	5.0981	-5.54718
-5.63995	-10.3001	12.4874	-6.16196	1.97839	-1.51192	6.01728	1.78788	-0.736853	6.09629	-1.7706	-0.700176	0.588692	4.77479	-5.82462
-1.27328	-6.43153	5.20344	-5.97281	1.80737	-1.46619	6.64086	1.43671	-0.350269	5.89628	-2.11873	-0.677844	1.57516	4.3342	-5.9971
1.62695	-3.91783	0.8436	-5.51682	2.14162	-1.4728	6.9615	0.855749	-0.187107	5.52169	-2.60598	-0.504155	2.04761	3.87331	-6.1506
4.11242	-1.6206	-2.30383	-5.06824	2.23583	-1.46656	7.18558	0.350997	0.0960336	5.34371	-3.00321	-0.460292	2.6237	3.36935	-6.22852
10.511	5.06689	-11.455	-4.76776	2.21843	-1.36017	7.30011	-0.24479	0.355967	4.90368	-3.55188	-0.362673	3.04412	2.66918	-6.36546
9.72512	5.8646	-6.10385	-4.3054	2.48008	-1.37296	7.28391	-0.810283	0.562903	4.29171	-4.2196	-0.164014	3.36067	2.22824	-6.33912
14.8695	4.39524	23.2476	-3.83071	2.73763	-1.34813	7.13604	-1.37193	0.770895	4.10276	-4.24723	-0.141798	3.6607	1.69557	-6.35239
2.17875	-6.82147	-12.3673	-3.32635	3.03228	-1.36991	7.00299	-1.90458	0.928842	3.29309	-4.94654	0.0801715	4.06993	1.24214	-6.16497
-4.7256	-11.7088	4.18513	-3.1588	3.20049	-1.28559	6.67911	-2.56481	1.24543	2.84518	-5.17725	0.141146	4.15894	0.488797	-6.25282
-1.02368	-7.63048	-0.317852	-3.03509	3.02515	-1.33949	6.4276	-3.12238	1.4567	2.44251	-5.31793	0.155812	4.48493	-0.0596603	-6.04814
0.855417	-6.32103	-3.21906	-2.69404	3.07831	-1.3107	6.05749	-3.67423	1.78198	1.6619	-5.59119	0.326701	4.64236	-0.473926	-5.8927
0.674786	-6.37827	-3.43862	-2.0802	3.58126	-1.22826	5.61964	-4.24696	2.10316	0.980481	-5.77162	0.466061	4.82851	-0.833745	-5.73342
-0.558907	-4.66351	-0.291285	-1.83258	3.47687	-1.15297	5.26708	-4.44724	2.34662	0.598183	-5.72213	0.442411	4.95333	-1.42877	-5.56667
3.15251	0.134331	-2.44893	-1.56764	3.62576	-1.0625	5.00136	-4.57861	2.35921	-0.101291	-5.84219	0.66826	5.51933	-2.04556	-4.95082
7.3955	4.79223	-5.63359	-1.69586	3.48692	-1.03949	4.49109	-4.87232	2.50458	-0.41248	-5.75681	0.635313	5.72037	-2.47847	-4.57881
8.75749	1.1806	-25.8916	-1.57021	3.41643	-1.05835	3.65931	-5.27492	2.81666	-0.89769	-5.70839	0.709634	5.81869	-2.93016	-4.2241
11.8457	8.8038	-8.43093	-2.319	3.00558	-1.12589	2.86369	-5.49837	2.98896	-1.19459	-5.67017	0.794599	5.74504	-3.13854	-4.13053
11.4299	6.63463	-7.12206	-2.86311	2.64525	-1.22289	1.8554	-5.69246	3.26341	-1.58707	-5.70989	0.876532	5.69529	-3.90083	-3.55617
12.3055	7.54636	-7.42803	-3.36983	2.39752	-1.32335	1.08803	-5.65702	3.53397	-2.28563	-5.5795	0.789827	5.55134	-4.36917	-3.18446
14.161	10.7776	-8.88804	-4.0007	2.0702	-1.45736	0.271728	-5.5409	3.75192	-2.49207	-5.57822	0.839833	5.1482	-5.14252	-2.57978
0.882633	-17.5683	-11.3153	-4.48846	1.84127	-1.57892	-0.587701	-5.24784	4.05301	-3.20817	-5.30118	0.869764	4.63488	-5.7586	-1.97934
9.1631	0.514393	-1.32441	-5.01696	1.53825	-1.56437	-1.0024	-5.07124	4.09316	-3.43734	-5.09647	0.842542	4.19453	-6.14471	-1.60433
12.089	6.13549	-3.4819	-5.45138	1.09452	-1.73599	-1.47786	-4.78911	4.29183	-3.80185	-4.74588	0.801067	3.65938	-6.48361	-1.15338
4.34623	-9.60799	7.15237	-5.68141	0.920003	-1.70645	-2.47389	-4.2265	4.46657	-3.96126	-4.49972	0.931267	2.96784	-6.8135	-0.774993
6.42803	-6.20077	6.83379	-5.97823	0.291908	-1.75244	-3.15078	-4.0092	4.2769	-4.48518	-3.94016	1.07598	2.43633	-6.95531	-0.368519
7.62046	-5.04263	8.12584	-6.18843	-0.181001	-1.71689	-3.5266	-3.63917	4.32199	-4.57488	-3.94526	1.07936	1.66881	-7.13558	-0.0786777
7.44956	-5.16788	8.47519	-6.29908	-0.504042	-1.7003	-4.40184	-2.82627	4.29459	-5.07025	-3.60587	1.09746	1.10788	-7.16095	0.235109
5.54009	-1.60913	-0.63023	-6.41513	-0.476239	-1.72511	-4.79143	-2.46117	4.21397	-5.59404	-3.15816	1.11746	0.654495	-7.10801	0.534465
3.79723	2.03263	-9.55201	-6.43146	-0.992142	-1.54068	-5.14157	-1.64341	4.23102	-6.15676	-2.64399	0.835045	-0.191685	-6.96197	0.998445
2.67324	4.57481	-15.4578	-6.43346	-1.31113	-1.43329	-5.71955	-0.657041	3.89197	-6.22391	-2.38501	0.904131	-0.270308	-6.86468	1.06942
2.07005	6.1661	-18.741	-6.47337	-1.80259	-1.32227	-5.85534	0.246833	3.74672	-6.59698	-1.59046	0.774399	-0.7771	-6.67088	1.39283
1.88961	6.95518	-19.7952	-6.43021	-2.19884	-1.24523	-5.86788	0.988325	3.5363	-6.77918	-0.872593	0.960089	-1.49713	-6.50275	1.50147
0.617061	6.33137	-17.5762	-6.38636	-2.57168	-1.29829	-5.63007	2.01739	3.37302	-6.94404	-1.01719	0.736628	-1.90188	-6.16442	1.83342
0.987924	5.96212	-15.353	-6.19636	-2.95434	-1.26966	-5.38228	2.83324	3.11937	-6.94234	-1.02498	0.800337	-2.53998	-5.82605	2.01255
-0.528804	0.882489	-6.64693	-5.88316	-3.40984	-1.17791	-5.23026	3.06311	2.90895	-7.1707	0.0269514	0.645247	-2.99498	-5.60815	2.03018
0.00111625	-0.0503466	-2.72033	-5.49531	-3.8399	-1.08079	-4.49914	4.01689	2.57766	-7.29527	0.0215248	0.426518	-3.41585	-5.16797	2.27888
0.463473	-1.04194	1.46768	-5.01496	-4.23988	-1.06488	-4.22545	4.19708	2.51575	-7.25973	0.799248	0.340341	-3.7963	-4.89116	2.33731
0.760204	-1.9436	5.5236	-4.11736	-4.65007	-1.06869	-3.47131	4.79181	2.30179	-7.23332	0.810465	0.312984	-4.5089	-4.32628	2.40815
0.793248	-2.60663	9.0539	-3.91715	-4.80449	-1.08423	-3.10696	5.02211	2.12282	-7.09758	1.33771	0.146602	-4.71687	-4.0497	2.51589
0.464544	-2.88235	11.6651	-3.10434	-5.06114	-1.17849	-2.54493	5.29558	2.02951	-6.91778	1.96593	0.0060658	-5.16517	-3.56778	2.49833
-0.32397	-2.62207	12.9636	-2.2631	-5.32073	-1.21853	-2.22286	5.4823	1.90455	-6.77255	2.28383	-0.0710679	-5.62757	-2.83249	2.46935
-1.42503	-1.80024	12.9555	-1.15774	-5.3955	-1.26611	-1.5278	5.77652	1.71056	-6.5009	2.74422	-0.253008	-5.57845	-2.37124	2.52828
-2.00753	-0.923914	12.9869	-0.551052	-5.15495	-1.29851	-0.928052	5.9733	1.55782	-6.19113	3.23686	-0.337794	-5.5182	-1.78459	2.55771
-2.26533	-0.288379	13.0346	0.546431	-4.9473	-1.23684	-0.460093	6.0718	1.40604	-5.77408	3.83512	-0.571972	-5.43709	-1.14376	2.52607
-2.776	0.715703	12.8685	1.92504	-4.41758	-1.25555	0.228487	6.17286	1.32428	-5.44134	4.18027	-0.665157	-5.31807	-0.681847	2.62432
-5.48853	4.59876	-11.7662	2.49241	-4.1308	-1.26771	0.663046	6.23405	1.17	-4.97611	4.58665	-0.814083	-5.11604	0.257831	2.67722
-1.85969	3.81179	14.0226	3.47453	-3.655	-1.36354	1.23178	6.19001	1.05502	-4.32095	5.07627	-1.01968	-4.92809	0.679269	2.62976
1.85065	2.82862	39.5028	3.89816	-3.32771	-1.3477	1.9496	6.14874	0.952261	-3.83184	5.32044	-1.11992	-4.68848	1.26823	2.56839
2.6404	5.42812	38.1841	4.64464	-2.73173	-1.36077	2.65166	6.06225	0.925066	-3.49845	5.51837	-1.22488	-4.19024	2.18559	2.37887
1.39624	0.280521	64.8172	5.41341	-1.88131	-1.23494	2.79942	5.98389	0.846836	-2.62824	5.9008	-1.37871	-3.75937	2.79313	2.41568
1.10962	1.57736	67.1505	5.84766	-1.51788	-1.16085	3.33167	5.78902	0.8217	-2.43515	5.98221	-1.47568	-3.16973	3.54822	2.30703
-3.72278	-1.69279	68.5611	6.24923	-1.04036	-1.19969	3.90634	5.38594	0.758861	-1.5996	6.16068	-1.54787	-2.65138	3.98417	2.25663
-3.64519	-3.20762	73.0546	6.66501	-0.378522	-1.07876	3.84309	5.17086	0.696171	-1.67379	6.15517	-1.48455	-1.9881	4.45822	2.15994
-3.89768	-4.98443	78.2316	7.0512	0.357736	-1.13855	3.88028	4.6741	0.488022	-0.72585	6.35688	-1.71266	-1.71773	4.57437	2.18867
-6.71397	-2.51111	54.6512	7.29496	1.05868	-1.26421	-5.03249	-2.731	-0.0219842	-0.414357	6.32505	-1.64641	-0.9442	5.02163	2.0145
0.915905	1.19078	65.6057	7.59483	1.72835	-1.07344	3.834	3.83634	0.0426171	-0.219131	6.34528	-1.75889	-0.0847493	5.34351	2.0439
-2.65908	5.24214	12.2948	7.92249	2.17479	-0.781764	3.60077	3.70683	0.0686405	0.434285	6.19177	-1.9771	0.742269	5.47576	2.01843
-2.0386	0.0301118	46.2209	8.07071	2.57179	-0.687469	3.1807	4.34244	0.431443	0.790421	5.98163	-2.26807	1.60836	5.59347	1.66054
-5.34268	3.01295	20.8045	8.01676	3.45843	-0.707233	3.26961	3.91387	0.368707	1.28765	5.76173	-2.43837	2.36956	5.52997	2.03061
-5.12412	0.0464334	23.0414	8.03475	3.74375	-0.721137	3.16327	3.97151	0.363698	1.67084	5.64212	-2.72919	2.91191	5.46681	2.12647
-6.02212	-0.449357	23.8629	8.37843	4.08438	-0.42399	3.25908	3.76605	0.2998	2.03605	5.64486	-2.77078	3.26539	5.39125	2.15141
-11.8523	7.94672	-35.0584	9.02537	3.96212	-0.0827483	3.37785	3.56845	0.088503	2.36008	5.55714	-2.7248	4.11866	5.21407	2.07807
-10.8009	5.31836	-9.13988	9.32517	3.95164	0.0326172	3.39535	3.57122	0.205967	2.57779	5.48894	-2.50607	4.784	4.96294	2.18326
-11.4795	8.58601	-44.5468	9.59416	4.05625	0.246528	3.61237	3.11483	0.039599	2.89154	5.3415	-2.34818	5.15065	4.87686	2.42643
-9.14498	6.86875	-24.2811	10.1599	3.17632	0.442515	3.73809	2.8774	0.00898674	2.70655	5.45437	-2.21625	5.54598	4.62947	2.32108
-6.42698	6.22444	-7.249	10.3547	3.14597	0.603178	3.72976	2.88561	-0.0709414	3.00903	5.17629	-2.21447	6.25983	3.99966	2.20255
-3.51209	5.57232	9.97677	10.2466	2.62874	0.377912	3.75363	2.51381	-0.16876	3.56832	4.45382	-2.47138	6.4606	3.6975	2.39965
-3.50253	5.57985	10.003	10.6518	2.28197	0.697972	3.59028	2.24886	-0.363806	3.61061	4.36128	-2.48819	6.50872	3.17223	2.18738
-3.83714	4.44194	13.5527	10.9328	2.06368	0.961139	3.3733	1.84686	-0.549749	3.71355	4.30262	-2.39111	6.7951	2.12694	2.17248
-4.38293	3.10796	17.5849	11.3246	2.20292	1.38006	3.18824	1.44563	-0.785454	4.01834	3.88609	-2.61695	6.87043	2.06885	2.38703
-7.42432	5.98777	-7.03771	11.4245	1.90184	1.40974	2.94222	1.23475	-0.902288	4.13973	3.75587	-2.75087	7.07803	1.59934	2.66585
-8.36615	4.28858	-2.109	11.7709	2.01554	1.72894	2.72792	1.15779	-0.983503	4.56147	3.26063	-2.73126	7.13192	1.16152	2.73362
-9.49282	2.42024	3.23367	12.212	1.63139	2.12492	2.30753	0.99995	-1.06619	4.77777	3.08883	-2.74866	6.98574	0.530897	2.61115
-10.7956	0.391702	8.9674	13.007	0.679789	2.9796	1.96971	0.902535	-1.18451	5.0481	2.83799	-2.7043	6.69756	-0.101037	2.69528
-13.2315	0.758156	-14.3266	13.8684	-0.341236	3.93211	1.60069	0.632254	-1.36565	5.06524	2.80392	-2.64799	6.29658	-0.824586	2.78617
-18.0476	4.4839	-7.61348	14.6945	-1.31697	4.85009	1.4275	0.497521	-1.47445	5.1583	2.54319	-2.63485	5.73346	-1.57818	2.80261
-19.8259	2.02857	-0.843743	15.486	-2.24812	5.73387	1.03436	0.171125	-1.68092	5.23731	1.95899	-2.76979	5.35299	-1.88957	2.91327
-29.3518	-3.50902	-46.5539	16.2435	-3.13538	6.58378	0.96927	-0.069456	-1.81847	5.25226	1.56491	-2.8834	4.7513	-2.55363	2.84148
-30.3848	-5.70288	-38.8216	16.9678	-3.97945	7.40017	0.821135	-0.189423	-1.87753	5.27025	1.22761	-2.85022	4.48092	-2.83256	2.95095
-33.5255	-5.95811	-60.6176	17.6593	-4.78102	8.18338	0.836615	-0.301873	-1.93663	5.33315	1.11766	-2.77049	4.03637	-3.14878	2.98887
-16.2536	-12.6708	-37.6724	10.8031	-8.18327	5.91431	0.90699	-0.243692	-1.94236	5.43207	0.746472	-2.8452	3.56397	-3.4077	3.07239
-7.07569	-27.4986	-3.91421	11.4312	-8.90195	6.63217	1.18787	-0.0433229	-1.80482	5.61599	0.415129	-2.76419	3.00064	-3.65573	3.09985
-10.5339	-28.0192	-25.0859	12.0285	-9.58023	7.31785	1.50539	-0.0233568	-1.79377	5.77255	0.281449	-2.64935	2.58059	-3.86056	3.047
-14.1299	-20.2783	9.85866	-5.50564	-3.255	-11.0348	1.73606	0.203182	-1.71278	5.83793	0.0725283	-2.63867	2.15684	-3.96182	3.0704
-15.6102	-26.2241	-10.8673	-4.968	-3.85457	-10.4124	2.08937	0.397896	-1.56777	5.88558	-0.341918	-2.65975	1.43687	-4.24719	3.05686
-20.2013	-25.2826	-2.24018	18.6932	-8.41385	9.27501	2.40694	0.642332	-1.49498	6.09116	-0.242777	-2.54775	0.739422	-4.35454	3.11206
-22.994	-28.5779	6.49632	4.45474	-11.244	2.82026	2.60943	0.798858	-1.40029	6.48362	-0.74797	-2.32308	0.22969	-4.35162	3.05324
-26.0723	-26.5373	-13.0246	2.45101	-11.1547	-26.9014	2.75019	1.32657	-1.23174	6.83792	-0.989819	-1.96373	-0.58097	-4.40995	3.02569
-38.2737	-18.6181	-60.3126	8.78788	3.01409	-11.0868	2.75547	1.99384	-1.11877	6.76855	-1.61938	-1.87024	-0.828947	-4.38308	3.03336
-36.8554	-7.1123	-34.8085	14.6035	12.3128	-1.54092	2.74274	2.35573	-0.983264	6.60858	-1.98297	-1.83865	-1.54025	-4.31451	2.95807
-36.4168	-11.0571	-57.0187	12.5403	-3.44225	-21.7807	2.70662	3.0941	-0.629901	6.38648	-2.83717	-1.64841	-2.09056	-4.23279	2.89442
-16.7837	-6.40777	-31.6202	11.2107	-17.852	-14.8044	2.75853	3.37162	-0.451662	6.12971	-3.4759	-1.34728	-2.81925	-4.00622	2.86415
-13.1598	-1.94047	-15.5043	-7.91598	-13.6754	-30.3241	2.75476	3.54565	-0.22892	5.941	-3.80872	-1.28041	-3.09104	-3.94722	2.7946
-16.8209	-3.84403	-36.0196	-9.9083	-9.55449	-59.0845	2.5848	4.13179	-0.0130107	5.79604	-4.13499	-1.00153	-3.59675	-3.71054	2.78064
-5.07407	-4.85938	-20.3412	-6.36288	5.63215	-39.6568	2.50524	4.4706	0.177164	5.64816	-4.37307	-0.931228	-3.84124	-3.51302	2.7501
-3.69562	-3.4694	-39.1129	-4.72576	-4.52021	-26.5272	2.37235	4.68385	0.305444	5.55111	-4.57889	-0.802269	-4.16817	-3.08656	2.71531
-6.62497	-6.70819	-30.6967	-4.49231	-4.70618	-26.2564	2.24005	4.86121	0.293376	5.37026	-4.83534	-0.65161	-4.47302	-2.70209	2.67426
-11.8129	-5.49116	-51.5528	-23.1132	2.11714	-46.3756	1.88353	5.18817	0.575039	4.61683	-5.60765	0.0750932	-4.61223	-2.31634	2.69052
-13.309	9.74692	-53.3109	-22.9216	1.99034	-46.1586	1.23769	5.51563	1.17825	4.55532	-5.59244	0.0363234	-4.82378	-1.87809	2.5969
-16.1081	6.69989	-45.4367	-22.7498	1.89207	-45.9681	1.12339	5.62732	1.25271	4.25572	-5.81167	0.310397	-4.91181	-1.42157	2.55603
-13.8151	33.5723	-30.3777	-39.5468	9.77819	-66.3102	0.711551	5.69766	1.4462	3.57697	-6.15661	0.894471	-5.02198	-1.03028	2.45799
-0.950881	21.982	-1.0348	-39.4129	9.73489	-66.1715	0.325143	5.72937	1.74557	3.33467	-6.21589	1.00767	-5.04324	-0.883268	2.48378
-3.25545	18.1075	6.21978	-39.2971	9.71803	-66.0582	-0.0265554	5.67441	1.75365	2.15036	-6.52705	1.52494	-5.06011	-0.465591	2.42807
-1.32412	30.4847	-3.9683	-40.2171	9.22574	-66.3563	-0.801583	5.44571	2.00861	5.65127	-2.53028	-3.44556	-4.95239	0.0339608	2.31079
-3.73066	27.9366	2.54507	6.46522	2.88901	-29.7065	-1.44938	5.20537	2.17099	5.67549	-2.01584	-3.54518	-4.70801	0.777436	2.24626
17.6147	35.312	28.2935	6.53085	2.94728	-29.6674	-2.58989	4.6123	2.49083	0.834003	-6.57361	1.89535	-4.18187	1.74642	2.20268
11.3379	34.1699	3.50667	6.58104	3.0292	-29.6523	-2.98403	4.29384	2.61322	0.566522	-6.51836	1.84064	-3.85208	2.11033	2.14885
8.71505	6.19083	-39.8092	6.6164	3.13407	-29.6609	-3.29209	4.08281	2.6055	0.599371	-6.50575	1.81695	-3.51265	2.49521	2.14551
6.32401	-13.2803	-53.6988	-6.88157	-2.94787	-74.5154	-3.85691	3.49859	2.78009	0.272392	-6.49076	1.86733	-2.97057	3.11966	2.11085
4.52954	-15.1054	-49.118	-11.6539	1.96148	-81.1025	-4.27321	3.01519	2.84109	0.147432	-6.43631	1.96169	-2.41767	3.35571	2.10283
20.0192	-21.1767	-55.3818	-10.0504	-4.94633	-109.445	-4.60632	2.69096	2.78135	-0.292597	-6.38354	2.13182	-1.64265	3.95674	2.09292
8.65213	-8.97738	-49.629	-10.0679	-4.75664	-109.545	-5.06632	2.29311	2.75401	-0.594243	-6.35088	2.17138	-1.03701	4.38882	2.04527
11.3444	4.88597	-29.0218	-10.0971	-4.54749	-109.667	-5.37765	2.07518	2.71974	-1.55088	-6.04908	2.63982	-0.130983	4.74907	2.05053
11.3774	1.05378	-55.6509	-16.9594	-7.90923	-102.709	-5.56674	1.90892	2.73418	-1.7415	-6.11117	2.50789	0.868931	5.03897	1.97121
10.4145	0.175779	-53.5744	-16.614	-9.20903	-73.4084	-5.8573	1.96742	2.49459	-2.43702	-5.89783	2.57509	1.4556	5.08483	2.06649
8.67837	2.06031	-81.4634	-11.0599	13.6951	-41.0648	-6.14179	2.22228	2.20366	-3.09687	-5.45866	2.83063	1.90934	5.09208	2.09447
8.10952	1.62391	-80.5488	-16.4053	0.881645	-54.4958	-6.43019	2.33967	1.86296	-3.34425	-5.25661	2.74316	2.23629	5.05057	2.15121
-9.19859	9.37831	-100.756	1.61824	-5.78619	-35.7165	-6.54323	2.61881	1.61902	-3.36806	-5.10468	2.85248	2.88854	5.04708	2.1563
-7.37983	11.4778	-99.1059	1.53277	-5.47494	-35.9637	-7.04774	2.96538	0.92204	-3.42407	-4.86502	3.00014	3.41181	5.01677	2.16559
-7.29173	11.771	-100.106	1.44015	-5.14912	-36.2306	-6.98085	3.09644	0.863486	-3.73098	-4.44713	3.10819	3.93368	4.94179	2.17372
-6.96709	12.3254	-101.789	1.34102	-4.80943	-36.5167	-7.21626	3.63317	0.0438371	-4.05705	-4.00919	3.2419	4.66633	4.80059	2.23164
-8.1101	5.00101	-68.1342	1.23601	-4.45656	-36.8219	-7.24732	3.968	-0.37054	-3.82297	-4.53534	3.17032	5.13837	4.62343	2.30067
-7.28605	6.10455	-71.2539	1.12576	-4.0912	-37.1457	-7.24417	4.1964	-0.807641	-3.88383	-4.18486	3.58458	5.76609	4.30568	2.4263
-2.11039	6.35244	-44.5303	1.0109	-3.71407	-37.4878	-7.30071	4.24811	-1.03726	-4.91033	-3.67271	3.24362	6.27726	3.90809	2.57044
7.59342	-0.687632	-22.4304	3.18529	-7.72672	-8.73336	-7.31724	4.24266	-1.24916	-5.67701	-2.42501	3.30488	6.49152	3.55274	2.45134
-8.99868	1.22376	-38.376	19.4123	-5.74057	-0.757198	-7.54446	4.31377	-1.74784	-5.72281	-2.60257	3.10825	6.96196	2.59647	2.39589
-9.02886	1.47482	-46.6317	21.7248	10.0426	19.5281	-8.06169	4.46212	-2.60117	-5.95055	-2.10702	3.12501	7.09314	2.02703	2.61882
-7.01655	4.30879	4.90577	23.6588	11.4296	19.9024	-8.05596	4.44638	-2.71457	-6.10875	-1.69303	3.2529	7.14523	1.50949	2.8091
-4.48354	7.27501	-3.0717	27.4933	16.9167	24.1283	-8.01281	4.85841	-3.47632	-6.59413	-1.1185	2.97747	7.11148	1.15933	2.89248
-6.74042	14.5336	-10.0303	0.581102	0.807505	-2.63951	-7.77208	5.0739	-3.84106	-6.5678	-1.24052	3.05781	6.91342	0.529388	2.95616
-1.068	10.7025	-19.2666	19.9032	-3.24175	12.802	-7.66286	5.17705	-4.08636	-6.84735	-0.527649	2.9405	6.79868	0.273131	2.78705
15.9376	-9.76071	-55.479	19.7746	-2.7955	12.3256	-7.77576	5.11317	-4.12854	-6.93227	-0.229826	2.9295	6.27994	-0.690864	2.8553
22.324	7.03983	-15.5761	19.647	-2.34375	11.834	-7.90118	5.08715	-4.5255	-6.99599	-0.123206	2.84429	5.86896	-1.16059	2.91833
0.274581	-11.0676	-46.8887	19.5213	-1.88719	11.3275	-7.69907	5.32178	-5.63176	-7.14653	0.58593	2.6005	5.5627	-1.56472	2.90851
14.1437	-17.1908	-4.40377	17.7892	5.6508	39.0707	-7.566	5.3372	-6.22468	-7.23368	0.817615	2.59238	4.87692	-2.30134	2.96227
0.309456	-44.845	25.6985	17.5293	9.4946	42.6834	-7.84254	5.38975	-6.82127	-7.48887	0.983102	2.30126	4.34665	-2.72532	3.01655
-5.80903	-39.5833	-53.3923	17.4127	9.96137	42.1341	-7.94804	5.49452	-7.62718	-7.71013	1.18061	2.23752	4.01125	-2.85427	3.04758
-24.0149	-34.0789	-57.9915	16.9852	-3.25844	17.3292	-7.94053	5.37815	-7.99247	-7.83488	1.58701	2.01384	3.23799	-3.38245	3.10726
-63.7787	-20.4145	-107.267	7.16239	-5.68865	12.7027	-7.91697	5.20629	-8.22532	-7.8221	2.249	1.78017	2.74698	-3.5209	3.1212
-47.7483	-29.8407	-41.8165	5.1864	-5.06538	13.2636	-7.88702	5.04115	-8.45449	-7.79935	2.77381	1.44661	2.1751	-3.73086	3.13974
-47.5674	-15.2758	-59.9177	5.09101	-4.59476	12.6621	-7.85083	4.88263	-8.67999	-7.81936	2.76269	1.40948	1.62307	-3.86858	3.13387
-39.2817	-9.71284	-51.8487	12.5181	-1.48246	15.0678	-7.80853	4.73066	-8.90181	-7.66704	3.30666	1.21771	1.14247	-4.02988	3.096
-30.5662	-3.69155	-44.9666	14.3956	1.04431	16.431	-7.76027	4.58514	-9.11998	-7.51905	3.8265	0.863665	0.635742	-4.1353	3.06267
-18.4578	-0.881083	-10.7668	9.0238	-7.44176	7.50618	-7.70618	4.44598	-9.33447	-7.38597	3.93458	0.97829	0.227899	-4.23314	2.99998
-8.85668	6.08382	-6.32733	8.95981	-6.97847	6.85781	-7.64642	4.31309	-9.54531	-7.20273	4.42929	0.580347	-0.795498	-4.28099	2.89863
-2.29699	8.67954	8.31979	10.0476	8.10439	29.0918	-6.33591	-5.8179	-36.8	-7.0244	4.72778	0.41401	-1.65043	-4.27093	2.73597
-9.67743	4.63203	-4.21233	10.0032	8.55983	28.422	-0.966194	3.01374	-28.7159	-6.9494	4.81854	0.268608	-2.00958	-4.23412	2.68624
-1.0685	9.40949	6.71233	5.31946	2.3987	21.6975	-0.890235	2.89915	-28.9157	-6.52971	5.36622	-0.0213697	-2.60207	-4.1585	2.54687
-10.1529	3.52703	-3.34314	5.29709	2.8435	21.0077	-0.809162	2.79048	-29.1119	-6.3859	5.50163	-0.195881	-3.01518	-4.0567	2.50088
-10.5348	2.747	-3.23397	5.28671	3.28194	20.3084	-1.39619	1.276	-28.1436	-5.97411	5.85764	-0.467601	-3.52991	-3.87108	2.43783
-9.19267	1.22938	-0.820274	5.28896	3.71331	19.5999	-18.5469	-8.28575	-45.1919	-5.45757	6.22873	-0.779128	-3.96854	-3.69645	2.33239
-8.91702	0.717899	-0.350973	5.3045	4.13692	18.8826	-21.2698	1.5248	-25.7744	-5.01664	6.46079	-1.00248	-4.46074	-3.33627	2.22547
1.21613	9.46101	4.43914	5.33394	4.55206	18.1568	-13.9472	12.1468	-45.0283	-4.80161	6.56207	-1.11833	-5.00792	-2.85522	2.06975
-9.83972	1.4315	-1.71906	5.27971	4.82396	17.5954	-37.8111	17.139	-67.5065	-4.60057	6.56278	-1.0485	-4.87556	-2.84861	2.15605
-9.87357	1.58352	-1.84905	4.8876	4.61903	17.64	-37.7023	17.064	-67.6808	-3.61616	7.0351	-1.61123	-5.19106	-2.35627	2.0277
-10.2588	1.52799	-2.36968	4.56389	4.52299	17.5881	-37.5894	16.9943	-67.8515	-3.03069	7.1782	-1.81575	-5.34665	-2.02083	1.96692
0.92765	9.35321	4.63129	4.30432	4.4299	17.594	-7.26235	5.01598	-16.6069	-2.8632	7.18383	-1.79998	-5.46125	-1.60347	1.91084
-10.1899	1.92277	-2.42801	4.15374	4.43223	17.5218	-20.95	2.38851	-23.147	-2.50322	7.22869	-1.97752	-5.56	-0.884173	1.78494
-10.2181	2.26289	-2.55278	3.80114	4.35721	17.4439	-30.5411	-0.566123	-27.3572	-2.27806	7.23018	-2.21068	-5.48469	-0.526531	1.70768
-10.4995	2.5961	-3.00637	3.46553	4.30847	17.325	-30.4131	-0.615518	-27.5133	-1.85005	7.26822	-2.35925	-5.25556	0.131015	1.62486
-10.517	2.78295	-3.00229	3.17353	4.27966	17.2229	8.23842	-4.90639	25.0018	-1.46775	7.24711	-2.63855	-4.94264	1.00957	1.51709
-10.9041	3.00894	-3.63346	2.67534	4.2572	16.9568	33.4065	-19.2305	70.722	-1.50886	7.28357	-2.3557	-4.6341	1.53644	1.39039
-17.0239	2.58213	-9.9377	2.1459	4.21879	16.7841	47.1611	-32.6194	88.3886	-0.90948	7.31821	-2.5509	-4.51918	1.77761	1.36083
2.90269	-22.3256	-2.57522	1.65317	4.19493	16.6427	45.7537	-24.5517	116.149	-0.39886	7.21875	-2.84614	-4.16554	2.22321	1.28204
9.14797	-10.4428	-54.3443	1.19627	4.19454	16.4917	54.5186	-21.7731	119.536	-0.145647	7.1737	-3.05394	-3.71731	2.54329	1.21948
-31.9234	-19.2466	-47.8351	0.772648	4.21657	16.3292	54.6649	-21.7947	119.402	0.446494	7.00528	-3.33319	-3.36165	2.78585	1.24597
34.778	-40.0658	2.72884	0.379745	4.25995	16.1531	73.7619	-27.6004	136.74	0.789989	6.93374	-3.25919	-2.42127	3.51674	1.18814
18.3727	-26.8306	-101.61	0.0150059	4.32362	15.9611	74.6472	-55.8555	103.785	0.993484	6.81023	-3.40219	-1.87893	3.82067	1.17154
-8.53009	-13.6512	-86.671	-0.324127	4.40654	15.7513	74.8008	-55.8643	103.661	1.38888	6.77111	-3.38261	-1.62541	3.8629	1.2327
59.0644	-5.85106	9.77534	-0.640208	4.50764	15.5216	72.6634	-51.4683	74.427	1.85868	6.60064	-3.46141	-0.679446	4.28733	1.25393
-0.819402	-17.0946	-1.40693	-0.935794	4.62586	15.2698	72.8211	-51.4691	74.3106	2.07958	6.32702	-3.68701	-0.246698	4.41829	1.27909
8.68179	-21.6266	-34.942	-1.21344	4.76014	14.9938	74.2259	-61.4703	47.1503	2.43675	6.00765	-3.81755	0.335042	4.53802	1.26821
-11.7695	18.4197	-21.2286	-1.47571	4.90942	14.6917	74.3873	-61.4635	47.0411	2.38063	5.8437	-3.96882	0.959705	4.61623	1.32574
-17.0238	42.3047	10.171	-1.72515	5.07266	14.3612	59.0175	-52.737	24.9911	2.70451	5.41982	-3.94941	1.54361	4.73812	1.29987
-46.1003	33.4388	-39.1944	-1.96431	5.24878	14.0003	59.1818	-52.7228	24.8891	2.92275	4.90524	-4.18205	1.98518	4.69151	1.40304
0.282681	-14.3883	-12.2047	-2.19577	5.43673	13.6069	59.3474	-52.7051	24.7907	3.10168	4.61607	-4.39878	2.60633	4.72281	1.47716
36.3445	-33.5824	22.404	-2.42206	5.63546	13.1789	61.3557	-28.1731	71.2926	3.34594	4.47402	-4.3695	3.05661	4.69379	1.54493
-7.94398	22.0488	-9.73675	-2.64575	5.8439	12.7142	60.7347	-21.447	80.3066	3.49943	4.30587	-4.35278	3.78867	4.67074	1.65397
-40.8382	-33.4289	-55.5685	-2.8694	6.06099	12.2107	41.452	-16.9299	64.3167	3.62219	3.97549	-4.49651	4.34189	4.63255	1.65901
2.79774	-1.01037	-3.47096	-3.09556	6.28568	11.6663	41.6214	-16.899	64.2327	3.89296	3.48138	-4.56618	5.37509	4.48269	1.97506
-15.8294	-0.413297	41.4832	-3.32678	6.51691	11.0789	46.1219	-11.0322	69.4904	4.048	3.46034	-4.49598	6.02993	4.105	1.91918
3.82359	-11.0322	-28.7867	-3.5251	6.73851	10.5849	46.2923	-10.9952	69.4135	4.19389	3.17482	-4.63889	-5.14417	-4.8154	-2.62393
-28.1349	17.8876	-66.0239	-3.55607	6.93129	10.4728	49.6098	-22.5532	70.7174	4.47502	2.89322	-4.5983	6.55275	3.12836	1.97546
-36.6555	1.81997	-34.227	-3.52555	7.19334	10.0186	49.7806	-22.5105	70.6477	4.54122	2.90075	-4.6967	6.81483	2.42664	2.20799
-3.81326	0.694501	3.28841	-3.58308	7.36885	9.64589	55.5114	-29.8091	98.5902	4.6286	2.50225	-4.86791	6.82143	1.68604	2.28448
-22.8807	11.8323	39.6914	-3.59037	7.51224	9.29519	71.2148	-38.4769	120.472	4.69705	2.27238	-4.70096	6.71368	0.943315	2.21986
-23.4844	23.0406	-18.1228	-3.59918	7.66371	9.00931	71.3852	-38.4262	120.413	4.77764	1.83096	-4.8706	6.57636	0.713719	2.34632
11.0417	20.2936	16.0562	-3.66038	7.6594	8.43056	71.5553	-38.373	120.358	4.85204	1.63172	-4.80187	6.32137	-0.00341482	2.42926
-9.9856	-30.158	-133.058	-3.72674	7.6852	8.04539	72.8672	-23.6944	143.199	4.85029	1.26682	-4.85573	5.87836	-0.879025	2.49271
-60.468	-15.6698	-34.8406	-3.72704	7.9122	7.74758	73.036	-23.6365	143.151	4.85626	0.760087	-4.83973	5.72091	-1.18369	2.48312
-35.6312	6.59612	-30.8115	-3.72295	7.91499	7.41803	59.2983	-14.3761	119.8	4.94555	0.49479	-4.85738	5.34236	-1.54855	2.52358
4.76584	-10.7012	97.993	-3.60615	8.06058	6.877	59.4653	-14.314	119.759	5.15496	0.297773	-4.83292	5.02306	-1.93998	2.51354
-14.5363	7.88211	-49.778	-3.66009	8.03879	6.60083	40.5641	-4.73982	71.3185	5.39032	0.549721	-4.72581	4.40468	-2.47339	2.58435
-18.075	24.4373	4.10984	-3.61225	8.14921	6.2033	40.7287	-4.67372	71.2844	5.5732	-0.0728898	-4.67637	4.11577	-2.68913	2.58724
36.4	-13.9867	13.2607	-3.51547	8.24569	5.65752	36.9291	-9.66728	66.5994	5.80997	-0.331047	-4.54615	3.77034	-2.90445	2.60015
18.2442	-28.1928	33.3156	-3.39807	8.38294	5.41926	37.0908	-9.59757	66.5724	6.04057	-0.719693	-4.38619	3.19866	-3.24618	2.60139
-4.83468	-2.76525	-43.137	-3.13689	8.45801	5.02661	37.2508	-9.5262	66.5489	6.18563	-0.716092	-4.29076	2.93608	-3.37919	2.58228
-20.594	9.37737	44.2094	-2.64741	8.65595	4.53844	2.90531	-7.54277	66.9021	6.30203	-1.47187	-4.1598	2.51924	-3.58364	2.57335
-41.4015	-4.35853	-44.4161	-2.1336	8.86084	4.03319	3.06151	-7.46832	66.8857	6.44535	-2.1715	-3.84729	2.03945	-3.80004	2.63199
49.4491	29.9639	53.4658	-2.02943	8.86906	4.13163	3.2156	-7.39246	66.8729	6.41485	-2.62588	-3.70345	1.82919	-3.83574	2.61168
-47.8208	-12.8652	-35.5159	-1.54324	8.87846	3.52395	3.36744	-7.31529	66.8636	6.38791	-2.92262	-3.5645	1.39409	-3.98123	2.62626
1.01431	-13.0341	-28.5355	-1.22023	8.9033	3.36256	3.51688	-7.23689	66.8578	6.35921	-3.22714	-3.32556	0.706884	-4.18357	2.68416
-24.5756	5.27047	-55.3631	-1.10758	8.81642	3.20074	3.66379	-7.15736	66.8556	6.28268	-3.43402	-3.22813	0.346917	-4.20575	2.64472
25.3816	-30.2085	49.5663	-0.734947	8.70614	2.72224	3.80803	-7.07677	66.8569	6.26441	-3.42555	-3.26536	-0.136987	-4.20411	2.60326
27.9331	5.72076	3.50436	0.0967153	8.63869	2.20946	7.96362	8.15188	84.3221	6.19903	-3.78874	-3.06919	-0.676109	-4.23824	2.62604
21.4341	32.2486	36.2392	0.454196	8.51681	1.93613	8.10208	8.23431	84.3305	6.16882	-3.83981	-3.03461	-1.0969	-4.19876	2.60999
-58.1959	36.596	-65.4595	0.9416	8.37304	1.65162	10.7741	11.1106	86.9964	6.15741	-3.68678	-3.18125	-1.49928	-4.19821	2.58721
-10.7223	-27.3542	60.9462	2.21755	7.98495	1.10383	10.9062	11.1945	87.0118	6.07381	-4.11809	-2.72281	-2.41638	-3.97073	2.57867
-30.9184	10.9746	-16.8848	3.13575	7.194	0.359571	11.0349	11.279	87.0307	5.96237	-4.42987	-2.36932	-2.80247	-3.74207	2.65819
-44.021	39.2746	-80.6864	4.00621	6.38741	-0.0445532	10.4393	-2.83386	63.47	5.89766	-4.35436	-2.43764	-3.12986	-3.49154	2.75913
-6.31057	1.27703	-67.8544	4.41534	5.62156	-0.513341	10.5608	-2.7484	63.496	4.96286	-5.31167	-1.82556	-3.4901	-3.08754	2.68354
-13.7294	2.72726	33.5693	4.86264	4.72222	-0.933479	10.6785	-2.66259	63.5254	4.84016	-5.32173	-1.86571	-3.48914	-3.0131	2.6256
27.2421	23.721	46.6455	5.17452	4.05338	-1.34973	5.87481	-9.97116	56.7891	4.51325	-5.50248	-1.80831	-3.7576	-2.71937	2.49348
28.0644	8.73488	57.5954	6.02099	2.93406	-1.34568	5.9845	-9.88494	56.8256	3.89014	-5.96298	-1.42651	-3.93677	-2.49743	2.49511
-45.7535	-63.1645	-62.4395	6.51601	1.99164	-1.28733	-4.71459	-23.0985	44.0912	3.17309	-6.25555	-1.18924	-4.05277	-2.3722	2.5115
10.3545	-32.0871	12.4256	6.77608	1.41411	-1.29719	-4.61351	-23.0122	44.1347	3.28532	-6.10842	-1.25881	-4.38459	-1.88569	2.49506
27.8484	28.4418	119.496	6.80651	0.429487	-1.38778	-4.51695	-22.926	44.1817	2.75503	-6.35238	-1.04667	-4.44552	-1.55371	2.44321
-17.8071	-32.8481	-41.1433	6.91446	0.135801	-1.1678	-4.42505	-22.84	44.2322	2.29477	-6.48364	-0.897075	-4.51905	-0.970085	2.52957
-28.7589	7.77105	13.1241	6.99516	-0.923018	-0.881853	-12.9592	-25.5589	40.761	1.88816	-6.60235	-0.794342	-4.40613	-0.543719	2.47561
-13.5405	-7.19562	7.40381	6.95279	-1.46883	-0.623192	-12.877	-25.4735	40.8185	1.46958	-6.64688	-0.654173	-4.42651	-0.179695	2.54388
2.43096	-18.5083	-73.058	6.86393	-2.02035	-0.52145	-12.8	-25.3886	40.8794	1.45842	-6.59099	-0.651625	-4.34318	0.106229	2.43067
-38.9108	1.69723	-59.6727	6.70171	-2.39433	-0.445886	-12.7281	-25.3042	40.9439	1.1144	-6.62503	-0.515742	-0.0825208	4.72203	-1.54642
-2.46592	-49.0934	5.3235	6.29223	-3.1084	-0.320645	-12.6616	-25.2205	41.0118	0.78783	-6.64383	-0.375367	-4.10549	1.19218	2.38122
-12.3718	-14.058	-19.5001	5.72486	-3.7935	0.0206323	-12.6006	-25.1375	41.0833	0.341101	-6.69146	-0.23021	-3.79055	1.82336	2.24019
9.68883	-31.0935	-14.0613	5.00507	-4.58097	0.298235	-28.8945	-26.6428	32.8043	-0.00866073	-6.72569	-0.208846	-3.48969	2.32395	2.07984
15.0293	11.738	-97.2624	4.56307	-4.92116	0.44069	-28.845	-26.5615	32.8827	-0.0801138	-6.75021	-0.222836	-3.60379	2.20797	2.1706
3.53494	-0.695581	-65.4671	4.21203	-5.10406	0.590348	-23.3169	-16.0255	42.8455	-0.694951	-6.75889	0.00335087	-3.25703	2.67864	2.05434
6.9324	-3.16135	60.9846	3.49561	-5.5116	0.881334	-17.8635	-6.23249	52.0068	-1.41764	-6.71989	0.121524	-2.87141	3.0496	1.93753
10.6776	21.3991	88.0449	2.91118	-5.76686	1.10069	-17.8322	-6.15441	52.0956	-1.75728	-6.63568	0.140918	-2.44597	3.50834	1.9033
-38.2509	-16.689	-88.6728	2.45624	-5.87191	1.23749	-22.9008	4.73156	27.5648	-2.17012	-6.46503	0.288971	-2.08446	3.70451	1.86832
-12.8874	-9.0875	-88.6311	2.03538	-5.9151	1.22225	-22.8823	4.80705	27.6605	-2.48009	-6.28262	0.400132	-1.62821	4.0071	1.81981
14.0684	29.3475	38.8475	1.7584	-5.99458	1.24666	-16.4641	7.29619	30.2958	-2.88478	-5.99614	0.642069	-1.1101	4.28292	1.7546
40.1213	2.81914	72.5174	0.900098	-6.08823	1.32983	-22.9268	15.2586	2.77083	-3.15845	-5.83713	0.731467	-0.600155	4.55879	1.66966
-37.6249	40.054	-64.5246	0.906191	-6.03202	1.24138	8.7609	26.7619	22.7481	-3.25074	-5.78516	0.739533	-0.116211	4.67929	1.70348
50.2848	26.3633	53.1736	0.412613	-6.00009	1.29107	8.75193	26.8311	22.8577	-4.08253	-5.51544	0.654106	0.510669	4.90303	1.63924
20.2526	-9.59895	5.61194	-0.275868	-6.00419	1.2765	8.73576	26.8986	22.9708	-4.27358	-5.37152	0.912325	0.75816	4.97253	1.65993
-9.47783	6.29159	-14.907	-0.627132	-5.98132	1.2461	8.71223	26.9642	23.0873	-4.5665	-5.30472	0.880659	1.63295	5.06445	1.70558
-6.33994	0.770039	-0.249708	-1.15796	-5.93275	1.19443	-3.15577	24.1494	18.0376	-5.53552	-4.62247	0.938671	1.9312	5.05549	1.56076
18.3054	0.318738	-14.4706	-1.51957	-5.88735	1.0773	-22.5176	25.9942	5.38928	-5.8602	-4.33416	0.928878	2.77604	4.99128	1.6293
-29.0802	-3.4733	-28.3517	-2.19353	-5.78589	0.989087	-22.564	26.0537	5.51615	-5.86223	-4.26667	0.864849	3.11884	4.91563	1.55817
-7.71911	1.88943	-83.149	-2.74471	-5.65923	0.972155	-22.6183	26.1109	5.64647	-6.2416	-3.72559	0.893646	3.31979	4.83405	1.48399
-22.445	-26.0973	9.89407	-3.11795	-5.51542	0.882984	-23.9259	36.1701	32.8278	-6.25946	-3.41294	1.07622	3.7223	4.6541	1.48854
-5.92507	0.831783	-93.6096	-3.56717	-5.33694	0.86288	-29.2955	27.2704	24.6773	-6.35002	-3.17266	1.05249	3.98778	4.38508	1.39082
-43.4565	-16.7343	14.7646	-3.91449	-5.083	0.924302	-33.7051	21.4877	19.4798	-6.56776	-2.676	1.00335	4.12095	4.00562	1.31151
-47.9074	66.5027	19.2869	-4.57881	-4.7192	0.878644	-33.7925	21.5351	19.6239	-6.78094	-2.30323	0.921187	4.1176	3.6671	1.21051
56.6037	19.7176	110.43	-5.25404	-4.31455	0.808187	7.71628	10.93	68.7978	-6.87882	-2.29515	0.87119	4.10281	3.52299	1.0908
10.1771	8.1239	-20.211	-5.82701	-3.8905	0.745678	23.9607	12.5596	77.3026	-7.03923	-1.95085	0.769098	4.20037	3.31777	1.14666
63.1936	-28.5567	104.719	-6.30216	-3.44855	0.688392	18.431	2.88497	68.381	-7.15697	-1.59255	0.867392	4.40972	2.7051	0.959066
0.264485	-28.7	-85.1559	-6.68396	-2.99022	0.633602	18.3082	2.92121	68.5388	-7.22613	-1.38986	0.816877	4.41129	2.65852	1.01615
-9.07678	-14.3296	-71.1246	-6.97685	-2.51702	0.578584	23.0687	17.0726	83.6285	-7.4661	-0.87807	0.656998	4.50197	2.35571	0.973687
-42.7094	-9.95036	-138.708	-7.18529	-2.03044	0.520611	20.3908	14.3096	81.1391	-7.56931	-0.399741	0.735678	4.45231	1.70216	0.87146
28.9322	29.1215	18.3276	-7.31374	-1.53201	0.456959	20.1746	27.4347	106.178	-7.76195	-0.45737	0.559655	4.29186	1.41803	0.708428
4.27474	12.1008	4.70707	-7.36663	-1.02322	0.384902	25.1472	35.6349	113.868	-7.83491	-0.197205	0.461609	4.07836	0.648428	0.519613
27.9381	3.02943	-5.24327	-7.34844	-0.505595	0.301713	42.539	28.1675	133.807	-7.91941	0.209012	0.356133	3.89888	0.536929	0.511529
7.62471	14.3508	-58.1375	-7.2636	0.0193692	0.204669	25.9444	25.0297	127.848	-7.88737	0.502905	0.39261	3.59145	0.181149	0.399389
29.9849	-17.2525	-25.4657	-7.11658	0.55016	0.0910424	25.7544	25.0429	128.03	-7.88566	0.976845	0.276395	3.23572	-0.226334	0.341649
-40.8325	-16.7193	-149.523	-6.91183	1.08527	-0.0418915	21.2098	10.1742	111.592	-7.93038	1.49364	0.070173	2.89014	-0.555626	0.291854
-22.8355	-21.084	5.92233	-6.65379	1.62319	-0.196858	20.9992	10.18	111.78	-7.91637	1.99448	-0.14772	2.65665	-0.83554	0.175976
11.2371	-4.7295	-5.35932	-6.34693	2.16241	-0.376584	20.7782	10.1821	111.972	-8.00282	2.10478	-0.205391	2.31552	-1.11664	0.102946
18.2823	6.04589	-69.3704	-6.03598	2.60018	-0.545461	18.0174	-16.9409	67.0338	-7.972	2.64441	-0.412021	2.00965	-1.42961	0.0152381
5.72937	39.8753	8.97331	-5.72673	2.88852	-0.596739	2.76622	-1.19462	21.427	-8.06396	2.63279	-0.448128	1.7189	-1.66115	-0.0911602
-5.12708	30.4677	-83.8266	-4.94597	3.9292	-0.69355	2.51291	-1.20458	21.6292	-8.03078	2.87165	-0.624638	1.24857	-1.94126	-0.175237
-25.0865	-4.01246	-21.2946	-4.09577	4.5074	-0.89707	2.24857	-1.21871	21.8348	-7.87675	3.3903	-0.824503	0.561971	-2.29243	-0.319172
26.4966	27.1367	47.9413	-3.39928	4.85547	-1.00268	4.26317	-9.72455	-6.90348	-7.79111	3.6343	-0.938666	0.0285048	-2.57626	-0.409082
7.83023	24.5934	25.1409	-2.53231	5.20567	-1.16378	3.97634	-9.74729	-6.69111	-7.47526	4.22434	-1.3845	-0.360942	-2.64481	-0.483917
-22.6115	22.7373	-38.685	-2.34441	5.06377	-1.11887	5.45785	-9.59678	-7.74031	-7.20734	4.54136	-1.44881	-0.832943	-2.78877	-0.600277
-36.2133	12.6347	10.6297	-1.66808	5.25062	-1.09483	5.14796	-9.62849	-7.52117	-6.92025	4.9235	-1.53039	-1.24967	-2.92383	-0.676487
4.01088	-38.956	-43.5855	-0.796062	5.39122	-1.16506	4.82634	-9.66481	-7.29864	-6.57229	5.19242	-1.82412	-1.44078	-2.93979	-0.753204
23.591	-55.4444	40.2831	-0.305559	5.40453	-1.22416	4.49283	-9.70584	-7.07272	-5.91934	5.77533	-2.15385	-1.66842	-3.04827	-0.801138
-1.24829	-43.4954	6.38147	0.427639	5.36677	-1.28385	4.1473	-9.75166	-6.84343	-5.88456	5.76468	-2.15468	-1.95838	-3.11262	-0.885201
-11.8701	-42.2391	7.61528	1.14797	5.30793	-1.32318	3.7896	-9.80237	-6.61075	-5.14677	6.20624	-2.4998	-2.29977	-3.23948	-0.975925
-16.5545	23.4802	36.3458	1.79485	5.22572	-1.48738	3.41959	-9.85804	-6.3747	-4.84972	6.34402	-2.60634	-3.06737	-3.32372	-1.20892
-24.4558	8.77699	-3.53648	3.19428	4.86351	-1.41096	3.03714	-9.91877	-6.13528	-4.25254	6.61475	-2.87932	-3.8265	-3.3341	-1.38024
-70.0182	-5.36327	-127.371	4.20153	4.49402	-1.3573	2.64209	-9.98465	-5.89248	-3.49559	6.84415	-3.13528	-3.81033	-3.30381	-1.39444
5.59872	-8.06378	-20.226	4.68221	4.24083	-1.23104	2.23719	-10.0499	-5.63067	-3.08014	6.9264	-3.28456	-4.03335	-3.26197	-1.40898
84.4649	-43.2235	93.9007	5.1676	3.89237	-1.09419	1.83449	-10.0896	-5.34825	-2.71729	6.96496	-3.40515	-4.3757	-3.11047	-1.52416
36.9381	31.1415	51.3036	5.64062	3.5262	-0.885386	1.39522	-10.1065	-5.18095	-2.55	6.96797	-3.45563	-4.61717	-2.88784	-1.63508
32.4183	19.4947	-4.67462	6.08389	2.99807	-0.718829	0.829977	-10.1248	-4.86443	-2.1147	7.04692	-3.64424	-4.99619	-2.55595	-1.71916
11.3036	7.38749	66.2727	6.0875	2.65946	-0.754439	0.448335	-10.0372	-4.49106	-1.46056	7.10567	-3.7825	-4.95995	-2.44317	-1.77236
23.2897	42.0148	49.6742	6.05626	2.30497	-0.712917	0.372685	-9.93221	-4.14298	-1.3566	7.07144	-3.85581	-5.15299	-2.03391	-1.8886
2.41989	-6.42395	-5.45072	3.39402	-3.83074	5.81839	5.57496	3.84427	2.03287	0.436523	3.67012	-2.21101	-5.0177	-5.51328	-3.10862
1.75375	-6.83169	-5.19339	1.92061	-4.08518	5.92256	5.55417	3.21559	1.8155	-2.75722	-0.207104	1.85953	-4.96225	-5.10275	-2.84066
1.43077	-6.91193	-5.21316	2.22092	-4.07646	5.92896	5.54186	2.24629	1.61221	1.5986	3.78016	-1.9565	-4.97148	-4.53592	-2.61571
0.577707	-7.31112	-4.84594	1.5497	-4.19553	5.91108	5.40578	1.51167	1.60268	1.99428	3.72166	-1.92419	-4.981	-4.34833	-2.44715
0.224493	-7.44894	-4.69421	0.858435	-4.22214	5.92331	5.09292	0.721553	1.42597	2.35711	3.46728	-1.81913	-5.17215	-3.90024	-2.29706
-0.517065	-7.5998	-4.5387	-0.246231	-4.11353	5.88648	4.71297	-0.0926628	1.39358	2.22938	3.41243	-1.85888	-5.10695	-3.87827	-2.18359
-0.95789	-7.64502	-4.33798	-0.575272	-4.12558	5.87097	4.12676	-0.995385	1.27484	-2.73198	-1.53254	1.62582	-5.20586	-3.4989	-2.00709
-1.6532	-7.63131	-4.27069	-0.81894	-4.05642	5.86487	3.25242	-1.79479	1.25686	2.72023	2.87987	-1.82085	-5.20816	-3.38486	-1.91485
-2.62687	-7.4838	-3.95687	-1.2192	-3.84353	5.85892	2.76214	-2.26055	1.19352	3.04894	2.7273	-1.6921	-5.20477	-2.62553	-1.7732
-3.3757	-7.25086	-3.9349	-1.7209	-3.4986	5.85399	2.03125	-2.69343	1.13932	3.29101	2.72686	-1.63495	-5.16287	-2.3514	-1.67261
-3.9841	-7.01727	-3.94132	-2.26891	-3.03334	5.85096	1.44855	-2.98506	1.08927	3.47869	2.63131	-1.61221	-5.11045	-1.98165	-1.58238
-4.77572	-6.47029	-3.66578	-2.80808	-2.45945	5.85069	0.494802	-3.40057	0.987878	3.74099	2.36454	-1.48424	-4.9396	-1.29731	-1.31726
-5.24268	-5.96037	-3.49365	-3.28326	-1.78864	5.85407	-0.115894	-3.45967	0.956668	3.82266	2.37304	-1.5646	-4.71552	-0.736268	-1.23789
-5.56084	-5.51827	-3.32501	-3.63932	-1.03262	5.86197	-1.16386	-3.61225	0.808834	4.12159	2.21076	-1.46733	-4.46799	-0.163229	-1.12017
-5.69675	-5.14452	-3.21664	-3.82111	-0.203081	5.87526	-1.64227	-3.59484	0.795	4.46058	1.93455	-1.29716	-4.2246	0.325583	-1.06383
-6.02355	-4.35837	-3.05068	-3.77349	0.688265	5.89483	-2.29108	-3.51023	0.722105	4.78528	1.87852	-1.16368	-4.07274	0.59986	-0.975904
-6.15774	-3.70533	-2.79485	-3.50716	1.54486	5.89989	-3.08906	-3.23713	0.643954	5.06414	2.00689	-1.09901	-3.61977	1.19894	-0.931688
-6.12873	-3.16295	-2.78636	-3.22795	2.1159	5.84034	-3.55293	-3.102	0.504533	5.32569	1.93987	-1.02074	-3.28096	1.68654	-0.784023
-6.06987	-2.50321	-2.49398	-2.88777	2.64895	5.82507	-4.13776	-2.88976	0.416947	5.55768	1.79355	-0.958788	-2.94536	2.10801	-0.730441
-5.88387	-1.6434	-2.25041	-2.25937	3.15496	5.84919	-5.16486	-2.39349	0.143918	5.58466	1.5888	-0.852308	-2.44992	2.60965	-0.603498
-5.25973	-0.212888	-2.03482	-1.46592	3.80694	5.92454	-5.31922	-2.01124	0.247895	5.45374	1.04051	-0.795981	-1.92549	2.95814	-0.577161
-4.40276	0.810615	-2.03972	-0.929178	3.71065	5.97779	-5.79001	-1.66361	-0.045798	5.0352	0.9676	-0.873356	-1.49307	3.39338	-0.465657
-3.60982	1.70045	-1.83409	-0.421535	4.02023	5.97411	-6.03558	-0.917877	-0.160622	4.81394	0.492512	-0.731567	-0.970597	3.7012	-0.415169
-2.74645	2.39485	-1.68713	0.402872	4.46969	6.01093	-6.03176	-0.427021	-0.271654	4.8168	0.232809	-0.690544	-0.0110696	4.01374	-0.448048
-1.6253	3.30363	-1.41797	0.670672	4.57209	6.04267	-5.97454	0.037078	-0.299272	4.79042	0.107879	-0.622335	0.125873	4.05884	-0.384145
-0.884157	3.52096	-1.32741	1.13933	4.6833	6.06528	-5.75046	1.03539	-0.561945	4.6665	0.0031129	-0.588437	0.306486	4.16803	-0.357592
-3.36959	0.607051	1.64925	1.54324	4.90151	6.01727	-5.63329	1.30555	-0.627995	4.57697	-0.109773	-0.689765	0.806299	4.32438	-0.377524
-3.77247	-0.451777	1.33244	1.97623	4.83192	6.16729	-5.27376	1.92456	-0.763108	4.24614	-0.532893	-0.666304	1.54406	4.34088	-0.377617
2.54729	3.95989	-1.08686	2.69642	5.04743	6.20751	-4.47866	2.84809	-1.03467	3.9242	-0.782094	-0.677998	1.68001	4.41111	-0.375316
-4.19298	-2.86618	0.712038	3.44128	5.07156	6.44138	-3.77188	3.34779	-1.1237	3.72047	-0.8229	-0.711769	1.70529	4.45128	-0.336151
-4.01757	-4.0614	0.0675612	3.8097	5.10951	6.42481	-3.15093	3.67387	-1.17288	3.25377	-0.89215	-0.753808	2.447	4.37412	-0.341557
5.60685	2.6559	-0.248477	4.50409	5.1004	6.3728	-2.44166	4.03302	-1.27508	3.0408	-0.805261	-0.80461	2.80109	4.34246	-0.367937
5.94915	1.94194	-0.0492191	4.84638	4.89181	6.485	-1.71255	4.26651	-1.34608	2.53363	-1.35954	-0.867389	3.11515	4.31812	-0.413382
6.04047	1.42029	-0.0154785	5.4391	4.66325	6.48841	-1.09044	4.40454	-1.4241	2.08937	-1.39075	-0.887608	3.26038	4.32309	-0.404479
6.04729	-0.220827	0.143317	5.61173	4.33911	6.66093	-0.4855	4.42784	-1.46278	1.56662	-1.53894	-0.945453	3.6737	4.18369	-0.414257
5.78617	-1.09817	0.420083	5.93024	3.90181	6.91332	0.161458	4.43906	-1.57975	1.43371	-1.71277	-0.979289	3.99473	3.93575	-0.570561
5.08912	-2.64342	0.52793	6.02058	3.67235	6.94105	0.982557	4.26548	-1.68913	1.02072	-2.01686	-1.02314	4.16182	3.85072	-0.596726
4.82237	-2.68752	0.671712	6.09218	3.50665	6.9343	1.66956	4.1182	-1.60561	0.740801	-2.14222	-1.05825	4.60125	3.41978	-0.744323
3.7264	-3.79064	0.952125	6.22575	3.21611	6.96411	2.36609	3.9021	-1.65644	0.0703772	-2.35756	-1.23908	4.89775	3.47612	-0.421827
2.82493	-4.42539	1.14011	6.32503	3.04504	7.04429	3.00898	3.74059	-1.58363	-0.28485	-2.59189	-1.33995	5.13393	3.22925	-0.417695
1.30104	-4.98405	1.3558	6.4908	2.7797	7.01244	3.49589	3.51401	-1.58084	-0.947747	-2.77785	-1.52078	5.33098	2.89216	-0.455483
4.52826	-0.91445	-2.49124	6.56041	2.51767	7.05297	4.36303	3.15017	-1.29213	-1.20608	-2.90101	-1.6131	5.49682	2.66452	-0.339105
4.68463	0.441674	-2.39991	6.53063	2.2728	7.05524	4.80663	2.47852	-1.26378	-1.91515	-2.95969	-1.83949	5.70099	2.10148	-0.354844
4.47849	1.97346	-2.32503	6.51063	1.9558	7.07181	5.30694	1.40222	-1.03596	-2.45548	-2.99956	-2.01636	5.66905	2.13234	-0.350127
3.86901	3.19374	-2.24063	6.39254	1.54513	7.09161	5.39035	0.875674	-0.948759	-2.30843	-2.91217	-2.01245	5.83312	1.53972	-0.310736
3.54254	3.76351	-2.03464	6.2209	1.12004	7.01387	5.4707	0.322456	-0.86843	-2.7155	-2.80675	-2.14073	5.92292	1.47929	-0.416366
2.38498	4.5303	-1.78778	5.83954	0.652802	7.03849	5.53941	0.098568	-0.767159	-2.61855	-2.64999	-2.13804	6.07644	0.825994	-0.379461
1.63887	4.79298	-1.68415	5.63064	0.334919	6.91856	5.57617	-0.735504	-0.575715	-2.62805	-2.53127	-2.21814	6.01597	0.159002	-0.491025
0.764253	5.04465	-1.3289	5.15062	-0.287897	6.84526	5.45876	-1.45967	-0.326339	-2.85512	-2.48247	-2.28459	6.04391	0.247085	-0.34549
-0.0979385	5.00557	-1.02849	4.76678	-0.674883	6.70985	0.893412	-5.31762	-1.22919	-2.77157	-2.46718	-2.31176	6.01811	0.175394	-0.323308
-1.04146	4.84445	-0.766187	3.74392	-1.16757	6.66148	4.62071	-2.80068	0.0660724	-3.02379	-2.36276	-2.3799	5.87702	0.00559088	-0.339914
-3.75877	2.72577	1.63997	3.28219	-1.57804	6.45501	4.14558	-3.26872	0.277166	-2.92272	-2.26924	-2.39534	5.75097	-0.514623	-0.259293
-3.26925	3.30053	1.45587	2.88573	-1.76141	6.3367	3.78525	-3.59575	0.386194	-2.82977	-2.15503	-2.46034	5.69915	-0.797861	-0.218676
-3.46723	3.42087	-0.0123008	2.2656	-2.01171	6.21219	2.87219	-4.22689	0.706995	-2.63047	-1.90283	-2.49886	5.57036	-1.31878	-0.295603
-3.98914	2.68239	-0.00317207	1.7398	-2.2269	6.08749	2.54976	-4.31394	0.799835	-2.29163	-1.77417	-2.4484	5.45694	-1.64866	-0.193487
-4.50583	2.07184	0.170338	1.25837	-2.34514	5.9705	1.75958	-4.60745	0.98383	-2.01322	-1.72141	-2.40667	5.25667	-2.18751	-0.0906413
-4.87424	1.38078	0.110052	0.594523	-2.43893	5.81853	1.07798	-4.77946	1.11042	-1.74616	-1.39675	-2.40647	4.92662	-2.68564	0.00720877
-5.21596	0.156366	0.139069	-0.0102671	-2.55336	5.61711	0.305184	-4.84985	1.21483	-1.60787	-1.46006	-2.38557	4.6052	-3.14626	0.185139
-5.26807	-0.664785	0.128131	-0.871317	-2.5607	5.46133	-0.356684	-4.84895	1.28874	-0.985573	-1.0294	-2.2571	4.35924	-3.38799	0.190544
2.86266	4.78895	0.418153	-1.6985	-2.52206	5.21477	-0.943767	-4.7534	1.40545	-0.850755	-1.07162	-2.22293	4.11719	-3.51945	0.321316
3.22964	4.78998	0.663502	-2.4373	-2.28415	5.09833	-1.56536	-4.51236	1.56377	-0.512734	-0.990708	-2.13735	3.77254	-3.84009	0.396794
3.67341	4.50484	0.685964	-2.8117	-1.98716	4.97944	-1.98311	-4.22383	1.72907	-0.2214	-0.987592	-2.05418	3.44558	-4.06548	0.498455
4.29072	3.81647	0.436073	-3.14555	-1.48984	4.8914	-2.27386	-4.01863	1.87639	0.103392	-0.92756	-1.91139	3.00774	-4.38134	0.537785
4.72755	3.07462	0.234072	-3.41651	-0.898459	4.77484	-2.76958	-3.70064	1.94551	0.309937	-0.959573	-1.87217	2.55701	-4.63225	0.64364
5.1028	2.13327	0.0297596	-3.71468	-0.725097	4.66794	-3.34436	-3.14613	2.0427	0.735772	-0.969929	-1.71092	2.32255	-4.73387	0.660531
5.26343	1.18947	0.135437	-3.92483	-0.310017	4.53223	-3.53994	-2.8852	2.13072	0.974417	-0.971887	-1.56521	1.97384	-4.9517	0.755732
5.24967	0.613716	0.0779451	-4.08478	0.0443762	4.39017	-3.91218	-2.51366	2.11541	1.14033	-0.978051	-1.52546	0.943835	-5.23812	0.976251
5.22435	-0.110606	0.0387285	-4.15157	0.584722	4.31028	-4.24016	-2.10633	2.09662	1.28821	-0.985853	-1.47365	0.844812	-5.35304	1.06883
5.21629	-0.685915	0.114815	-3.91256	1.43113	4.12417	-4.40714	-1.45129	2.13041	1.43534	-1.03895	-1.388	0.566633	-5.30042	1.06625
4.96129	-1.70771	0.271724	-3.47689	2.28064	4.05591	-4.53587	-0.827882	2.04925	1.7175	-1.03558	-1.26488	0.338408	-5.29292	1.06394
4.85076	-1.93344	0.331321	-2.84138	3.09898	3.9414	-4.48431	-0.180014	2.00214	1.89489	-1.12424	-1.15062	0.193842	-5.33358	1.18328
4.39789	-2.62553	0.552056	-2.09461	3.72697	3.86802	-4.41097	0.357828	1.99615	2.37168	-1.04171	-0.894831	-0.0742691	-5.31789	1.26181
3.68872	-3.2608	0.869844	-1.47494	4.30081	3.78917	-4.21371	1.00194	2.04045	2.64231	-1.08544	-0.754106	-0.2565	-5.2992	1.31211
2.68878	-3.90425	0.984928	-1.00951	4.57113	3.78407	-3.88838	1.57958	1.97528	3.0449	-1.08893	-0.518303	-0.307862	-5.27709	1.35634
1.05187	-4.65334	1.34716	-0.359635	4.93703	3.72439	-3.44789	2.31357	1.89571	3.23085	-1.19128	-0.344343	-0.504501	-5.27938	1.46734
4.14588	-0.650755	-2.46464	0.757144	5.30726	3.72536	-2.92619	2.72509	1.92167	3.49291	-1.31148	-0.140691	-0.987495	-5.16709	1.64487
4.14789	0.142979	-2.53787	1.54678	5.555	3.6517	-2.26593	3.2108	1.92993	3.55743	-1.37668	-0.0733138	-1.15389	-5.09035	1.72578
3.89298	1.23392	-2.66612	2.37856	5.69169	3.68074	-1.59725	3.67845	1.90393	3.95367	-1.48933	0.258334	-1.24181	-5.03025	1.84505
3.51979	2.24011	-2.57992	3.52983	5.63244	3.7019	-1.01751	3.87637	1.93872	3.83624	-1.59258	0.19456	-1.3467	-4.98089	1.83104
3.45987	2.68306	-2.37502	3.85841	5.47031	3.61476	-0.478654	4.08314	1.88821	3.91574	-1.72996	0.349702	-1.62344	-4.80296	1.98035
2.60878	3.77456	-2.09096	4.38361	5.30501	3.56978	-0.0226919	4.2874	1.92505	4.22322	-1.81292	0.669799	-1.55533	-4.79437	1.9928
2.38072	4.67353	-1.30667	5.1812	4.86769	3.50833	0.740156	4.53045	1.86666	4.25397	-1.76646	0.598352	-1.60177	-4.66568	2.04176
1.59874	5.14626	-0.977868	5.24408	4.68624	3.50817	1.40987	4.65284	1.88238	4.47871	-1.94098	0.987195	-1.67963	-4.46174	2.21723
0.994555	5.47842	-0.640562	5.58038	4.26565	3.3912	1.98661	4.68978	1.92995	4.55925	-1.92193	1.01016	-1.81967	-4.0851	2.43226
0.474689	5.81192	-0.155348	6.13302	3.53203	3.5557	2.92707	4.67699	1.98027	4.82054	-1.9428	1.22075	-1.7606	-4.17071	2.51066
0.271785	5.98918	0.199496	6.25593	3.11276	3.40908	3.25854	4.57369	2.02782	5.15569	-2.00942	1.66439	-1.72987	-3.8497	2.58696
-6.24902	1.253	0.817624	6.34667	2.34229	3.31988	3.86356	4.31043	2.0909	5.53343	-2.01663	2.01861	-1.67864	-3.86496	2.5844
-0.975566	6.14693	1.27312	6.31134	1.86672	3.36412	4.28049	3.98144	2.09367	5.74379	-2.07474	2.21996	-1.67587	-3.63583	2.70245
-1.52928	5.98464	1.66418	6.30715	1.28438	3.19046	4.54021	3.76641	1.9833	6.07446	-2.32027	2.67902	-1.61693	-3.47784	2.75975
-2.35259	5.57949	2.10533	6.14545	0.791557	3.39688	4.88252	3.5601	2.17058	5.96206	-2.5641	3.11082	-1.69113	-3.46095	2.83744
-3.23973	4.86691	2.82709	5.73829	-0.182348	3.28329	5.34969	3.1267	2.20216	5.83518	-2.75414	3.03965	-1.62774	-3.196	2.88622
-3.65375	4.36115	3.12692	5.15693	-1.12652	3.11119	5.63836	2.89425	2.28034	5.65254	-2.96751	3.18052	-1.70933	-2.92442	3.04449
-4.1389	3.5653	3.43327	4.28855	-2.07311	3.08238	6.04243	2.52844	2.42358	5.41196	-3.26063	3.44283	-1.73317	-2.95761	3.07738
-4.52079	2.63684	3.69984	3.64718	-2.54955	3.04381	6.31472	1.93322	2.43045	5.22727	-3.62869	3.74306	-1.72623	-2.9387	3.10897
-4.75309	1.79592	3.76401	3.57609	-2.43646	3.06551	6.43434	1.35573	2.6035	5.28078	-3.623	3.72852	-1.69513	-3.02064	2.99828
-0.565743	5.69485	-2.55692	2.6299	-3.04084	3.0606	6.45317	0.916644	2.53144	5.00396	-3.80435	4.17996	-1.66519	-3.0012	2.90758
-0.0175106	5.63971	-2.63886	1.42962	-3.47416	2.98484	6.36693	0.226503	2.6917	4.98095	-3.78686	4.04387	-1.74938	-2.97964	2.98527
0.387035	5.49119	-2.85415	0.746061	-3.71421	2.85806	6.2196	-0.237243	2.75063	4.73146	-4.00977	4.4292	-1.7419	-3.10045	2.86504
0.883149	5.1666	-3.11908	0.302153	-3.85262	2.80507	6.02132	-0.812549	2.82883	4.54992	-4.07029	4.3383	-1.71677	-3.11063	2.8591
1.54078	4.71524	-3.43686	-0.527985	-3.92066	2.7433	5.63252	-1.47018	2.87308	4.06308	-4.25578	4.73037	-1.72719	-3.03409	2.98231
2.02149	4.1757	-3.79664	-1.16257	-3.9719	2.70329	5.17279	-2.02916	3.0143	3.79934	-4.49713	4.69226	-1.73522	-2.9941	3.00533
2.59858	3.24864	-4.28915	-1.91763	-3.97506	2.64915	4.71436	-2.371	3.16286	3.51745	-4.50965	4.85367	-1.74704	-2.9768	3.0113
2.95499	2.71944	-4.4739	-2.66392	-3.84148	2.61617	3.69446	-3.0623	3.28828	3.16222	-4.66228	5.00249	-1.80174	-2.81171	3.09543
3.66327	2.40585	-4.23211	-3.09964	-3.73016	2.56126	3.11877	-3.2736	3.36819	3.13119	-4.55492	5.12217	-1.83487	-2.78761	3.14597
4.19966	2.0342	-4.07074	-3.73449	-3.48068	2.43115	2.33913	-3.63899	3.39393	3.00916	-4.58872	5.16449	-1.90034	-2.64096	3.22466
4.46407	1.11089	-4.20562	-3.91389	-3.42153	2.37698	1.9181	-3.68788	3.40684	2.76629	-4.61298	5.26893	-1.90368	-2.63691	3.20279
4.69996	0.399763	-4.13493	-4.51247	-3.06798	2.32313	1.1818	-3.84743	3.46569	2.18094	-4.74597	5.31803	-1.9596	-2.32191	3.35188
4.86969	-0.294391	-4.02707	-5.18458	-2.44077	2.09377	0.487908	-3.86484	3.47171	1.91964	-4.75213	5.2996	-1.86136	-2.27358	3.34982
4.86149	-1.13958	-4.02617	-5.32209	-2.05011	1.99127	-0.0613495	-3.77972	3.53626	1.30718	-4.74809	5.43466	-1.73946	-1.82474	3.51145
5.09846	-1.81488	-3.6353	-5.40544	-1.0383	1.76102	-0.441606	-3.75346	3.51379	0.768646	-4.68398	5.57317	-1.67493	-1.74073	3.56826
2.00053	-5.88362	1.45187	-5.30797	-0.430244	1.69673	-1.13276	-3.51161	3.55136	0.492541	-4.61781	5.60795	-1.48764	-1.5101	3.60491
4.98781	-3.03956	-2.99418	-5.29198	0.101733	1.6677	-1.80215	-3.22215	3.59574	-0.231281	-4.52885	5.64524	-1.38036	-1.41629	3.63517
4.8053	-3.86656	-2.36732	-4.99852	0.909748	1.51564	-2.19341	-2.94515	3.6175	-0.556195	-4.26608	5.79685	-1.26756	-0.991272	3.83611
3.86926	-5.19597	-0.476244	-4.54686	1.53196	1.37868	-2.60506	-2.64513	3.59517	-1.05455	-4.00005	5.8941	-1.13302	-0.764674	3.89322
4.30386	-4.74843	-1.18886	-4.05468	2.2211	1.35689	-2.89584	-2.37084	3.61403	-1.16799	-3.85981	6.00565	-0.98725	-0.407744	4.037
4.73609	-4.20985	-1.5717	-3.49414	2.98548	1.33675	-3.12886	-2.02074	3.64694	-1.5418	-3.76568	5.97366	-0.834498	-0.258151	4.07242
2.85182	-5.77618	-0.297698	-2.83301	3.40921	1.23892	-3.40247	-1.18596	3.62557	-2.02486	-3.53987	5.98245	-0.700434	0.174428	4.23388
5.2862	-2.49058	-2.41711	-2.52065	3.74744	1.21005	-3.38702	-0.694754	3.64843	-2.13069	-3.60257	5.91179	-0.614964	0.271955	4.25908
5.28084	-1.54103	-2.78834	-1.94688	4.1221	1.19209	-3.21148	-0.0873503	3.68777	-2.70757	-3.2683	5.93964	-0.487107	0.368618	4.31155
5.25733	-0.671152	-2.89247	-1.34523	4.52021	1.15344	-3.11205	0.499592	3.70185	-3.02544	-3.08109	5.92714	-0.363379	0.714364	4.42489
4.86652	0.681701	-3.05002	-0.349738	4.91068	1.1088	-3.0626	0.839331	3.65821	-3.44929	-2.8844	5.88477	-0.403133	0.707608	4.39443
4.50388	1.38982	-3.12436	0.753125	5.23087	1.17349	-2.95257	1.24981	3.62856	-4.16447	-2.69863	5.65422	-0.0290809	1.11206	4.54837
4.31152	2.26456	-2.85997	2.10356	5.3711	1.15704	-2.80579	1.63238	3.53811	-4.55086	-2.24305	5.60851	0.137673	1.09573	4.55967
3.93808	3.32778	-2.47526	2.66725	5.41107	0.873673	-2.27005	3.55051	-2.51318	-4.83056	-1.84535	5.54647	0.303826	1.35299	4.65526
2.75099	3.95649	-2.59538	3.80614	5.02	0.895385	-1.9526	2.83297	3.50677	-5.13991	-1.38175	5.43198	0.430588	1.32819	4.68195
2.23615	4.55194	-2.25072	4.18759	4.71058	0.811454	-1.14965	3.43938	3.4227	-5.25815	-1.22664	5.33353	0.656803	1.52536	4.76002
1.79707	4.96626	-1.94824	4.59912	4.2809	0.658015	-0.612425	3.78382	3.41542	-5.48996	-0.904206	5.16228	0.819343	1.80525	4.83166
1.10808	5.37926	-1.54317	4.95122	3.88893	0.840801	-0.177494	4.01877	3.38908	-5.67257	-0.431292	5.10805	1.12699	2.03518	4.93201
0.594629	5.67708	-1.10496	4.82156	4.01652	0.713671	0.349246	4.23072	3.31061	-6.08561	-0.0268976	4.83436	1.44575	2.20764	5.021
-0.0408965	5.95459	-0.566663	5.24775	3.56328	0.672697	0.782967	4.39599	3.20816	-6.156	-0.269197	4.86517	1.57062	2.26956	5.07577
-0.838432	5.97006	-0.150388	5.61384	3.24668	0.71732	1.23091	4.44461	3.09415	-6.72847	0.277227	4.49788	1.68907	2.40082	5.11639
-1.52924	5.80538	0.173518	6.35742	2.38547	0.967879	1.6398	4.39517	3.02623	-6.80245	0.39987	4.50623	2.09833	2.75978	5.21503
-2.35381	5.50418	0.535538	6.64773	2.02299	0.986538	2.05736	4.39527	2.95653	-7.31403	0.566068	4.14152	2.44546	2.96834	5.28767
-3.06648	5.06119	0.880699	6.82479	1.31784	0.998416	2.5087	4.31589	2.85679	-7.90757	1.15266	3.61772	2.81751	3.19456	5.33759
-4.11128	4.25715	0.780023	6.81878	1.00963	0.956608	2.92411	4.23474	2.88913	-8.11221	1.58858	3.31779	2.43762	2.87979	5.31215
-3.18319	4.99059	0.277379	6.68827	0.386406	0.948959	3.32272	4.10292	2.89736	-8.09646	2.01124	3.18639	2.55789	2.96573	5.34391
-2.40151	5.34247	0.0786177	6.54405	-0.203057	0.879606	3.63974	3.79912	2.78226	-8.15809	2.79659	2.67249	2.8187	3.04305	5.37383
-1.97592	5.47278	0.00086884	6.31986	-0.942434	0.927285	3.90393	3.34832	2.65404	-8.19496	3.03898	2.46183	2.96276	3.10804	5.39596
-1.02038	5.66635	-0.470655	5.80617	-2.1008	1.09791	3.98308	3.05932	2.56209	-8.16633	3.72374	1.92709	3.10818	3.11199	5.45364
-5.03296	1.60525	2.17717	5.40736	-2.70032	1.12424	3.98789	2.62119	2.54368	-8.05499	4.31745	1.45767	3.31458	3.23404	5.45264
-0.310634	5.49832	-1.20671	4.65934	-3.5101	1.33705	3.94404	2.34057	2.53699	-7.94545	4.54412	1.27773	3.55869	3.38842	5.40673
0.100998	5.45593	-1.34064	4.22064	-3.85917	1.30748	3.78802	1.91259	2.48365	-7.78317	5.04556	0.825932	3.76065	3.47907	5.35032
0.85551	5.25272	-1.62225	4.07502	-3.88238	1.38188	3.54187	1.36005	2.25844	-7.64199	5.35817	0.548998	4.07712	3.44752	5.32916
1.51656	5.0684	-1.74153	3.72869	-4.0726	1.45037	3.07213	0.609867	1.95788	-7.45067	5.74187	0.148728	4.19591	3.50759	5.18387
2.17882	4.45544	-2.21492	3.47857	-4.15106	1.46696	2.87171	0.435933	1.88349	-7.02767	6.26111	-0.354906	3.91406	3.41695	5.41858
-4.12448	-2.18256	2.81607	2.67964	-4.56816	1.65963	2.09818	-0.151045	1.67006	-6.79787	6.5184	-0.720639	3.9082	3.40239	5.38894
2.85617	3.72636	-2.52796	2.6251	-4.56452	1.68805	2.02011	-0.0953357	1.68217	-6.33133	6.92059	-1.20945	4.00359	3.52046	5.35513
3.18908	3.25511	-2.67079	1.26963	-5.00479	1.90617	1.39876	-0.530219	1.49455	-5.99489	7.1095	-1.37562	4.18463	3.48868	5.34247
3.58194	2.54363	-2.85833	-0.0776644	-5.10494	1.92192	0.867479	-0.921256	1.25803	-5.62635	7.32831	-1.70168	4.37599	3.4286	5.31287
3.85698	2.09061	-2.94596	-0.786216	-5.04017	1.95259	0.375404	-1.20163	1.06802	-4.66888	7.73406	-2.08851	4.30877	3.53604	5.37509
4.23898	1.7328	-2.86699	-1.41581	-4.8992	2.06765	0.0862603	-1.25268	0.994637	-4.04306	7.9097	-2.38798	4.54135	3.40727	5.34341
4.68225	1.16093	-2.7489	-1.87769	-4.64787	2.11904	-0.463205	-1.42615	0.820977	-3.92198	7.91395	-2.32302	4.763	3.18149	5.43297
4.94895	0.159641	-2.6779	-2.2812	-4.38541	2.18975	-1.05744	-1.65039	0.608234	-3.63369	7.92239	-2.42021	4.7794	3.21639	5.45469
5.01257	-0.609059	-2.54742	-2.56752	-4.18948	2.2577	-1.43501	-1.72945	0.481017	-3.02438	8.05147	-2.49828	4.92555	2.81538	5.52408
4.98939	-1.26469	-2.34609	-2.90309	-4.0312	2.28049	-2.041	-1.81979	0.262735	-2.6504	8.10747	-2.54852	4.90683	2.90843	5.43356
4.74727	-2.07728	-2.22571	-3.17959	-3.79466	2.33183	-2.14725	-1.84113	0.243603	-2.21123	8.14762	-2.5498	4.74616	2.66646	5.5345
1.84979	-5.26158	0.528424	-3.57312	-3.45731	2.45847	-2.66327	-1.89613	0.0540363	-1.88066	8.18823	-2.55627	4.85569	2.3807	5.50264
2.36067	-5.07717	0.145451	-3.86835	-3.25818	2.51853	-3.06469	-1.93652	-0.111094	-1.18395	8.19713	-2.67933	4.89313	2.31003	5.46143
3.85069	-3.88226	-1.38563	-4.26562	-2.92733	2.49571	-3.62671	-1.89498	-0.329745	-1.17619	8.18355	-2.49327	4.8208	2.11825	5.45025
3.40525	-4.29334	-1.17146	-4.6026	-2.19886	2.62171	-3.92861	-1.7844	-0.470764	-0.549303	8.20727	-2.5029	4.67059	1.83319	5.36735
4.04316	-3.72944	-0.775711	-4.66685	-2.0426	2.59012	-4.23905	-1.52634	-0.634359	-0.113783	8.18147	-2.41323	4.52746	1.61759	5.34764
4.58819	-2.84032	-0.975628	-4.77341	-1.15196	2.63999	-4.3739	-1.14774	-0.799253	0.700876	8.19154	-2.60666	4.33676	1.46136	5.37618
4.95019	-2.04708	-0.938347	-4.71334	-0.130334	2.76416	-4.52794	-0.87824	-0.911072	1.30972	8.05558	-2.626	4.06049	1.24374	5.38737
5.09284	-1.06552	-1.28015	-4.78596	-0.0954487	2.67728	-4.59852	-0.64981	-0.987954	1.43246	7.94799	-2.59378	3.9938	1.03418	5.28388
5.09942	-0.173527	-1.27284	-4.854	0.266756	2.5934	-4.67257	-0.595389	-0.972789	2.29516	7.5091	-2.66283	3.95094	0.934843	5.20878
5.01195	0.765738	-1.27884	-4.90364	0.511325	2.5395	-4.76348	-0.18779	-1.14796	2.24516	7.22199	-2.64668	3.5325	0.529386	5.12688
4.88977	1.43501	-1.20246	-4.93714	1.00524	2.33929	-4.74238	0.0793572	-1.27808	1.98204	7.13299	-2.63193	3.45487	0.385469	5.03876
4.41475	2.4528	-1.21164	-4.7274	1.79593	2.31233	-4.70674	0.380596	-1.41297	2.11013	7.00769	-2.60845	3.39957	0.304492	5.01219
4.09186	2.92664	-1.12914	-4.40248	2.31512	2.25655	-4.62995	0.79492	-1.56455	2.07563	7.15989	-2.51955	2.87999	-0.00910833	4.94835
3.70792	3.50667	-1.0092	-3.92162	3.0321	2.2391	-4.35425	1.25223	-1.60069	2.09682	7.23049	-2.5829	2.82244	-0.0362673	4.94023
3.39661	4.00267	-0.707406	-3.2707	3.59807	2.11388	-4.01442	1.56117	-1.63499	2.65989	7.103	-2.61353	2.41768	-0.283373	4.8374
2.53257	4.79084	-0.247232	-2.80766	4.09956	2.04942	-3.45523	2.00416	-1.68987	3.55292	6.87965	-2.49256	2.15434	-0.636311	4.64594
2.31994	4.92731	-0.239683	-2.17741	4.4732	1.93221	-3.05687	2.34007	-1.80043	3.88629	6.78543	-2.38881	1.8536	-0.761463	4.59234
1.54309	5.35531	0.162383	-1.81063	4.65882	1.86751	-2.84537	2.49682	-1.84078	4.08328	6.77	-2.27269	1.83406	-0.769594	4.59422
1.21193	5.41983	0.331125	-1.27073	4.98387	1.76195	-2.64961	2.56367	-1.87069	4.50557	6.67035	-2.11522	1.4901	-0.914735	4.50324
0.649793	5.47785	0.547458	-0.160561	5.3645	1.65381	-2.16012	2.92477	-1.9479	5.36958	6.3913	-1.79658	1.16988	-1.09471	4.3806
-0.045657	5.4323	0.876811	0.236545	5.54544	1.50022	-1.72841	3.06214	-1.93649	5.71806	6.25139	-1.61923	1.11584	-1.14263	4.36
-0.661346	5.2722	1.03189	1.26469	5.68943	1.34926	-1.13236	3.2913	-1.92193	6.22316	5.88172	-1.28497	0.761517	-1.25027	4.24971
-4.62849	2.69479	0.0862719	1.73121	5.67943	1.27276	-0.602579	3.38855	-1.88456	6.6242	5.44723	-1.15412	0.687614	-1.2472	4.24651
-3.97303	3.3333	-0.192729	2.72383	5.48999	1.12266	0.216368	3.5149	-1.80326	6.55692	5.25312	-1.07318	0.41993	-1.48016	4.09805
-2.66515	3.99232	1.5195	3.34091	5.13174	0.791694	0.873673	3.52319	-1.7729	6.96202	4.67349	-0.754935	0.275364	-1.56549	4.03131
-2.8182	4.14371	-0.382138	3.3155	4.89804	0.409023	1.16542	3.49537	-1.75247	7.17697	4.24939	-0.415626	0.0672272	-1.69385	3.9402
-3.84901	2.6183	1.80144	3.74183	4.28102	0.018549	1.66681	3.2652	-1.71468	7.36424	3.91075	-0.274225	-0.468048	-1.79879	3.80081
-4.15129	1.9073	1.77558	3.7966	4.02634	0.048928	2.0084	3.05749	-1.72524	7.61847	3.79574	0.0427755	-0.704596	-2.06125	3.65364
-4.33153	1.42915	1.8133	3.90704	3.96777	0.20108	2.32898	2.81684	-1.73758	7.95556	3.7049	0.196456	-1.13095	-2.13117	3.51031
-4.47902	0.850085	1.78368	3.90855	3.80459	0.37756	2.58249	2.75965	-1.70962	8.02678	3.65923	0.39076	-1.33408	-1.98942	3.53085
0.610878	4.82771	-0.933984	4.12371	3.27124	0.142873	3.09673	2.40388	-1.59147	8.584	3.28517	0.638048	-1.54158	-1.93298	3.46068
0.907352	4.799	-0.862052	4.16781	3.10279	0.145688	3.42835	2.25361	-1.57027	8.86477	3.1822	0.949162	-1.6759	-2.00991	3.40477
1.50577	4.66289	-0.935757	4.34653	2.79159	0.099758	3.82095	1.9401	-1.43987	9.04642	2.89275	1.19295	-2.20504	-1.9351	3.26448
2.4086	4.38683	-1.15365	4.44073	2.16821	-0.0546659	3.95214	1.64289	-1.3954	9.24845	2.27695	1.45117	-2.3735	-1.88748	3.18544
3.06412	3.7657	-1.51172	4.37836	1.6251	-0.21494	4.16771	1.42913	-1.35909	9.21267	1.9838	1.64671	-2.61638	-1.83165	3.11918
3.56649	3.26843	-1.54855	4.18142	0.995529	-0.337876	4.42	0.874882	-1.23127	9.05007	1.67718	1.88167	-2.97191	-1.81333	2.98247
-3.13755	-3.54192	1.48369	3.82383	0.228712	-0.511906	4.49304	0.56099	-1.16377	8.92529	0.90824	2.45053	-3.39638	-1.59244	2.82397
3.98568	2.03732	-1.70559	3.48959	-0.352904	-0.711193	4.45826	-0.0163599	-1.10698	8.88247	0.637972	2.52917	-3.74624	-1.52896	2.67587
4.04036	1.3884	-1.76675	3.03311	-0.809076	-0.712389	4.29866	-0.506934	-1.02405	8.83923	0.163112	2.7532	-4.01887	-1.40637	2.56503
4.0159	1.11535	-1.68418	2.61372	-1.3644	-0.87788	4.19949	-0.890355	-0.916649	8.70085	-0.258889	3.002	-4.25255	-1.31332	2.49397
4.11486	0.544271	-1.7875	2.38589	-1.52911	-0.867446	3.93596	-1.46791	-0.814658	8.70478	-0.480204	3.21957	-4.69986	-0.95874	2.23841
4.12927	-0.207652	-1.76583	2.0202	-1.93718	-0.919362	3.64435	-1.92826	-0.769692	8.63264	-0.674613	3.37364	-4.97639	-0.75602	2.08935
4.15308	-0.384281	-1.84501	1.58325	-2.26316	-0.985048	3.16051	-2.41786	-0.612768	8.5869	-0.733757	3.50599	-5.18123	-0.54482	1.9813
4.07805	-1.0236	-1.79286	1.27322	-2.6045	-1.02855	2.67529	-2.89556	-0.537726	8.47278	-1.13738	3.75587	-5.45157	-0.15755	1.77788
0.704639	-4.50346	0.81723	1.22946	-2.55959	-0.970734	2.1757	-3.16893	-0.515966	8.53084	-0.935764	3.75683	-5.55919	0.105137	1.66339
1.49461	-4.07853	0.664757	1.09797	-2.69226	-0.957333	1.65922	-3.50739	-0.42766	8.44756	-1.38595	3.99936	-5.76478	0.642529	1.40212
2.10596	-3.59776	0.704618	0.727309	-3.00607	-0.952761	1.03732	-3.74495	-0.397376	8.52956	-1.684	4.09108	-5.82667	1.08035	1.29619
1.75804	-3.62513	-1.55341	0.477761	-3.09883	-0.911736	0.681029	-3.88683	-0.344724	8.48913	-1.79499	4.07966	-6.02287	1.66564	0.802236
3.62336	-2.37648	0.561923	0.0485119	-3.35243	-0.947332	0.195826	-3.99548	-0.280682	8.1841	-2.03818	4.20673	-6.11107	1.86571	0.704581
4.09839	-1.57255	0.457966	-0.281517	-3.49156	-0.973237	-0.444934	-4.10341	-0.237028	7.54174	-2.70601	4.38661	-6.23585	2.18105	0.414462
-0.523792	-4.50623	-1.17395	-0.844902	-3.73487	-1.04701	-0.840687	-4.13409	-0.212091	7.28974	-3.03378	4.38914	-6.25096	2.61696	0.0729632
4.66949	-0.241605	0.490392	-1.42832	-3.91086	-1.09432	-1.3669	-4.11001	-0.0740598	7.02077	-3.15615	4.46301	-6.04286	3.0499	-0.0654987
4.94751	1.2515	0.709163	-1.79623	-3.90905	-1.1345	-1.87283	-4.07247	-0.0315705	6.54308	-3.61492	4.78679	-5.88673	3.44023	-0.286656
4.82031	1.03185	0.392249	-2.4986	-3.92649	-1.23177	4.25581	1.34669	-0.249008	1.17868	-5.85222	-6.50274	-5.65487	3.92286	-0.685375
4.66835	2.22645	0.657244	-2.85315	-3.90199	-1.21669	-3.0012	-3.70768	0.0134458	1.60585	-5.24917	-6.68507	-5.50509	4.20915	-0.913937
4.33959	2.95207	0.80684	-3.28489	-3.74915	-1.22828	-3.20711	-3.41635	0.106783	1.84296	-5.36023	-6.49146	-5.36785	4.41918	-1.04123
4.04345	3.46892	0.959852	-3.46465	-3.51076	-1.18028	-3.21018	-3.17793	0.19421	4.65231	-4.83988	5.26647	-5.20657	4.54642	-1.19272
3.68705	3.97804	1.22068	-3.75596	-3.18485	-1.13855	-3.46691	-2.68558	0.356603	4.25808	-4.60292	5.26489	-4.58841	5.08895	-1.77903
3.4679	4.26221	1.33361	-4.03599	-2.57521	-0.947259	-3.42065	-2.55185	0.393467	4.01763	-4.47543	5.23427	-4.44992	5.20522	-1.86206
3.04754	4.58438	1.53449	-4.01671	-1.92302	-0.85605	-3.55668	-1.98491	0.472318	3.63809	-4.46424	5.17311	-4.08991	5.43515	-2.20493
2.41722	4.85533	1.64137	-4.00507	-1.0097	-0.584324	-3.56518	-2.02333	0.427986	3.01907	-4.53998	5.20463	-4.05429	5.46536	-2.19479
1.82522	5.10839	2.02254	-3.80837	-0.593412	-0.544514	-3.72182	-1.32636	0.515324	2.38668	-4.57644	5.25461	-3.74338	5.57642	-2.51342
1.2066	5.14597	2.17158	-3.57796	-0.604641	-0.627982	-3.76201	-0.909517	0.656841	2.5831	-4.39786	5.20466	-3.2511	5.69883	-3.01364
0.303686	4.94221	2.37871	-3.0035	-0.175091	-0.580579	-3.77676	-0.844539	0.577915	1.53099	-4.54658	5.31992	-2.85178	5.76448	-3.26963
-0.397757	4.60899	2.67793	-2.62656	0.116726	-0.478375	-3.51628	-0.15254	0.64865	1.8487	-4.52137	5.20683	-2.48169	5.77433	-3.57269
-0.98183	4.27643	2.87168	-2.01568	0.756033	-0.213278	-3.28174	0.261142	0.777418	1.73003	-4.39426	5.18411	-2.11604	5.74277	-3.81531
-1.53338	3.88205	2.99392	-1.27963	1.21451	-0.0147164	-2.88098	0.763498	0.854275	1.11913	-4.43969	5.14675	-1.62601	5.67034	-4.13843
-1.75381	3.64062	2.97228	-0.692458	1.57976	0.176572	-2.3637	1.4304	0.927271	0.391394	-4.46255	5.04015	-1.38348	5.62937	-4.31023
-2.29059	3.04355	2.97887	-0.200025	1.94617	0.352277	-1.97087	1.80474	0.984142	-0.135802	-4.34936	4.94238	-1.04661	5.57297	-4.46771
-2.80425	2.29312	2.96307	0.546116	2.38004	0.635757	-1.66119	2.05191	1.05226	-0.45116	-4.36484	4.90521	-0.695659	5.47436	-4.63849
-3.26542	1.49116	2.89762	0.89414	2.47777	0.73447	-1.29788	2.31502	1.02237	-0.634611	-4.14822	4.89937	-0.447327	5.3697	-4.81044
-3.48536	0.949415	2.85197	1.49398	2.71343	0.903914	-1.01316	2.41892	0.962539	-1.15419	-3.77621	4.82826	-0.116697	5.2605	-4.91548
-3.71457	0.0725402	2.6711	1.9202	2.64847	1.03264	-0.622393	2.74209	1.05199	-1.23317	-3.61652	4.77995	0.231912	5.03479	-5.14658
-3.75077	-0.237283	2.5165	2.35027	2.76157	1.1976	-0.00769175	3.00044	1.17651	-1.69643	-3.63009	4.7632	0.391029	4.96385	-5.21917
-3.80464	-0.708451	2.39871	2.86098	2.75164	1.32362	0.490235	3.17158	1.22571	-2.34356	-3.44634	4.67695	0.792659	4.77851	-5.36139
1.88234	3.86825	-2.16141	3.03547	2.78278	1.40684	1.15975	3.43467	1.28152	2.96402	2.28688	-4.35568	0.99971	4.54355	-5.5358
2.12565	3.73904	-2.18679	3.42384	2.73764	1.50132	1.60111	3.4295	1.39377	-2.93729	-3.65466	4.4799	1.39743	4.3208	-5.57579
-3.58653	-2.2507	2.16804	3.60008	2.7155	1.55978	1.93184	3.46486	1.3942	-3.29838	-3.53751	4.36656	1.58033	4.1388	-5.63486
-3.28948	-2.95368	2.08584	4.0432	2.73603	1.73894	2.36401	3.46373	1.458	-3.95952	-3.19348	4.15897	1.86606	3.74515	-5.87995
-3.01056	-3.34057	2.06839	3.94008	2.81729	1.66467	2.62892	3.33439	1.52053	-3.94554	-3.08425	4.13366	1.97393	3.68418	-5.89779
-2.55176	-4.05448	1.78665	4.37161	2.71981	1.83822	2.92554	3.1269	1.5755	-4.19808	-2.70423	4.12367	2.13516	2.96541	-6.34873
-2.23015	-4.46814	1.52538	4.40953	2.73365	1.8179	3.24945	2.95006	1.49548	-4.44781	-2.18617	3.91759	2.23207	3.21928	-6.14941
-2.11827	-4.7909	1.18868	4.79731	2.65291	1.884	3.38	2.7155	1.51677	-4.60402	-1.59569	3.7651	2.64201	2.79288	-6.22704
5.08439	0.890437	-1.82244	4.82303	2.71815	1.78162	3.51706	2.5243	1.51327	-4.35515	-1.75933	3.8158	2.61686	2.79266	-6.29049
5.14899	0.375628	-1.66959	4.9838	2.62795	1.85336	3.71083	2.22527	1.63781	-4.48746	-1.28508	3.70761	2.93421	2.43221	-6.27415
5.05448	-0.494071	-1.63886	5.36816	1.98056	2.10429	3.88056	2.06602	1.63132	-4.61014	-1.11753	3.56432	3.0746	2.26678	-6.32783
0.189048	-5.17972	0.487376	5.25273	1.51588	2.06724	4.02047	1.88602	1.61219	-4.80841	-1.22393	3.51266	3.10205	2.06425	-6.4552
0.694723	-5.06926	0.365481	4.64864	0.602675	2.01925	4.12449	1.55161	1.67402	-4.96486	-1.38111	3.57238	3.65997	1.65834	-6.27354
4.26911	-2.43987	-1.35284	4.11484	-0.0452344	1.93577	4.10695	1.18649	1.6466	-5.21342	-1.18308	3.34858	3.64536	1.23512	-6.4613
2.16328	-4.49667	-0.0943495	3.82428	-0.5007	1.90497	3.98999	0.857787	1.59641	-5.36871	-1.12415	3.34541	3.66567	1.10553	-6.43681
2.83689	-3.97503	-0.243188	3.52746	-1.07348	1.83995	3.77833	0.476098	1.60944	-5.54433	-0.726819	3.19132	3.76466	0.533349	-6.43912
3.58117	-3.25211	-0.443299	2.86291	-1.80214	1.79697	3.41087	-0.0737826	1.52931	-5.65147	-0.701296	3.18561	3.67752	0.260128	-6.59387
1.40715	-4.65141	-0.650542	2.4716	-2.09061	1.73778	2.84172	-0.579977	1.51643	-5.76469	-0.105395	2.97306	3.71579	0.118131	-6.64678
4.46245	-1.86744	-0.487947	2.46652	-1.82744	1.81855	2.55022	-0.870319	1.43754	-5.82539	0.28078	2.87582	3.9765	-0.00333732	-6.46145
-0.0671761	-5.0129	-0.324864	2.07625	-2.10309	1.77492	2.03061	-1.16461	1.3885	-5.86379	0.56714	2.82695	4.10304	-0.274145	-6.37511
4.93296	-0.228035	-0.661497	1.3083	-2.61651	1.66249	1.496	-1.52068	1.29677	-5.69253	0.970136	2.67025	4.07803	-0.421023	-6.37622
4.901	0.01976	-0.721775	0.931697	-2.67185	1.6138	1.18444	-1.59443	1.24742	-5.61806	1.60445	2.49736	4.07027	-0.758068	-6.44083
-1.74536	-4.83808	0.124249	0.338095	-2.92596	1.54323	0.440675	-1.96688	1.08321	-5.34697	2.04139	2.323	4.08784	-1.19068	-6.39269
4.84738	1.84016	-0.560545	-0.12661	-2.97596	1.50595	1.819	-0.270571	-0.847125	-5.20684	2.33897	2.24504	4.13955	-1.63082	-6.25086
4.67168	2.43907	-0.466727	-0.5029	-3.04898	1.44594	2.14968	0.131034	-0.810623	-4.95781	2.72928	2.10453	4.142	-1.54806	-6.262
4.50708	2.88857	-0.28015	-0.932143	-3.05184	1.38335	2.36851	0.688286	-0.625646	-4.62242	3.25272	1.9498	4.00087	-1.86179	-6.3548
4.40433	3.42078	-0.137087	-1.52323	-3.22096	1.28585	2.35423	0.923541	-0.480882	-4.42214	3.3108	2.001	3.95371	-2.26254	-6.26029
4.07156	3.87597	0.00906473	-1.61281	-3.19907	1.26358	3.62834	1.58842	-0.779752	-4.05036	3.62829	1.93386	3.93803	-2.38386	-6.21827
3.75479	4.30447	0.214492	-1.79222	-3.20609	1.23163	5.97522	2.44966	-1.12733	-3.35347	4.03005	1.86396	3.92798	-2.62451	-6.12052
3.17015	4.65829	0.352145	-2.34282	-3.28763	1.12154	9.01769	3.42947	-1.49976	-3.1354	4.2096	1.8879	3.8351	-3.09585	-5.86203
2.81985	4.7819	0.419472	-3.04244	-3.1784	0.89992	-7.19952	7.58353	-16.203	-3.31704	4.2679	-0.881774	3.66703	-3.34411	-5.78894
2.41365	4.85731	0.53293	-3.36891	-3.22924	0.836455	-9.83348	-3.3702	0.52801	-1.95343	4.72873	1.90305	3.45913	-3.7762	-5.6588
1.66122	4.84086	0.644756	-3.77647	-3.14701	0.765047	-6.96737	-2.50133	0.224178	-1.69699	4.80223	1.8478	3.3673	-3.88763	-5.57053
1.3106	4.72222	0.554779	-4.38712	-2.95354	0.613168	-4.91442	-1.82499	-0.00907138	-1.28332	4.96171	1.81853	3.16047	-4.27378	-5.43301
1.73478	4.57708	0.547156	-4.67275	-2.75867	0.506241	-4.0518	-1.41898	-0.147879	-1.34719	4.86488	1.77334	2.95147	-4.57633	-5.29727
1.53742	4.53052	0.376159	-4.90427	-2.48593	0.45185	-4.36631	-1.26044	-0.244015	-1.12237	4.85595	1.76296	2.72479	-4.82122	-5.19054
1.362	4.37159	0.277617	-5.11553	-1.94737	0.264753	-4.70499	-1.0899	-0.434432	-0.899751	4.90306	1.70888	2.36351	-5.20969	-4.98389
1.03792	4.26344	0.235847	-5.26773	-1.50911	0.197399	-5.06714	-1.03251	-0.398628	-0.911409	4.75018	1.77765	2.08195	-5.45846	-4.771
0.87245	4.12654	0.113356	-5.28963	-1.0721	0.110152	-5.34032	-0.769976	-0.616591	-0.671943	4.85545	1.76851	1.83291	-5.64319	-4.67965
0.795037	4.0934	0.0273881	-5.27442	-0.777842	0.0243806	-5.47569	-0.281966	-0.778063	-0.29192	5.01706	1.7673	1.69675	-5.69957	-4.63214
-3.70788	0.565104	0.626671	-5.23657	-0.142044	-0.0661099	-5.52132	0.146348	-0.918982	0.018711	5.22527	1.86948	1.25575	-6.00558	-4.26831
0.425423	3.70503	-0.307554	-5.12849	0.183756	-0.114738	-5.41044	0.486743	-1.03682	0.31739	5.36237	1.88456	0.994611	-6.10057	-4.16184
-3.24655	0.604766	0.815756	-4.90727	0.640212	-0.205579	-5.18895	1.0417	-1.11301	0.897366	5.46101	1.94546	0.836661	-6.15162	-4.15065
-2.98834	0.571932	0.864002	-4.59813	1.21267	-0.29585	-4.75731	1.66267	-1.21386	1.5856	5.54376	2.00517	0.352363	-6.33843	-3.87483
-2.89303	0.531542	0.995079	-3.74783	2.06967	-0.280501	-4.40813	2.0856	-1.30313	1.97593	5.45086	1.94481	-0.122969	-6.45847	-3.71235
-2.74885	0.500252	1.08634	-3.48022	2.47122	-0.246882	-4.0382	2.44658	-1.46948	-5.48038	-0.179627	-1.36977	-0.777468	-6.51756	-3.20226
-2.70082	0.506767	1.19375	-3.03613	2.79245	-0.238458	-3.54513	2.96875	-1.58703	2.40607	5.09093	1.79539	-0.888056	-6.54036	-3.29297
-2.37788	0.646653	1.19537	-2.24546	3.29646	-0.243953	-3.21034	3.08871	-1.58311	2.48259	4.86714	1.81767	-0.630488	-6.58298	-3.56835
0.152946	2.8185	-0.970914	-2.02159	3.54857	-0.243323	-2.59029	3.41966	-1.59111	2.51227	4.73323	1.78477	-1.30141	-6.60478	-3.1982
0.0525343	2.87162	-0.967448	-1.19927	3.89789	-0.256408	-1.92778	3.65587	-1.62216	2.67535	4.49353	1.72621	-1.88408	-6.54076	-2.91768
0.225971	2.85706	-0.896558	-0.483402	4.14427	-0.265715	-1.0214	3.93293	-1.62926	2.91683	4.34162	1.62464	-1.82948	-6.50241	-2.88623
0.442246	2.85612	-0.800041	-0.674582	3.96332	-0.283123	-0.117894	4.04843	-1.59327	3.00616	4.15957	1.6064	-2.3141	-6.36941	-2.69944
0.365317	2.98577	-0.810638	-0.0350129	4.13735	-0.270684	0.282046	4.08194	-1.59837	3.15935	4.09154	1.60454	-2.46601	-6.28066	-2.54244
-2.42644	0.337399	0.990421	0.778007	4.32795	-0.259884	1.09815	4.10345	-1.59745	3.46377	3.90353	1.51115	-2.66259	-6.21276	-2.39225
0.622991	2.97963	-0.833858	1.20243	4.38424	-0.201411	1.62753	4.04624	-1.55532	3.42243	3.86009	1.49592	-2.985	-6.09101	-2.30539
0.520829	2.96269	-0.801939	1.82722	4.42431	-0.107168	2.14306	3.94744	-1.5563	3.37821	3.64709	1.46325	-3.26618	-5.88901	-2.09782
-2.40342	0.392747	1.01475	2.45373	4.37112	-0.0543499	2.77246	3.73451	-1.46794	3.42373	3.35866	1.29997	-3.47034	-5.73222	-1.98502
0.619879	2.91659	-0.777131	3.06867	4.28565	0.0379133	3.04436	3.57104	-1.46976	3.17361	3.53621	1.42313	-3.75268	-5.40785	-1.7121
-2.4207	0.364892	1.01412	3.76908	3.9071	0.170771	3.66075	3.3184	-1.35188	3.03181	3.12274	1.23082	-4.18316	-5.01527	-1.49256
0.603936	2.95633	-0.855581	3.85861	3.82031	0.140409	4.26727	2.97012	-1.20822	2.87874	2.94377	1.07124	-4.35254	-4.69965	-1.15674
0.574037	2.93484	-0.844214	3.99394	3.65987	0.0907908	4.541	2.75537	-1.19777	2.70069	2.74048	0.965595	-4.59311	-4.56895	-1.25481
0.621921	2.88964	-0.866547	4.16193	3.4375	0.0964645	4.95532	2.4792	-1.03295	2.5566	2.40354	0.863264	-4.56362	-4.33521	-1.06332
-2.24671	0.45608	1.09577	4.44934	3.11675	0.162151	5.18787	2.15657	-1.06153	2.56178	2.40491	0.797963	-4.65311	-4.02637	-0.903682
-2.25383	0.334906	1.07472	4.63659	2.75321	0.233416	4.60834	2.38259	-1.26687	2.45459	2.2338	0.737121	-4.81771	-3.64671	-0.85459
-2.25788	0.298703	1.13056	4.81838	2.42072	0.311357	3.97374	2.49485	-1.41717	2.2835	1.94511	0.577386	-4.7738	-3.27522	-0.638277
-2.15954	0.339546	1.14548	4.97507	2.06273	0.351818	3.14906	2.77136	-1.5202	2.09531	1.97019	0.597079	-4.77157	-2.82103	-0.483663
-1.99634	0.41801	1.2699	5.07222	1.98708	0.242511	2.70386	2.76408	-1.52776	1.80977	1.8095	0.430609	-4.73542	-2.48086	-0.294064
-1.98336	0.435182	1.3049	5.12357	1.30667	0.271425	2.16754	2.68388	-1.71262	1.72289	1.54164	0.224651	-4.72507	-1.96729	-0.209307
-1.71699	0.511953	1.40498	5.07198	0.813974	0.307366	1.65074	2.76893	-1.77588	1.42697	1.43992	0.118018	-4.6829	-1.56691	-0.027141
-1.48733	0.534058	1.46142	4.86753	-0.00953074	0.351505	1.19066	2.7756	-1.77711	1.18749	1.20662	-0.0660847	-4.63273	-1.11137	0.0930184
-1.56109	0.53202	1.53205	4.53478	-0.739015	0.281925	1.19635	2.72557	-1.83532	0.655927	1.0465	-0.247701	-4.66738	-0.698245	0.13614
-1.22106	0.991087	1.71148	4.22719	-1.14038	0.142204	1.09039	2.66399	-1.83912	0.424031	0.912508	-0.376975	-4.59926	-0.35046	0.288743
-1.01036	1.11868	1.76252	3.97389	-1.18962	0.207413	1.0613	2.53694	-1.88472	0.282131	0.799864	-0.536292	-4.34003	0.474486	0.356373
-1.19811	1.19024	1.8409	3.46396	-1.61977	0.130985	1.30724	2.32972	-1.98847	0.0108921	0.716283	-0.791278	-4.11347	0.884201	0.324637
-0.751129	1.53305	1.974	3.05373	-1.9153	0.0735425	1.27551	2.37941	-1.95388	-0.0344127	0.648333	-0.869315	-3.78355	1.45172	0.49229
-0.0460935	1.91695	2.19604	2.41397	-2.40101	0.027271	1.31031	2.27004	-1.92838	0.00417609	0.399755	-0.998737	-3.32836	2.03587	0.549325
-2.13084	0.986563	-2.44049	2.13813	-2.63614	0.00454784	1.32518	2.0158	-1.98828	-0.325588	0.213904	-1.21396	-3.00417	2.49092	0.627453
-2.18805	1.0245	-2.33798	1.46745	-2.96611	-0.0369214	1.2944	1.58448	-2.20025	-0.694016	-0.298052	-1.52573	-2.78563	2.74824	0.66077
-2.25357	0.869641	-2.38017	0.933819	-3.25562	-0.0586289	1.30117	1.42894	-2.24713	-1.00305	-0.500858	-1.73548	-2.43934	3.05809	0.635276
-2.40519	0.439962	-2.59608	0.646916	-3.32419	-0.0774447	1.19738	1.35593	-2.23034	-1.35941	-1.01695	-2.01931	-2.07297	3.45234	0.607835
-2.442	0.234968	-2.60321	0.270919	-3.51117	-0.107714	1.08886	1.08461	-2.31845	-1.5276	-0.744895	-1.94688	-1.81863	3.58484	0.581513
-2.66692	0.0427562	-2.61936	-5.55559e-05	-3.56709	-0.11851	0.886278	0.904751	-2.37721	-2.07079	-0.958472	-2.26096	-1.47442	3.8908	0.578908
-2.62134	-0.0469971	-2.68545	-0.5125	-3.76638	-0.182796	-0.667453	-1.2687	2.76245	-2.33561	-1.02849	-2.44719	-0.868187	4.16855	0.568447
-2.93832	-0.527841	-2.84131	-0.822053	-3.86238	-0.253295	0.636894	0.369877	-2.56266	-2.68481	-1.20522	-2.75659	-0.524456	4.24144	0.526706
-3.17961	-0.841012	-2.88901	-1.03159	-4.00301	-0.307839	0.592554	0.341315	-2.5554	-2.94321	-1.44243	-3.00061	-0.297562	4.37778	0.466616
-3.2448	-1.0077	-2.95098	-1.86289	-4.11035	-0.412502	0.569828	0.298271	-2.56946	2.24548	1.76734	4.12175	-0.0298414	4.45955	0.410656
-3.26668	-1.18574	-2.95532	-2.64388	-4.22256	-0.55743	0.575882	0.298134	-2.56352	-3.73546	-2.01184	-3.51545	0.356486	4.52668	0.408315
2.62338	2.14087	2.94951	-3.10792	-4.26447	-0.629226	0.606625	0.375546	-2.53922	3.0005	1.93884	4.19075	0.970732	4.6182	0.406243
-3.26933	-1.47726	-3.16241	-3.75259	-4.16943	-0.782849	0.583319	0.272978	-2.56265	-4.26604	-1.74834	-3.90219	1.14791	4.6905	0.258229
-3.40153	-1.65282	-3.1332	-4.35897	-3.99828	-0.963467	0.629687	0.375631	-2.52286	-3.90059	-1.48916	-3.73961	1.53199	4.6836	0.229739
-3.34947	-1.83517	-3.22955	-4.79435	-3.73632	-1.01495	0.636566	0.318084	-2.55124	-4.03817	-1.4672	-3.77995	2.01753	4.6072	0.0407831
-3.36971	-2.00528	-3.2959	-5.2484	-3.26631	-1.11942	0.474081	0.229155	-2.58634	-4.37512	-1.58856	-4.00732	2.37251	4.60645	0.187196
-3.33479	-2.11834	-3.36383	-5.21917	-3.00312	-1.07766	0.464251	0.217862	-2.5817	-4.56822	-1.48388	-4.23494	2.44402	4.62839	0.0623327
-3.3563	-2.4185	-3.31045	-5.37764	-2.33171	-1.13797	0.18349	-0.0677362	-2.68761	2.84986	2.96796	4.9369	2.52718	4.67645	0.033763
-3.38531	-2.47143	-3.3843	-5.32095	-1.84811	-1.20591	-0.176536	-0.362639	-2.8276	-4.64355	-1.21015	-4.37768	2.67211	4.70317	-0.0539837
-3.38587	-2.69331	-3.56147	-5.2358	-1.34654	-1.18048	-0.179373	-0.496306	-2.8691	-4.50223	-0.86293	-4.46434	2.942	4.61936	-0.109882
-3.27278	-2.72559	-3.53515	-5.01603	-0.937516	-1.15742	-0.546336	-0.867157	-3.00761	-4.57338	-0.852979	-4.51913	2.90555	4.68904	-0.111256
-3.24184	-2.74634	-3.46907	-4.79427	-0.570256	-1.11314	-0.69555	-0.921959	-3.03737	-4.56313	-0.722103	-4.64211	3.1702	4.55	-0.244514
-3.10203	-2.841	-3.48088	-4.41791	-0.00613044	-1.02435	-0.82766	-1.0897	-3.08276	-4.42164	-0.483147	-4.69805	3.62558	4.29657	-0.411288
3.98484	1.32518	3.38127	-4.00043	0.437483	-1.00367	-0.932188	-1.11002	-3.10964	-4.14207	-0.212549	-4.7166	3.66867	4.27714	-0.474858
3.84078	1.12577	3.42846	-3.59985	0.774707	-0.96645	-1.10684	-1.22588	-3.1715	-3.95962	-0.0282067	-4.70326	3.92875	4.33881	-0.237521
-2.44243	-2.78772	-3.48306	-2.94204	1.41043	-0.870184	-1.30203	-1.36465	-3.2516	-3.84793	0.0490067	-4.68991	4.57291	3.99527	-0.0740692
-2.19356	-2.7396	-3.43343	-2.29909	1.74669	-0.849938	-1.33566	-1.37384	-3.2634	-3.36201	0.214652	-4.66743	4.64257	3.83185	-0.190963
-2.03311	-2.77462	-3.38283	-1.79277	2.10809	-0.751392	-1.47901	-1.42687	-3.3155	-3.15487	0.322766	-4.64268	4.89817	3.74058	-0.063007
-1.86915	-2.70297	-3.34242	-1.13971	2.42666	-0.651059	-1.55716	-1.43181	-3.33906	-2.77161	0.507088	-4.556	5.30698	3.34433	-0.0375027
3.17224	0.00632263	3.2123	-0.690494	2.63937	-0.563437	-1.69464	-1.46941	-3.37741	-2.53306	0.503602	-4.50382	5.50811	2.95386	0.0220556
-1.52389	-2.49853	-3.26221	0.358802	3.04657	-0.325707	-1.78403	-1.42696	-3.40184	-2.36711	0.510926	-4.50349	5.61259	2.64594	-0.0916776
-1.25465	-2.24983	-3.15549	0.631264	3.02021	-0.258426	-1.93719	-1.56998	-3.4604	-2.10282	0.613729	-4.46715	5.81486	2.12545	-0.155365
-1.05486	-1.81896	-2.98749	1.4669	3.27113	-0.0507216	-2.04421	-1.62347	-3.47668	-2.10164	0.558663	-4.462	5.75338	2.23989	-0.0882796
-0.716194	-1.71374	-2.82398	1.95074	3.30518	0.0557318	-2.12524	-1.60887	-3.50887	-1.86611	0.589664	-4.42046	5.76029	2.09761	-0.0916491
-0.714943	-1.72509	-2.78084	2.7629	3.30721	0.265117	-2.19754	-1.64015	-3.51206	-1.79171	0.682693	-4.35889	5.75948	2.05137	-0.130544
-0.568021	-1.61816	-2.70024	3.25872	3.15458	0.438375	-2.30573	-1.67276	-3.53563	-1.48707	0.873613	-4.22452	6.03425	1.37205	0.0228351
1.54047	-0.793973	2.80595	3.65754	2.94706	0.584745	-2.39335	-1.61369	-3.57384	-0.852061	0.9678	-4.12538	6.08643	1.60277	-0.0137987
1.61221	-0.852457	2.7822	4.21632	2.54285	0.822894	-2.46976	-1.60396	-3.56776	-0.738357	1.08743	-3.98396	6.28189	0.916298	0.0809483
1.37516	-1.008	2.69784	4.44673	2.38075	0.895911	-2.45129	-1.55485	-3.5661	-0.244222	1.04214	-3.8887	6.3623	0.587526	0.0967149
-0.0269406	-1.11641	-2.35526	5.03339	1.86803	1.08958	-2.38641	-1.45847	-3.58502	0.176269	1.18218	-3.68266	6.34943	0.618014	0.0452266
0.75321	-1.22182	2.5351	5.07071	1.74476	1.21652	-2.28928	-1.36356	-3.54517	0.407964	0.82768	-3.65779	6.29579	0.0670752	0.179854
0.495404	-1.34161	2.4458	5.14572	1.50494	1.33707	-2.19779	-1.29112	-3.52288	0.512228	0.909247	-3.52771	6.24809	-0.0114359	0.237636
-0.152327	-1.48826	2.26695	5.32735	1.13321	1.45634	-2.20577	-1.30114	-3.5089	0.396661	0.569859	-3.58974	6.09358	-0.540424	0.323316
0.762487	-0.0472783	-1.86691	5.39841	0.824112	1.61081	-1.95526	-1.11236	-3.48002	0.440939	0.66635	-3.47528	6.01503	-0.770261	0.271731
0.748616	-0.226869	-1.95785	5.53448	0.290684	1.74749	-2.0002	-1.11778	-3.47956	0.809313	0.532876	-3.31836	5.85895	-1.18368	0.402864
-0.0801012	-1.88209	2.15988	5.68582	-0.301015	1.84175	-1.9956	-1.13522	-3.45273	0.923286	0.537581	-3.28703	5.77457	-1.34637	0.280528
-0.424138	-1.85105	2.10976	5.5277	-1.09265	1.85998	-1.89976	-1.133	-3.46616	1.24404	0.391362	-3.1571	5.54184	-1.7175	0.432372
-0.731726	-1.73564	2.05954	5.35773	-1.46487	1.819	-1.88429	-1.12767	-3.47447	1.2179	0.557959	-3.16405	5.31037	-2.09022	0.556401
1.09965	0.96337	-1.35716	-0.120455	-4.96282	-2.99085	-1.92332	-1.17805	-3.48216	1.40446	0.5416	-3.06546	5.12785	-2.33242	0.572045
1.15401	1.01172	-1.31036	0.881943	-4.5017	-3.11759	-1.83979	-1.12931	-3.48522	1.5959	0.500478	-2.9973	4.89781	-2.64992	0.590845
-1.75655	-1.8104	1.73889	4.42383	-2.46674	1.9651	-1.77384	-1.09177	-3.46929	1.95166	0.784767	-2.83754	4.51824	-3.0837	0.675795
1.77451	1.78349	-0.916436	4.35	-2.30622	2.06051	-1.8707	-1.17037	-3.48881	2.3784	0.60702	-2.69699	4.41879	-3.19521	0.694849
-2.66207	-2.1174	1.46842	4.4021	-2.06186	2.01068	-1.82848	-1.16222	-3.48778	2.7414	0.572511	-2.53203	4.11687	-3.46995	0.803779
-3.10594	-2.1085	1.33913	4.25419	-2.14953	2.0583	-1.94548	-1.21567	-3.51787	2.82916	0.602544	-2.46637	3.7602	-3.78814	0.840917
2.05911	2.95723	-0.273125	4.07193	-2.34069	2.04615	-2.0724	-1.36137	-3.5787	3.20642	0.583049	-2.24418	3.56367	-3.90182	0.859776
2.02218	3.59897	0.0950086	3.91579	-2.44577	2.10955	-2.20336	-1.43559	-3.66302	3.7205	0.657376	-1.97966	3.29933	-4.09502	0.900577
1.93957	3.88926	0.279572	3.26202	-2.95174	2.22668	-2.23769	-1.50943	-3.65679	3.90496	0.828664	-1.95944	2.70192	-4.36722	0.923963
1.71307	4.2498	0.619909	3.30525	-2.91229	2.14297	-2.2583	-1.51821	-3.65048	4.43481	0.915689	-1.66276	2.39597	-4.55311	0.926532
1.65375	4.24503	0.619696	2.98898	-3.1598	2.20974	-2.28608	-1.53056	-3.66815	4.88207	0.834123	-1.35996	2.36905	-4.54162	0.945918
-4.8551	-0.414294	0.17384	2.86062	-3.32124	2.15464	-2.24823	-1.4816	-3.71938	5.28978	0.667888	-1.08618	1.91872	-4.74233	0.962846
-4.79754	-0.368669	0.197566	2.53496	-3.42174	2.21252	-2.23807	-1.45042	-3.72476	6.10069	0.507013	-0.519006	1.37623	-4.95743	1.02828
-4.78552	-0.157715	0.124196	2.40352	-3.44993	2.21144	-2.24659	-1.52317	-3.7037	6.10753	0.581055	-0.54023	1.04188	-5.07735	1.0328
-4.6041	-0.0253418	0.0645042	1.86687	-3.63998	2.20643	-2.24742	-1.57403	-3.68833	5.96263	0.134466	-0.427099	0.260327	-5.23771	1.09925
-4.51265	0.0639989	0.0714088	1.80665	-3.71941	2.16176	-2.22686	-1.56052	-3.69677	6.14124	-0.255634	-0.0617696	0.361368	-5.15037	1.09808
0.773921	4.25916	0.985595	1.66478	-3.85553	2.16514	-2.29636	-1.59949	-3.69321	6.06106	-0.389299	-0.0465778	-0.135348	-5.2345	1.22814
0.77956	4.24473	0.927738	1.42671	-3.98377	2.17793	-2.23804	-1.57468	-3.70646	5.99524	-0.721673	0.114203	-0.33223	-5.24111	1.26522
0.846047	4.33466	0.992841	1.15448	-4.10139	2.20259	-2.26935	-1.56602	-3.70027	6.03808	-0.916665	0.32518	-0.834712	-5.20726	1.28612
0.701556	4.33555	1.06844	0.909194	-4.13844	2.1866	-2.19402	-1.55968	-3.66947	6.21146	-1.34999	0.659727	-0.888203	-5.2486	1.3517
0.540958	4.28316	1.07464	0.686125	-4.21382	2.19208	-2.25262	-1.53741	-3.68073	6.375	-1.48036	0.845719	-1.4679	-5.20433	1.35172
0.197534	4.15011	1.12651	0.00425583	-4.2867	2.24057	-2.15242	-1.44848	-3.69797	6.49097	-1.43592	0.861718	-1.76076	-5.15052	1.51954
0.0298038	3.95631	1.14315	-0.318371	-4.40469	2.24279	-2.23395	-1.52232	-3.71087	6.56833	-1.84616	1.22786	-2.21252	-4.97666	1.59428
-4.05751	1.06284	-0.315854	-0.949572	-4.31524	2.20006	-2.36306	-1.63439	-3.73773	6.65552	-2.06653	1.39221	-2.33096	-4.96164	1.60171
-3.88873	1.16831	-0.309811	-1.30298	-4.17897	2.15419	-2.42582	-1.70646	-3.75443	6.43619	-2.24952	1.3814	-2.83524	-4.85328	1.59333
0.11977	3.92603	1.11338	-1.56873	-4.13754	2.19986	-2.4052	-1.71021	-3.75731	5.98965	-2.81009	1.62439	-3.0768	-4.67889	1.75577
0.227801	3.95445	1.11193	-1.89878	-3.91246	2.25888	-2.26429	-1.80185	-3.69463	5.50553	-3.2804	1.85139	-3.54695	-4.39082	1.76388
-4.02554	0.915542	-0.208644	-2.05997	-3.82527	2.27871	-2.22031	-1.82328	-3.72567	5.05117	-3.7086	2.00558	-3.7107	-4.26135	1.8234
0.294887	3.87811	1.0206	-2.10041	-3.64673	2.28785	-2.12469	-1.9588	-3.67827	4.69542	-3.94653	2.10949	-4.19667	-3.88946	1.94168
0.407464	3.98827	1.02076	-2.38808	-3.44363	2.3043	-1.84346	-1.9164	-3.60689	2.29485	-4.59681	-3.55467	-4.58172	-3.63239	1.86282
0.368023	3.83108	1.00422	-2.5319	-3.36957	2.34344	-1.78996	-1.89477	-3.60245	3.85264	-4.55361	2.41632	-4.5772	-3.57054	1.95425
-4.08505	0.580898	-0.0658484	-2.76167	-3.06893	2.35233	-1.59205	-1.92804	-3.56979	3.19675	-4.85913	2.59391	-4.67723	-3.2141	2.14217
0.448349	3.85901	0.993494	-2.99928	-2.84554	2.36211	-1.30689	-1.94487	-3.51509	2.43117	-5.17143	2.71191	-4.93603	-2.81141	2.1497
0.415781	3.80243	1.03134	-3.09889	-2.81056	2.43204	-1.03814	-1.79984	-3.44472	1.38749	-5.35387	2.71361	-4.879	-2.97933	2.09964
0.373019	3.89653	1.05644	-3.31911	-2.5989	2.39833	-0.871027	-1.81437	-3.44255	0.613202	-5.46714	2.70602	-5.13388	-2.52276	2.14774
0.513223	3.91036	0.949102	-3.66191	-2.23956	2.46189	-0.573152	-1.75978	-3.40052	-0.273373	-5.60767	2.70661	-5.2686	-2.01413	2.17774
0.387243	3.89963	0.975918	-3.75415	-2.20597	2.54155	-0.239336	-1.43429	-3.32579	-0.68555	-5.51563	2.60316	-5.35173	-1.57972	2.16555
0.344675	3.87561	0.988629	-3.97108	-1.72042	2.56335	-0.313774	-1.68863	-3.35668	-1.41839	-5.2929	2.62939	-5.32408	-1.50134	2.29913
0.340656	3.89595	1.04574	-3.93724	-1.65353	2.54158	-0.193539	-1.63306	-3.33645	-2.21127	-5.12901	2.64655	-5.38913	-1.53633	2.2231
0.460144	3.89379	1.01671	-3.80404	-0.596469	2.55173	-0.0921159	-1.60382	-3.32619	-2.73435	-4.82599	2.62601	-5.72058	-0.667859	2.09314
0.678455	3.88961	0.906628	-3.69094	0.0883557	2.7405	-0.155665	-1.67423	-3.35615	-3.37924	-4.409	2.68633	-5.757	-0.485639	2.17601
0.616706	3.84322	0.954167	-3.2666	0.652774	2.67123	-0.271637	-1.68718	-3.37855	-3.56749	-4.28142	2.72983	-5.86973	-0.13752	2.08856
0.822123	3.95278	0.811834	-3.02462	1.01667	2.73134	-0.741089	-2.01197	-3.51913	-4.12794	-3.93394	2.60221	-5.92996	0.29428	2.03325
0.69959	3.97553	0.924566	-2.53009	1.4757	2.72497	-1.33443	-2.15356	-3.70692	-4.44964	-3.90081	2.4682	-5.91388	0.905341	1.86466
0.837444	3.88506	0.833422	-2.30199	1.82994	2.76975	-1.29241	-2.09209	-3.67364	-4.96662	-3.5627	2.39182	-5.82706	1.3882	1.81147
0.946219	3.84904	0.756991	-1.94709	2.21606	2.80783	-2.80351	-2.66434	-3.08771	-5.32429	-3.051	2.30171	-5.77907	1.5467	1.80858
0.955913	3.85292	0.755665	-1.11453	2.88498	2.85611	-2.88938	-2.77473	-3.03646	-5.62281	-2.7435	2.23533	-5.62764	2.31979	1.6362
-4.07122	-0.158283	0.200326	-0.786768	3.21819	2.91853	-3.2248	-2.88053	-3.11266	-6.05414	-2.34008	2.22657	-5.65529	2.41585	1.59572
-3.9536	-0.545752	0.378249	-0.266203	3.42657	2.94995	-3.3111	-2.78842	-3.17351	-6.23777	-2.43684	2.17131	-5.64399	2.64996	1.41482
-3.98392	-0.409926	0.311778	0.284849	3.62961	3.00256	-3.36017	-2.75984	-3.18405	-6.5176	-2.23552	2.22845	-5.58439	2.88368	1.36684
-3.95096	-0.678555	0.397169	0.864787	3.849	3.07786	-3.5452	-2.69785	-3.26555	-7.07608	-2.03489	1.9055	-5.55292	3.1277	1.22555
-3.9181	-0.931887	0.517012	1.31156	4.00048	3.07579	-3.82609	-2.58035	-3.41383	-7.63932	-1.26986	1.71474	-5.53057	3.35826	1.04634
1.61251	3.30742	0.329057	1.99047	4.08981	3.12967	-4.14186	-2.44607	-3.57801	-8.04999	-0.564364	1.28306	-5.4089	3.71106	0.837259
1.57588	3.11478	0.28374	2.23097	4.02111	3.1376	-4.43149	-2.33375	-3.70719	-8.09531	0.281259	1.26379	-5.33429	3.93126	0.600517
1.56651	2.80672	0.113829	2.65727	3.98613	3.1166	-4.63402	-2.28212	-3.75048	-8.15485	0.674959	1.14354	-5.07971	4.2868	0.389655
1.49337	2.45018	-0.0187109	2.86039	3.89988	3.11404	-4.71866	-2.27043	-3.72435	-8.12046	1.6164	0.6453	-4.8878	4.45799	0.382574
1.43567	1.94226	-0.329875	3.31783	3.6603	3.1191	-4.79012	-2.14017	-3.81331	-8.12565	1.78663	0.717962	-4.5289	4.86155	0.0181188
1.28483	1.46967	-0.534077	3.37196	3.70753	3.08692	-4.95854	-2.04044	-3.89009	-8.11901	2.05314	0.64713	-4.40323	4.96768	-0.152834
1.08898	1.14882	-0.69573	3.62268	3.51929	3.1424	-5.07457	-2.00385	-3.90253	-8.06004	2.34304	0.619368	-4.18674	5.12309	-0.258663
0.722927	0.480376	-1.04195	3.79431	3.42631	3.13583	-5.12314	-1.84575	-3.97722	-8.13359	2.82642	0.229163	-3.86579	5.33343	-0.553028
0.266979	0.102243	-1.2731	4.06643	3.32686	3.11409	-5.08456	-1.75068	-3.93619	-8.08602	3.22587	-0.0433935	-3.7121	5.40686	-0.612679
-0.0445378	-0.133475	-1.4332	4.33092	3.30197	3.12699	-4.98101	-1.61207	-3.93967	-8.00019	3.43408	-0.062754	-3.27681	5.6177	-1.00752
-0.350381	-0.47303	-1.66549	4.71622	3.08446	3.20771	-4.99336	-1.53704	-3.89078	-7.77055	3.97595	-0.241245	-3.03191	5.69001	-1.10311
-0.520772	-0.623847	-1.77112	5.15565	2.84586	3.28244	-4.96327	-1.46374	-3.84461	-7.4997	4.46365	-0.512477	-2.75923	5.77603	-1.2158
-1.01913	-1.40091	-2.19019	5.43752	2.60704	3.2513	-4.75405	-1.30102	-3.79963	-7.23352	4.74814	-0.625715	-2.39325	5.86919	-1.32518
-1.21802	-1.55181	-2.34429	5.72856	2.27209	3.28938	-4.51333	-1.12661	-3.7646	-6.5632	5.48705	-0.925802	-1.88725	5.9045	-1.67234
-1.66612	-1.90808	-2.54791	5.94918	1.91333	3.40962	-4.2866	-0.965835	-3.74152	-5.83716	5.954	-1.22669	-1.53228	5.91718	-1.74826
2.52762	0.740633	2.98716	6.00509	1.48004	3.33748	-4.07395	-0.818619	-3.72749	-5.23588	6.19375	-1.35674	-0.838646	5.95873	-2.0141
2.89413	1.35682	3.21888	5.89033	1.06268	3.38626	-3.87544	-0.684876	-3.7196	-4.54321	6.65405	-1.59059	-0.511009	5.99805	-1.99509
2.91438	1.43817	3.24773	5.45318	-0.0689644	3.32338	-3.69117	-0.564523	-3.71495	-5.01519	4.91047	3.59489	-0.131981	5.93894	-2.15386
2.96446	1.66941	3.38981	5.21801	-0.317316	3.34867	-3.5212	-0.457476	-3.71064	-3.4905	6.96843	-1.80387	-0.15309	6.00271	-2.04309
2.63589	1.49173	3.3631	4.63409	-0.966212	3.21598	-3.36561	-0.363653	-3.70375	-3.21165	7.0388	-1.78838	0.330031	5.83861	-2.35801
2.90689	1.92498	3.47525	3.80681	-1.74157	3.08129	-3.22449	-0.282971	-3.6914	-5.60682	3.74055	3.60898	0.501169	5.81901	-2.44515
3.07891	2.02716	3.43398	3.05761	-2.22123	2.97025	-3.0979	-0.215347	-3.67066	-2.27969	7.19529	-1.89114	0.972715	5.67649	-2.56482
3.12892	2.09416	3.53489	2.29954	-2.95429	2.74336	-2.98592	-0.160698	-3.63864	-1.88951	7.26351	-1.82733	1.06617	5.61238	-2.5876
3.34135	2.16867	3.61826	1.55862	-3.35012	2.6031	-2.88864	-0.118941	-3.59244	-6.16892	2.50695	3.32673	1.51344	5.42277	-2.73721
3.41803	2.29175	3.52636	0.915264	-3.36843	2.59591	-2.80613	-0.089993	-3.52914	-0.707951	7.39658	-1.81548	1.74582	5.30909	-2.81611
3.36239	2.41141	3.48292	0.700263	-3.20798	2.55816	-2.73846	-0.0737712	-3.44584	-0.0340586	7.37172	-1.84822	1.97864	5.11921	-2.9625
3.39441	2.3948	3.55689	0.0651794	-3.39236	2.44801	-2.68571	-0.0701927	-3.33965	0.610031	7.31923	-2.00157	2.19871	5.03127	-2.99785
3.50084	2.42703	3.54275	-0.425074	-3.49537	2.31696	-2.64797	-0.0791743	-3.20764	1.02184	7.08187	-2.09612	2.4587	4.92844	-3.00274
3.77292	2.30885	3.68678	-1.46867	-3.62287	2.13401	-2.53537	-0.0831234	-3.095	1.21999	6.77304	-2.10918	2.71014	4.8325	-3.04269
3.59551	2.44033	3.6252	-2.18985	-3.68255	2.01083	-2.2228	-0.0135418	-3.02655	1.42615	6.58072	-2.12978	3.15876	4.42217	-3.14844
3.51589	2.44835	3.69557	-2.97777	-3.59432	1.88922	-2.0793	-0.00500305	-2.89233	1.75739	6.53958	-2.21416	3.18293	4.17618	-3.37329
3.69648	2.40014	3.63949	-3.8062	-3.31113	1.83592	-0.993752	-0.349294	-3.76604	2.18375	6.41075	-2.23783	3.36447	4.11256	-3.33522
3.63116	2.43496	3.6476	-4.34037	-2.90107	1.71025	-0.583204	-0.261521	-3.60006	-6.2289	-1.3304	3.15295	3.67572	3.82648	-3.31998
3.69552	2.33924	3.69943	-4.19739	-2.84227	1.54243	-0.519986	-0.282838	-3.55774	-6.43072	-1.26018	3.30121	3.69182	3.74021	-3.37794
3.61493	2.36906	3.66305	-4.46856	-2.55399	1.46515	-0.217061	-0.233896	-3.42807	-6.44759	-2.55335	2.83072	3.79652	3.58669	-3.46043
3.65387	2.32583	3.65326	-4.75933	-2.04178	1.38963	-0.0966129	-0.23571	-3.35693	3.78542	6.22866	-1.92606	4.05077	3.26791	-3.45632
3.59252	2.39419	3.63526	-5.04228	-1.63775	1.27194	0.359337	-0.20006	-3.14985	4.18882	6.06039	-1.90538	4.19645	3.117	-3.47121
3.55803	2.37885	3.63516	-5.34529	-1.20263	1.30399	0.349552	-0.224483	-3.17215	4.35983	5.72496	-1.92964	4.23466	2.91294	-3.57703
3.58772	2.31749	3.64031	-5.41226	-0.856997	1.12046	0.675608	-0.17077	-2.98713	4.90622	5.02268	-1.93837	4.14497	2.81785	-3.75174
3.65292	2.32588	3.65756	-5.59535	-0.20817	1.09994	0.807947	-0.218822	-2.94855	4.56528	4.91074	-1.73627	4.37103	2.50505	-3.71285
3.56735	2.34814	3.62637	-5.70997	0.658551	0.867246	1.5789	-0.699331	-3.6332	4.65139	4.33734	-1.74647	4.51682	2.10874	-3.7497
3.53797	2.23775	3.68816	-5.57786	1.48683	0.871218	1.7085	-0.674923	-3.54198	4.80841	3.89679	-1.85991	4.71366	1.6351	-3.67204
3.56978	2.24506	3.70622	-5.10289	2.43553	0.624441	2.2137	-0.678077	-3.27678	4.75511	3.80796	-1.80417	4.74126	1.42375	-3.79528
3.49839	2.308	3.68316	-4.59681	3.13584	0.510792	2.43012	-0.700471	-3.1069	4.79314	3.66616	-1.74578	4.95518	1.27654	-3.64677
3.55282	2.22778	3.70824	-2.27336	4.64451	0.8012	2.47313	-0.692044	-2.9807	4.65704	3.72384	-1.71096	4.97983	1.41274	-3.65455
3.52304	2.31353	3.64778	-3.30933	3.90763	0.286647	3.05093	-0.810701	-2.63938	4.67338	3.32376	-1.73358	5.10553	1.21344	-3.64094
3.48955	2.27698	3.66472	-2.58745	4.36131	0.153966	3.02941	-0.896606	-2.61795	4.63928	2.78459	-1.81202	5.15183	0.797502	-3.65141
3.50875	2.2928	3.61439	-1.91392	4.64862	0.0799725	3.14291	-0.931548	-2.51299	4.41239	2.85714	-1.68562	5.04599	0.582685	-3.71103
3.49986	2.18673	3.6889	-1.09319	5.00459	-0.0159409	3.37293	-0.881805	-2.27931	4.23169	1.93247	-1.83925	5.22713	0.220868	-3.54033
3.53521	2.28634	3.59402	-0.48628	5.00946	0.00117964	3.44163	-0.827722	-2.25968	4.06318	1.53834	-1.98942	5.23251	0.0800224	-3.547
3.56906	2.29386	3.56666	0.384708	5.16509	-0.085084	3.43949	-0.826968	-2.24091	3.96189	1.58656	-2.0866	5.19089	-0.245997	-3.65189
3.69959	2.35148	3.50006	1.10722	5.22266	-0.173743	3.47909	-0.952515	-2.19522	3.93062	1.26632	-2.27152	5.25808	-0.327843	-3.63149
3.66953	2.25354	3.47015	1.93135	5.17046	-0.178765	3.33103	-1.01255	-2.25198	3.66899	0.634882	-2.38065	5.30891	-0.679784	-3.53823
3.84724	2.17911	3.43941	3.02603	4.93135	-0.242121	3.29391	-1.16262	-2.13186	3.28177	-0.0465641	-2.43161	5.34929	-0.837025	-3.4677
4.06795	1.94721	3.3102	3.56592	4.5991	-0.149323	3.04122	-1.12476	-2.28861	3.03277	-0.41476	-2.64275	5.28161	-0.869181	-3.55392
4.0656	1.96527	3.29647	3.72951	4.32854	-0.0376293	2.80352	-1.06716	-2.46505	2.73185	-0.628644	-2.74469	5.25102	-1.35097	-3.42032
4.13671	1.87793	3.27169	4.05758	3.97665	-0.129596	2.66013	-1.05126	-2.56506	2.43467	-0.933301	-2.88778	5.08949	-1.87804	-3.32843
-3.56348	-3.19984	-3.61393	4.33177	3.41109	-0.166314	2.59467	-1.06735	-2.603	2.07492	-1.20149	-3.02613	5.05662	-2.03218	-3.32933
4.28543	1.89656	3.30887	4.48221	3.11622	-0.0966846	2.59074	-1.10572	-2.59326	1.5881	-1.66323	-3.16515	4.9232	-2.35892	-3.27535
4.47027	1.69901	3.45536	4.74386	2.64316	-0.0869252	2.63197	-1.15667	-2.5502	1.01267	-2.09858	-3.34744	4.84214	-2.60348	-3.11272
4.56898	1.48823	3.53834	4.90871	2.06397	-0.152279	2.70197	-1.21047	-2.4882	0.493858	-2.46529	-3.59782	4.61606	-3.15174	-2.94652
-3.26242	-3.46127	-3.75249	4.98794	1.5292	-0.16165	2.78434	-1.25743	-2.42162	0.0783267	-2.70439	-3.70775	4.52786	-3.26383	-2.93502
-3.23239	-3.3412	-3.77145	4.90503	0.943182	-0.231427	2.86271	-1.28782	-2.36483	-0.216384	-2.84633	-3.73697	4.39529	-3.498	-2.85583
-3.08089	-3.23395	-3.70301	4.57999	-0.275369	-0.449932	2.92069	-1.29195	-2.33222	-0.318638	-2.87152	-3.75414	4.21471	-3.75817	-2.74801
4.11025	1.06876	3.49801	3.99084	-1.48456	-0.592543	2.94189	-1.26009	-2.33814	-0.606406	-3.05873	-3.84132	3.92984	-4.18089	-2.60072
4.07855	1.03654	3.44211	3.52356	-2.06325	-0.554707	2.94641	-1.21595	-2.3559	-1.02911	-3.31642	-3.94404	3.72053	-4.45682	-2.50527
3.97408	0.9417	3.4641	1.83776	-3.7605	-0.209508	3.05631	-1.26688	-2.24639	-1.22656	-3.15364	-4.05886	3.60745	-4.57344	-2.45984
3.88526	0.934789	3.47434	2.51744	-3.35619	-0.261098	3.20889	-1.38206	-2.06921	-1.45894	-3.41111	-4.14526	3.37772	-4.79396	-2.31102
3.65533	0.717768	3.45419	3.16991	-2.77891	-0.370108	3.19473	-1.53106	-2.01267	-2.80092	-3.94509	-4.49298	3.22868	-4.90594	-2.26625
-2.49512	-2.81663	-3.40413	3.35223	-2.45931	-0.28352	3.06412	-1.56751	-2.06966	-3.26164	-4.09086	-4.63364	2.88907	-5.2134	-2.06343
-2.11428	-2.62117	-3.26654	0.460877	-4.17362	-0.61312	2.91725	-1.63585	-2.10672	-3.69279	-4.02049	-4.81597	2.57696	-5.4307	-1.88175
-2.08108	-2.61215	-3.21236	0.441437	-3.89413	-0.613323	2.84606	-1.73455	-2.03161	-3.69825	-4.10367	-4.77865	2.42244	-5.52014	-1.82356
-1.90822	-2.50177	-3.14751	-0.0125105	-3.92685	-0.635183	2.77169	-1.78814	-2.04588	-4.31672	-4.17989	-4.90937	2.22803	-5.64337	-1.72348
-1.73003	-2.28152	-3.07828	-0.681539	-4.02215	-0.66274	2.68689	-1.82421	-1.98632	-4.95382	-4.09456	-5.18812	1.90454	-5.8049	-1.60237
-1.50294	-2.29435	-2.92642	-0.904377	-3.94369	-0.616317	2.66042	-1.83609	-2.04691	-5.39875	-4.02865	-5.37423	1.58571	-5.95444	-1.44059
-1.24832	-1.96985	-2.76637	-1.25408	-3.79328	-0.550463	2.54225	-2.05117	-1.93085	-5.72565	-3.99286	-5.3951	1.14217	-6.08775	-1.28708
-1.19232	-1.92265	-2.66313	-1.5339	-3.86605	-0.586272	2.47933	-2.12297	-1.93354	-5.88113	-3.82251	-5.43819	1.11086	-6.08872	-1.26546
-0.913573	-1.80613	-2.54037	-1.78767	-3.62465	-0.430987	2.4405	-2.04689	-1.97826	-5.96761	-3.50538	-5.64042	0.758812	-6.20299	-1.1596
-1.12411	-1.95955	-2.60362	-2.13235	-3.41089	-0.299841	2.39497	-2.05104	-2.01631	-6.1938	-3.24533	-5.71697	-0.116997	-6.30976	-0.806318
-1.1522	-1.96616	-2.63296	-2.18562	-3.29555	-0.268803	2.27046	-2.22329	-2.02044	-6.52865	-2.72379	-5.83963	-0.432717	-6.3165	-0.717726
-0.95384	-1.77545	-2.53469	-2.41559	-2.88262	-0.105982	2.20928	-2.26874	-1.97997	-6.4752	-2.34608	-5.94862	-0.642685	-6.28793	-0.621282
-0.700449	-1.63896	-2.41524	-2.5167	-2.97651	-0.0119374	2.17624	-2.3519	-2.01697	-6.40173	-2.09219	-6.06863	-1.18244	-6.31907	-0.538814
-0.761983	-1.61278	-2.40185	-2.64091	-2.68578	-0.000243707	2.11469	-2.37868	-1.9462	-6.45169	-1.86486	-6.03503	-1.38272	-6.18317	-0.274547
-0.871373	-1.79978	-2.49999	-2.83765	-2.73711	0.107442	2.0183	-2.4728	-1.93037	-6.3639	-1.57429	-6.03104	-1.62681	-6.12536	-0.167564
-0.733005	-1.4394	-2.39529	-2.97059	-2.72315	0.0850352	1.98361	-2.42274	-2.12438	-6.0381	-1.00101	-6.04343	-2.29129	-5.9125	-0.0305809
-0.746802	-1.69594	-2.43301	-3.2317	-2.69797	0.0969242	1.9189	-2.48694	-1.91608	3.29303	4.15149	6.28055	-2.48822	-5.82243	0.0810753
-0.707682	-1.57449	-2.39542	-3.68206	-2.46035	0.0716818	1.797	-2.59179	-1.94224	-5.62344	-0.254892	-6.00189	-3.01218	-5.52948	0.248924
-0.564886	-1.61948	-2.37954	-4.06251	-2.20662	0.0912076	1.90608	-2.47893	-1.94777	-5.38627	-0.0566452	-5.91276	-3.17113	-5.34768	0.408959
-0.78503	-1.81445	-2.39582	-4.28668	-1.75033	0.207906	1.95034	-2.38436	-1.87666	-4.76509	0.279261	-5.92917	-3.5953	-5.06722	0.514797
-0.753406	-1.65911	-2.39591	-4.3934	-1.64844	0.12043	1.86062	-2.37059	-1.76137	-4.41699	0.400528	-5.90645	-4.00675	-4.576	0.814416
-0.616848	-1.46282	-2.34103	-4.54872	-1.2535	0.141792	1.67583	-2.41705	-1.61915	-3.92721	0.757468	-5.77808	-4.36809	-4.23901	0.95966
-0.655858	-1.60281	-2.34417	-4.67835	-0.876241	0.0732955	1.4349	-2.50319	-1.46724	-3.36701	1.03498	-5.61279	-4.56609	-3.9155	1.18158
[truncated: 20,501 more rows]
