# Supplementary material for: A MEC-2/stomatin condensate liquid-to-solid phase transition controls neuronal mechanotransduction during touch sensing
Source: Nat Cell Biol. 2023 Oct 19;25(11):1590–9. doi: 10.1038/s41556-023-01247-0 (PMC10635833; doi:10.1038/s41556-023-01247-0)
Supplement: Supplementary file 23 — Statistical source file for all panels containing relevant numerical data. [file 41556_2023_1247_MOESM23_ESM.xlsx]

## Sheet: Extended Data Fig. 6b
IPI (interpunctum interval)
TSMod (MSB341)	mec2mcherry (MSB87)	mec2mCherry_unc89KO (MSB590)	mec2R385HmCherry (MSB88)	mec2mCherry_unc89(SH3)overexpression (MSB493)
0.571078	2.60697	17.3954	2.14718	3.969
7.0161	6.16544	2.68361	2.27606	3.996
7.0612	4.54607	2.95897	1.08716	2.768
1.87291	2.9212	8.11132	1.29597	3.543
3.12819	4.7338	3.3117	1.49745	3.579
3.04312	5.76981	7.71202	1.8962	2.616
3.15642	2.42328	7.58607	1.34217	5.993
2.8486	6.18799	2.43959	1.90793	2.927
9.35596	3.1489	1.95303	2.40018	2.687
5.3102	2.35398	9.8911	2.27606	3.111
2.67389	3.91156	5.09478	2.45811	2.736
0.763759	3.14505	7.65336	2.20034	2.002
2.34426	1.92278	2.79177	0.70381	3.818
4.8735	3.72585	3.71961	2.13215	4.161
4.87442	4.44102	4.70905	2.65354	1.518
2.55014	6.09614	5.24273	4.65424	8.366
1.64393	7.29109	3.10179	2.54262	2.142
1.8632	4.94262	3.02717	4.46999	2.001
2.00015	5.19213	2.0986	5.17893	2.805
1.08569	2.23738	3.77993	2.0172	1.406
3.03084	3.05595	3.1093	1.46794	2.211
3.7066	2.46526	3.93136	0.942324	10.577
4.38529	4.5919	1.3935	3.51446	4.973
0.274631	5.68969	4.69475	4.01734	1.305
1.34932	3.3491	8.52253	11.557	4.123
1.97118	4.48246	7.28706	6.73578	4.46
1.62175	4.51234	3.36212	4.39812	3.408
3.65343	4.06373	3.27045	3.85198	3.112
1.37205	5.84754		6.78345	1.947
2.37103	8.15459	0.591244	1.15059	1.873
1.42467	5.3201	0.687126	0.774026	6.653
4.66964	1.80747	0.35053	3.0235	4.325
1.18249	3.37862	0.359146	1.07304	1.634
3.83255	2.60386	0.497195	13.4815	1.763
5.19781	2.65647	0.453562	4.64984	5.846
5.17911	1.77153	0.631577	8.82631	9.36
5.01082	6.44612	0.668427	9.67587	7.215
1.50937	2.36809	0.492428	0.664943	4.664
2.52044	6.27745	1.13171		1.657
2.23408	1.9457	1.42229	2.56334	4.05
7.24141	1.46794	0.924541	4.30114	6.113
3.0983	3.28017	0.401129	3.51758	1.955
9.69915	3.2226	1.14894	1.71672	3.117
6.88758	4.6942	0.490962	3.59311	2.296
2.52631	7.22363	0.552011	2.24618	3.128
3.40245	0	1.34474	2.54977	6.325
2.97657	3.73593	0.577311	2.85814	2.936
2.39303	1.35867	1.47032	2.67646	1.997
3.08877	5.06307	1.36545	1.59535
5.33073	2.75364	1.16012	1.11851	4.067
2.67187	2.83632	0.384629	5.12338	6.867
1.40945	1.67272	0.913174	4.45239	11.856
2.79526	1.73413	0.583361	1.31284	6.653
1.62413	4.54827	2.21171	3.74106	6.678
5.72746	2.39486	1.49892	3.81531	7.042
3.84391	1.94148		5.1166	1.882
0.458145	3.19657	2.87574	1.77447	3.273
1.37572	3.08144	1.43585	2.33216	2.264
0.518645	3.87654	2.25058	2.62347	5.815
0.947457	5.91959	1.2076	2.18898	10.371
0.367763	9.6645	1.94588	3.81843	4.149
0.296814	3.49888	4.37979	2.58241	5.314
2.1602	3.59806	1.96256	1.12877	1.993
0	2.58002	3.15147	1.5387	5.532
1.23895	2.36571	4.29839	2.26946	10.091
14.1882	4.91915	3.51795	1.67492	6.794
3.69798	6.75412	1.27709	4.24156	4.451
10.8026	8.062	0.733693	2.86584	8.063
4.26832	3.38173	0.855975	3.24607	4.869
7.24599	8.91596	3.59825	1.6531	11.997
11.6164	2.91919	11.2412	2.82642	2.989
3.31078	4.78404	6.16269	2.27111	5.892
25.93	4.43442	2.51402	3.74986	16.238
5.46126	3.94878	4.77707	5.68639	16.236
14.3077	8.77516	1.67437	2.86932	11.91
5.01577	2.78462	1.993	0.500678	6.677
2.99857	5.46108	2.25754	0.862941	5.521
4.24211	6.40157	2.98555	4.29766	12.216
3.91669	3.53115	3.23543	2.24361
2.18329	2.84494	4.97525	11.9627	5.29
18.5007	6.01272	13.0336		3.357
3.92329	3.55333	0.828658	1.63898	2.446
1.38617	5.50104	5.68841	5.85451	3.085
3.20958	2.36021	8.68973	1.56363	4.43
2.65537	0	3.26678	1.67217	3.155
1.41404	1.9292	6.75668	3.18575	3.223
7.22583	1.62615	4.64159	2.57507	5.68
7.62292	1.91416	8.02442	2.58094	3.752
2.07183	1.67858	8.63895	0.701426	4.322
0.689143	2.9333	4.19022	2.77307	3.854
1.92975	2.58992	15.9398	6.09559	2.655
0.865875	2.96282	14.4313	2.42584	3.082
6.44484	1.95321	0.857991	2.81982	7.711
10.9702	1.96403	9.37887	4.03714	7.945
4.05181	2.99692		2.26084	5.955
2.60184	3.13864	0.970924	1.64998	3.86
2.90965	2.9575	0.562094	0.427529	7.316
0.703626	3.31097	0.929307	2.49239	1.447
7.05735	2.77601	0.410296	1.75302	8.206
3.20903	2.58681	0.65266	1.8247	3.002
0.714626	3.10765	0.480695	0.926007	2.232
3.81146	1.83295	1.10622	1.15994	3.81
4.27877	2.86565	1.77135	2.76519	3.338
2.37909	2.50669	0.70161	4.32204	4.219
8.76985	3.74326	0.285997	3.12085	6.248
5.1243	3.25835	1.07982	3.0301	3.706
1.927	2.77106	1.04719	4.98258	3.313
1.4111	3.22828	1.03161	0.740843	11.632
0.732959	3.13479	1.25875	1.35005	6.391
0.733876	4.7635	0.763392	2.64382	3.758
4.49162	2.11326	1.21714	4.79999	12.247
1.95651	1.00887	2.64511	3.10215	2.716
2.20823	2.50486	1.9094	4.68082	7.114
1.06094	6.33355	1.03454	3.53371	3.604
6.78932	4.11708	0.773476	2.94119	11.6
0	1.212	0.583911	3.39567	6.843
9.15796	2.19026	1.00979	5.13952	3.433
4.82822	2.55711	4.15833	3.91284	3.601
0.580061	6.27214		3.04789	3.245
4.02614	2.07476	1.05947	2.69882	4.085
2.83284	1.94496	1.56473	6.94881	4.195
2.39999	2.58846	1.65072	2.82147	6.464
2.33491	1.6344	1.93433	10.0621	2.84
5.1034	5.1859	1.08917	7.64401	8.173
3.14359	3.3854	0.913174	15.504	2.013
8.20922	2.21318	1.39534	3.43637	5.147
0.549811	2.69772	1.5585	4.04924	5.797
1.00869	2.98665	0.437429	5.11293
5.28801	3.23268	1.02904		3.266
3.81366	3.70275	1.12987	2.8497	1.456
4.77982	3.54435	0.66366	3.63436	1.696
3.76618	2.09511	1.05397	3.88681	4.04
2.88509	1.2362	0.948924	1.79005	5.959
4.49126	5.06747	3.2655	1.7521	3.375
6.05031	2.57947	2.73934	1.85715	3.727
1.84981	5.2365	2.79324	3.35662	2.27
2.59616	4.01129	3.11645	5.72966	3.784
2.24599	2.73457	1.57922	1.96348	2.241
6.8577	1.57427	1.56235	3.30308	6.279
9.45844	2.65537	2.18494	4.92593	3.299
2.56646	0	1.91398	4.28574	10.246
1.37444	3.29025	0.649544	1.3913	1.761
1.40395	3.22535		1.19935	2.155
2.69461	6.86998	1.25399	3.63235	3.829
1.66263	3.49118	2.12775	3.0477	10.431
1.75082	1.81938	5.97184	2.33033	5.269
3.30528	3.21802	1.08459	1.31522	1.906
2.73182	2.44454	1.57005	5.2915	2.726
0.751842	3.38962	1.64833	1.7763	9.674
2.74961	3.0895	1.9226	1.88281	10.125
1.02097	2.17119	1.07854	4.73729	5.268
3.64683	2.95824	0.934257	4.21424	14.236
4.63334	2.38753	1.40212	4.84417	6.269
1.50258	1.97448	2.98702	2.69699	4.814
4.62472	2.11656	1.17919	6.21567	6.235
4.14421	2.48836	1.73615	6.13684	3.88
2.29714	3.61896	0.974774	7.35838	4.004
2.79196	2.94742		4.52682	3.304
2.56297	1.52733	2.55142	2.28413	15.671
1.90665	7.25626	4.34459	8.80798	8.768
5.11367	7.05185	2.74099	5.53313	9.39
1.56583	6.38397	1.59223	11.1491	12.317
1.54273	5.88769	3.12855	6.36417	13.402
8.40373	8.23378	1.45529		15.628
2.10685	2.78004	1.74788	3.23562	12.038
3.37605	3.3205	3.1478	1.63018	11.634
2.33729	8.43857	2.55876	1.597	7.582
0.596927	3.06017	3.33553	2.14736	9.151
0	2.61797	4.09838	5.43725	4.469
1.76072	2.34059	5.71426	1.91856	15.11
1.62817	3.3337	3.94584	3.8287	10.969
10.1446	2.86639	3.17695	4.53104	12.157
9.41939	5.83782	4.03293	1.80343
7.63649	12.7049	4.06116	2.69131	5.813
4.8207	7.38258	3.66535	2.12225	2.736
1.33007	2.33619	5.64093	2.94669	3.348
1.77263	2.47516	2.57067	6.34107	4.901
2.99967	7.04286	4.00066	3.0411	4.937
4.56605	3.22278	5.35511	2.40934	2.537
4.16859	2.71184	2.16295	2.44711	4.763
1.26609	0	8.82393	1.33007	1.704
1.55978	1.42045	2.9212	2.0381	3.08
2.99289	1.46372	15.4642	2.13233	3.395
3.91119	2.49148	5.13292	5.20698	2.189
3.81861	1.87016	1.96513	4.20471	2.514
2.04855	1.29047	4.46834	2.26671	3.442
0.521211	1.18945	1.92278	2.0282	7.376
2.8387	3.37458	1.56235	10.5406	2.819
1.22777	6.29579	3.39677	6.06406	1.942
2.07843	4.04888	2.10098	1.52568	2.347
6.29945	3.14139	1.03472	5.26803	4.659
2.58424	6.64778	2.63136	15.5064	1.907
3.59733	2.19668	2.44253	11.8823	3.683
3.60063	4.30646	8.93429	17.5654	3.336
1.64082	4.31837	6.49507	4.26282	3.465
1.56803	0.960474	3.41308		6.052
1.17552	0.917941	2.36571	0.799875	8.769
1.27452	1.65053	11.538	2.56022	5.784
5.16298	1.89748	5.67668	3.13662	3.329
8.1379	2.41558	2.17834	1.39534	3.969
8.128	5.03062	7.98464	5.19488	4.036
1.89455	4.13083	1.67968	2.74576	13.703
2.65684	0.458145	2.9135	2.29164	15.407
1.77355	2.51219	1.11979	5.55311	9.958
1.10109	1.94405	2.02911	2.25663	6.135
1.9897	0.768892	4.14494	7.83137	25.782
1.95065	2.54922	6.33979	5.16647	10.929
1.13061	3.1962	2.81047	2.23151	11.076
3.41877	3.14854	4.31764	1.54805	4.2
2.78316	2.9311	2.18751	8.41235	8.438
2.08411	3.77535	7.9421	1.62322	5.186
4.42471	2.33564	3.02424	2.48928	6.29
2.40788	0.488578	5.62516	5.10835	5.115
8.68368	1.73267	7.97052	2.51292
3.11205	0.833975	3.71448	2.8541	2.065
1.81975	2.94852		2.42474	8.883
0	4.63517	0.71151	4.84013	2.163
11.3405	3.59916	0.923441	4.31691	10.557
4.79944	0.642027	3.22333	6.7598	3.725
4.23936	1.65053	2.65244	2.63796	4.682
0.763392	4.28061	1.06112	3.6681	3.704
5.14337	2.68434	2.15433	2.23371	3.616
4.22414	2.23756	0.807392	6.96605	3.938
2.74704	6.99336	1.9171	0.789792	3.162
8.68551	3.83658	1.50845	16.2549	7.549
2.17871	6.18359	1.14711		3.355
5.45943	4.50922	0.402229	3.2864	9.42
6.17992	2.54886	1.30349	8.70311	3.517
0.988157	0.488212	0.518278	5.03612	3.953
15.5414	0.672827	0.584644	16.0226	5.203
1.57482	3.32857	2.88435	11.5061	14.643
5.18003	9.96462	1.06167	5.47171	3.25
12.283	3.45983	1.90591	12.0702	9.188
1.46665	6.67015	0.842225	5.56613	4.92
				7.06
				3.709
				6.648
				3.906
				7.295
				5.118
				10.695
				5.557
				11.799
				10.962
				6.673
				7.544
				2.072
				8.502
				11.604
				5.435
				3.48
				3.287
				2.754
				2.457
				3.346
				3.968
				3.93
				3.104
				3.002
				1.875
				2.545
				8.283
				10.289
				6.798
				4.457
				9.93
				5.048
				8.313
				1.756
				1.653
				2.878
				7.645
				4.686
				6.608
				3.208
				5.574
				5.478
				4.706
				3.822
				3.444
				5.443
				2.178
				5.552
				9.699
				11.951
				11.192
				4.971
				2.82
				7.874
				9.64
				5.975
				5.449
				2.479
				13.051
				2.88
				5.011
				6.576
				5.352
				7.748
				5.355
				4.368
				5.325
				2.895
				11.16
				5.908
				6.479
				4.799
				7.684
				11.61
				5.966
				10.904
				1.853
				12.877
				3.081
				27.377
				7.903
				8.519
				29.112
				8.975
				14.537
				11.091
