# Supplementary material for: A MEC-2/stomatin condensate liquid-to-solid phase transition controls neuronal mechanotransduction during touch sensing
Source: Nat Cell Biol. 2023 Oct 19;25(11):1590–9. doi: 10.1038/s41556-023-01247-0 (PMC10635833; doi:10.1038/s41556-023-01247-0)
Supplement: Supplementary file 24 — Statistical source file for all panels containing relevant numerical data. [file 41556_2023_1247_MOESM24_ESM.xlsx]

## Sheet: Extended Data Fig. 7b
Tc
	mean	std
WT	34.2097	0.776921
R385H	35.2239	2.03351
WT-PtoA	32.0183	2.35847
R385H-PtoA	37.5927	1.13395

## Sheet: Extended Data Fig. 7d
MEC-2 WT_SH3			MEC-2 R385H_SH3
MEC-2 residue number	CSP		MEC-2 R385H residue	CSP
410	0.059		374	0.007
427	0.058		375	0.011
429	0.054		376	0.012
447	0.053		379	0.011
374	0.017		380	0.019
375	0.023		394	0.008
376	0.01		395	0.014
379	0.013		396	0.035
380	0.019		397	0.036
394	0.012		398	0.02
396	0.038		400	0.005
397	0.035		401	0.007
398	0.037		402	0.01
400	0.042		403	0.025
401	0.023		404	0.015
402	0.013		405	0.013
403	0.004		409	0.042
404	0.026		410	0.042
405	0.028		418	0.012
409	0.011		419	0.011
418	0.011		420	0.018
419	0.006		424	0.013
420	0.011		425	0.009
422	0.013		426	0.022
424	0.011		429	0.031
425	0.015		431	0.018
426	0.032		432	0.016
431	0.037		434	0.012
432	0.009		437	0.011
434	0.009		438	0.014
437	0.036		439	0.008
438	0.006		440	0.018
439	0.042		443	0.02
440	0.012		445	0.008
445	0.013		446	0.014
446	0.025		448	0.028
448	0.028		451	0.009
450	0.034		452	0.002
451	0.035		453	0.01
452	0.018		454	0.012
453	0.015		455	0.032
454	0.023		456	0.017
455	0.034		457	0.006
456	0.037		458	0.004
457	0.026		461	0.01
458	0.019		462	0.009
461	0.004		463	0.011
462	0.006		465	0.014
463	0.007		466	0.003
465	0.002		467	0.021
466	0.013		468	0.027
467	0.008		469	0.022
468	0.02		470	0.027
469	0.009		471	0.013
470	0.018		472	0.01
471	0.005		473	0.019
472	0.013		474	0.011
474	0.024		475	0.009
475	0.012		478	0.013
478	0.014		480	0.012
479	0.022		481	0.01
480	0.033		372	1
481	0.005		378	1
372	1		393	1
378	1		399	0.026
393	1		407	1
399	0.02		417	1
407	1		421	0.042
417	1		428	1
421	0.048		430	0.019
428	1		433	1
430	0.046		436	1
433	1		441	1
436	1		444	1
441	1		449	1
444	1		460	1
449	1		464	1
460	1		476	1
464	1
476	1

## Sheet: Extended Data Fig. 7e
UNC-89 SH3 50 uM													UNC-89 SH3 50 uM ; MEC-2 WT 440 uM													UNC-89 SH3 50 uM ; MEC-2 R385H 440 uM
	#	Assign F1	Assign F2	Pos F1	Pos F2	LW F1 (Hz)	LW F2 (Hz)	Height	Volume	Merit				#	Assign F1	Assign F2	Pos F1	Pos F2	LW F1 (Hz)	LW F2 (Hz)	Height	Volume	Merit				#	Assign F1	Assign F2	Pos F1	Pos F2	LW F1 (Hz)	LW F2 (Hz)	Height	Volume	Merit
34	35	A.61.GLU.H	A.61.GLU.N	8.55539	121.411	19.1485	9.4386	19201246	3.78753e+09	1			34	35	A.61.GLU.H	A.61.GLU.N	8.55425	121.376	18.5387	9.39184	16425605	3.1213e+09	1			34	35	A.61.GLU.H	A.61.GLU.N	8.55424	121.373	19.0599	9.52034	20627932	4.08519e+09	1
16	17	A.62.SER.H	A.62.SER.N	8.02594	117.988	21.5796	10.6425	10931822	2.74007e+09	1			16	17	A.62.SER.H	A.62.SER.N	8.02487	117.989	19.66	10.045	10383559	2.23803e+09	1			16	17	A.62.SER.H	A.62.SER.N	8.02585	117.987	20.0246	9.42499	14389582	2.96399e+09	1
49	50	A.63.ARG.H	A.63.ARG.N	7.9676	123.659	20.2315	10.2912	10698337	2.43106e+09	1			49	50	A.63.ARG.H	A.63.ARG.N	7.96877	123.65	23.6471	9.51047	9958927	2.44442e+09	1			49	50	A.63.ARG.H	A.63.ARG.N	7.97033	123.653	23.7429	9.25397	12742943	3.05573e+09	1
14	15	A.64.SER.H	A.64.SER.N	7.92636	117.752	25.2132	10.9691	8582699	2.59062e+09	1			14	15	A.64.SER.H	A.64.SER.N	7.92585	117.688	23.0328	14.0654	7256912	2.56588e+09	1			14	15	A.64.SER.H	A.64.SER.N	7.92137	117.7	22.4813	10.3937	10550206	2.69053e+09	1
48	49	A.65.TYR.H	A.65.TYR.N	7.89249	123.249	20.5004	10.1211	17315356	3.92107e+09	1			48	49	A.65.TYR.H	A.65.TYR.N	7.89426	123.273	22.5699	9.77012	14829442	3.56893e+09	1			48	49	A.65.TYR.H	A.65.TYR.N	7.89223	123.264	21.6043	9.02013	21064716	4.48015e+09	1
26	27	A.67.VAL.H	A.67.VAL.N	7.73187	119.328	24.028	9.43046	15347062	3.79541e+09	1			26	27	A.67.VAL.H	A.67.VAL.N	7.7292	119.327	22.2179	10.2716	11582741	2.88492e+09	1			26	27	A.67.VAL.H	A.67.VAL.N	7.72798	119.31	20.4961	10.0786	15123051	3.40953e+09	1
51	52	A.68.TYR.H	A.68.TYR.N	8.58939	124.742	21.4595	10.5876	10420052	2.58387e+09	1			51	52	A.68.TYR.H	A.68.TYR.N	8.58865	124.746	24.6669	9.10153	9240077	2.26406e+09	1			51	52	A.68.TYR.H	A.68.TYR.N	8.58752	124.734	23.5465	8.98201	12951596	2.98956e+09	1
15	16	A.69.ILE.H	A.69.ILE.N	8.52182	117.965	24.5257	9.41869	9860491	2.48596e+09	1			15	16	A.69.ILE.H	A.69.ILE.N	8.53622	117.96	25.6257	10.1504	7.79586e+06	2.21313e+09	1			15	16	A.69.ILE.H	A.69.ILE.N	8.53489	117.979	26.0054	10.5227	10606489	3.16772e+09	1
58	59	A.70.ALA.H	A.70.ALA.N	8.63314	129.023	22.1053	9.94858	13579943	3.25942e+09	1			58	59	A.70.ALA.H	A.70.ALA.N	8.63148	128.999	20.7838	10.4743	9806833	2.33004e+09	1			58	59	A.70.ALA.H	A.70.ALA.N	8.63154	129.019	22.6647	10.3929	12656750	3.25379e+09	1
41	42	A.71.ILE.H	A.71.ILE.N	8.83079	122.591	21.3877	10.4876	10164423	2.48832e+09	1			41	42	A.71.ILE.H	A.71.ILE.N	8.83164	122.554	27.8723	10.0585	8864781	2.71241e+09	1			41	42	A.71.ILE.H	A.71.ILE.N	8.8262	122.584	23.9706	10.7386	8907512	2.50246e+09	1
5	6	A.72.GLN.H	A.72.GLN.N	7.11186	115.346	21.0679	9.58939	18338632	4.04354e+09	1			5	6	A.72.GLN.H	A.72.GLN.N	7.11146	115.353	21.7959	10.4254	11721327	2.90687e+09	1			5	6	A.72.GLN.H	A.72.GLN.N	7.11186	115.357	23.6042	10.3333	15298467	4.07249e+09	1
20	21	A.73.ASP.H	A.73.ASP.N	8.24196	118.48	20.6537	9.53975	16308940	3.50707e+09	1			20	21	A.73.ASP.H	A.73.ASP.N	8.24533	118.495	21.8931	9.59446	12796689	2.93366e+09	1			20	21	A.73.ASP.H	A.73.ASP.N	8.24598	118.511	20.1679	9.93059	16008293	3.49917e+09	1
36	37	A.74.TYR.H	A.74.TYR.N	8.49713	121.778	21.7841	9.61953	12065578	2.75947e+09	1			36	37	A.74.TYR.H	A.74.TYR.N	8.50136	121.8	19.9435	10.2206	8587753	1.91048e+09	1			36	37	A.74.TYR.H	A.74.TYR.N	8.4947	121.793	19.3389	10.0311	11367692	2.40677e+09	1
54	55	A.75.THR.H	A.75.THR.N	7.99566	125.297	22.4508	10.0018	10896049	2.67033e+09	1			54	55	A.75.THR.H	A.75.THR.N	7.99318	125.281	23.0174	9.89561	9361023	2.32705e+09	1			54	55	A.75.THR.H	A.75.THR.N	7.99345	125.28	20.9766	8.54863	13059433	2.55587e+09	1
42	43	A.77.ASP.H	A.77.ASP.N	8.54634	122.598	20.3781	9.00168	18629408	3.72967e+09	1			42	43	A.77.ASP.H	A.77.ASP.N	8.54823	122.61	19.5367	9.67353	15419352	3.18044e+09	1			42	43	A.77.ASP.H	A.77.ASP.N	8.54537	122.627	23.3925	9.78697	17189576	4.2951e+09	1
52	53	A.78.LYS.H	A.78.LYS.N	8.44683	124.791	19.3406	10.0514	14159635	3.00422e+09	1			52	53	A.78.LYS.H	A.78.LYS.N	8.44792	124.782	20.6993	9.51923	12963739	2.78787e+09	1			52	53	A.78.LYS.H	A.78.LYS.N	8.44802	124.783	20.4886	9.91046	14366558	3.18377e+09	1
10	11	A.79.GLU.H	A.79.GLU.N	8.37498	116.277	22.1431	9.97658	19965970	4.81386e+09	1			10	11	A.79.GLU.H	A.79.GLU.N	8.37721	116.269	21.06	11.3172	15846548	4.12209e+09	1			10	11	A.79.GLU.H	A.79.GLU.N	8.37645	116.268	20.1978	10.5938	20285848	4.7373e+09	1
38	39	A.80.ASP.H	A.80.ASP.N	7.3171	121.811	20.259	9.10518	17984158	3.62059e+09	1			38	39	A.80.ASP.H	A.80.ASP.N	7.31773	121.813	20.636	9.20212	14428827	2.9904e+09	1			38	39	A.80.ASP.H	A.80.ASP.N	7.31799	121.798	22.09	9.29916	18564178	4.16197e+09	1
25	26	A.81.VAL.H	A.81.VAL.N	7.48645	119.099	24.0401	13.4874	3.78701e+06	1.34012e+09	1			25	26	A.81.VAL.H	A.81.VAL.N	7.47934	119.139	28.9881	12.6258	3.78302e+06	1.51112e+09	1			25	26	A.81.VAL.H	A.81.VAL.N	7.48199	119.115	22.4833	10.1464	3805462	1.49286e+09	1
27	28	A.82.GLU.H	A.82.GLU.N	8.3617	119.501	24.4239	13.5383	5.72267e+06	2.06519e+09	1			27	28	A.82.GLU.H	A.82.GLU.N	8.36924	119.555	19.6094	11.224	5.33184e+06	1.28077e+09	1			27	28	A.82.GLU.H	A.82.GLU.N	8.36835	119.544	26.0425	11.3828	6.37481e+06	2.06245e+09	1
46	47	A.83.ALA.H	A.83.ALA.N	7.13405	123.137	21.4747	9.96813	9788252	2.2868e+09	1			46	47	A.83.ALA.H	A.83.ALA.N	7.13077	123.118	21.2278	12.9795	7078944	2.12871e+09	1			46	47	A.83.ALA.H	A.83.ALA.N	7.13402	123.147	21.1248	9.87491	10269717	2.33812e+09	1
3	4	A.84.ILE.H	A.84.ILE.N	6.49234	112.304	21.2772	9.90688	9073706	2.08747e+09	1			3	4	A.84.ILE.H	A.84.ILE.N	6.48847	112.312	23.3143	12.811	6.04523e+06	1.97061e+09	1			3	4	A.84.ILE.H	A.84.ILE.N	6.48778	112.274	23.5268	13.5894	7125175	2.48623e+09	1
4	5	A.86.LEU.H	A.86.LEU.N	8.28395	115.489	22.4164	10.41	11541401	2.93941e+09	1			4	5	A.86.LEU.H	A.86.LEU.N	8.28629	115.531	22.7688	9.92074	8731024	2.15245e+09	1			4	5	A.86.LEU.H	A.86.LEU.N	8.28604	115.526	21.8368	11.1601	10180310	2.70771e+09	1
43	44	A.87.GLU.H	A.87.GLU.N	8.24994	122.447	21.2521	9.84575	15077010	3.4431e+09	1			43	44	A.87.GLU.H	A.87.GLU.N	8.25354	122.442	23.2972	10.3038	10075403	2.63966e+09	1			43	44	A.87.GLU.H	A.87.GLU.N	8.25023	122.423	27.435	9.72844	16307220	4.7502e+09	1
39	40	A.88.GLN.H	A.88.GLN.N	8.87625	122.356	19.9202	10.3552	14262174	3.21086e+09	1			39	40	A.88.GLN.H	A.88.GLN.N	8.87577	122.363	20.2065	10.4624	10675535	2.46317e+09	1			39	40	A.88.GLN.H	A.88.GLN.N	8.87701	122.367	19.6325	10.6972	13128513	3.00917e+09	1
6	7	A.89.GLY.H	A.89.GLY.N	8.74549	115.901	22.6718	9.48833	10832336	2.5432e+09	1			6	7	A.89.GLY.H	A.89.GLY.N	8.74823	115.913	23.9312	10.2384	8.08225e+06	2.16128e+09	1			6	7	A.89.GLY.H	A.89.GLY.N	8.74708	115.909	25.3417	9.85883	10181833	2.77633e+09	1
44	45	A.90.GLN.H	A.90.GLN.N	8.05786	122.459	19.1119	9.32823	17923496	3.48747e+09	1			44	45	A.90.GLN.H	A.90.GLN.N	8.0574	122.451	22.8852	9.30369	14021460	3.25826e+09	1			44	45	A.90.GLN.H	A.90.GLN.N	8.05977	122.449	21.0748	9.33716	17298528	3.71511e+09	1
55	56	A.91.ILE.H	A.91.ILE.N	8.14548	125.586	20.9002	9.98787	15671611	3.57044e+09	1			55	56	A.91.ILE.H	A.91.ILE.N	8.14325	125.568	21.6804	9.76741	11216928	2.59242e+09	1			55	56	A.91.ILE.H	A.91.ILE.N	8.14573	125.57	21.9872	10.4263	13575110	3.39647e+09	1
23	24	A.92.VAL.H	A.92.VAL.N	8.84525	118.654	23.1373	9.72775	13841260	3.40004e+09	1			23	24	A.92.VAL.H	A.92.VAL.N	8.84265	118.681	29.4818	10.6047	10080072	3.43955e+09	1			23	24	A.92.VAL.H	A.92.VAL.N	8.84331	118.685	22.3676	9.93475	13613599	3.30166e+09	1
17	18	A.93.GLU.H	A.93.GLU.N	8.59839	118.081	20.7758	10.3867	12697000	2.99033e+09	1			17	18	A.93.GLU.H	A.93.GLU.N	8.59641	118.079	18.8274	11.1507	8826912	2.02247e+09	1			17	18	A.93.GLU.H	A.93.GLU.N	8.59855	118.076	26.4783	10.9892	11831504	3.75734e+09	1
40	41	A.94.VAL.H	A.94.VAL.N	8.31445	122.27	26.9164	9.80857	13189024	3.80031e+09	1			40	41	A.94.VAL.H	A.94.VAL.N	8.31227	122.281	24.6207	10.6748	9687550	2.77882e+09	1			40	41	A.94.VAL.H	A.94.VAL.N	8.311	122.278	23.4852	12.0602	11337268	3.50463e+09	1
59	60	A.95.LEU.H	A.95.LEU.N	8.17266	129.6	24.2315	10.1325	9154208	2.45301e+09	1			59	60	A.95.LEU.H	A.95.LEU.N	8.16684	129.568	21.2658	9.23827	7333666	1.57245e+09	1			59	60	A.95.LEU.H	A.95.LEU.N	8.16815	129.585	23.9129	9.5752	8007577	2.00108e+09	1
11	12	A.96.ASP.H	A.96.ASP.N	6.96301	116.37	21.532	10.6261	12390763	3.09414e+09	1			11	12	A.96.ASP.H	A.96.ASP.N	6.9595	116.371	22.1082	8.83221	11262158	2.40009e+09	1			11	12	A.96.ASP.H	A.96.ASP.N	6.95987	116.34	25.3724	10.1969	11282421	3.18578e+09	1
53	54	A.97.LYS.H	A.97.LYS.N	8.53751	125.513	20.8666	9.12728	6.97972e+06	1.45083e+09	1			53	54	A.97.LYS.H	A.97.LYS.N	8.54035	125.526	22.804	10.2666	5170195	1.32107e+09	1			53	54	A.97.LYS.H	A.97.LYS.N	8.54504	125.489	25.8907	12.4644	6478093	1.55023e+09	1
45	46	A.98.LYS.H	A.98.LYS.N	8.16104	122.995	22.3711	9.25182	11279681	2.54798e+09	1			45	46	A.98.LYS.H	A.98.LYS.N	8.15803	122.974	21.4998	11.6184	8143157	2.22003e+09	1			45	46	A.98.LYS.H	A.98.LYS.N	8.1593	122.976	20.5626	11.9986	9508379	2.56035e+09	1
19	20	A.99.ASN.H	A.99.ASN.N	8.66309	118.389	26.1852	12.086	7.64871e+06	2.64187e+09	1			19	20	A.99.ASN.H	A.99.ASN.N	8.66558	118.429	25.1144	9.70507	6832123	1.81744e+09	1			19	20	A.99.ASN.H	A.99.ASN.N	8.66529	118.434	23.9202	9.63947	9353358	2.3538e+09	1
13	14	A.100.SER.H	A.100.SER.N	8.35185	116.606	19.3415	13.3115	6.87518e+06	1.9319e+09	1			13	14	A.100.SER.H	A.100.SER.N	8.35558	116.648	18.0347	10.7983	6871475	1.46049e+09	1			13	14	A.100.SER.H	A.100.SER.N	8.3501	116.635	19.9031	12.1806	7319064	1.93655e+09	1
18	19	A.101.VAL.H	A.101.VAL.N	7.71776	118.118	19.9682	9.80391	14474911	3.0927e+09	1			18	19	A.101.VAL.H	A.101.VAL.N	7.7203	118.149	20.9819	9.45102	12144502	2.62837e+09	1			18	19	A.101.VAL.H	A.101.VAL.N	7.72211	118.148	21.8084	8.58174	18660020	3.81149e+09	1
29	30	A.102.ARG.H	A.102.ARG.N	7.48751	120.557	20.3735	9.47079	12752587	2.68555e+09	1			29	30	A.102.ARG.H	A.102.ARG.N	7.4881	120.5	20.6142	10.1433	10037783	2.29069e+09	1			29	30	A.102.ARG.H	A.102.ARG.N	7.48934	120.51	21.3097	8.80623	14583392	2.98682e+09	1
57	58	A.103.TRP.H	A.103.TRP.N	9.15444	126.412	21.7814	13.9711	5.81868e+06	1.93253e+09	1			57	58	A.103.TRP.H	A.103.TRP.N	9.14557	126.408	15.5315	9.56781	5.11678e+06	8.29864e+08	1			57	58	A.103.TRP.H	A.103.TRP.N	9.14877	126.412	20.187	9.83631	7278858	1.57743e+09	1
56	57	A.104.LEU.H	A.104.LEU.N	8.17658	125.878	22.4177	11.3382	6533551	1.81246e+09	1			56	57	A.104.LEU.H	A.104.LEU.N	8.1721	125.905	22.5286	11.4054	5.30455e+06	1.48756e+09	1			56	57	A.104.LEU.H	A.104.LEU.N	8.17337	125.918	19.9182	11.0317	6.76869e+06	1.62324e+09	1
32	33	A.105.VAL.H	A.105.VAL.N	8.52715	120.657	21.2914	10.6034	8540686	2.10439e+09	1			32	33	A.105.VAL.H	A.105.VAL.N	8.51595	120.697	19.4378	10.9698	7930580	1.84559e+09	1			32	33	A.105.VAL.H	A.105.VAL.N	8.52151	120.728	18.2438	13.9066	8.21653e+06	2.27515e+09	1
31	32	A.106.ARG.H	A.106.ARG.N	8.74026	120.511	20.152	10.3573	10567161	2.40717e+09	1			31	32	A.106.ARG.H	A.106.ARG.N	8.73518	120.489	24.5848	9.76019	8286391	2.17007e+09	1			31	32	A.106.ARG.H	A.106.ARG.N	8.73777	120.482	23.2382	8.7194	12810670	2.83298e+09	1
12	13	A.107.THR.H	A.107.THR.N	9.01116	116.59	19.5367	10.3726	10131575	2.24079e+09	1			12	13	A.107.THR.H	A.107.THR.N	9.01464	116.577	22.9862	13.7883	6.68492e+06	2.31238e+09	1			12	13	A.107.THR.H	A.107.THR.N	9.01181	116.608	22.7589	10.4046	10609647	2.74197e+09	1
22	23	A.108.LYS.H	A.108.LYS.N	8.32859	118.584	24.6649	11.7284	9099593	2.87293e+09	1			22	23	A.108.LYS.H	A.108.LYS.N	8.32343	118.595	23.0328	10.764	7123965	1.92764e+09	1			22	23	A.108.LYS.H	A.108.LYS.N	8.32597	118.614	24.6317	10.3163	10219022	2.83407e+09	1
47	48	A.109.ALA.H	A.109.ALA.N	6.7488	122.84	19.3649	10.1161	15726340	3.36231e+09	1			47	48	A.109.ALA.H	A.109.ALA.N	6.75123	122.86	20.3985	9.65475	15292654	3.28704e+09	1			47	48	A.109.ALA.H	A.109.ALA.N	6.75126	122.842	21.5919	9.74898	18097580	4.1577e+09	1
21	22	A.110.ARG.H	A.110.ARG.N	7.94699	118.416	19.6194	10.4052	21681846	4.83078e+09	1			21	22	A.110.ARG.H	A.110.ARG.N	7.94591	118.397	20.656	9.24105	19843008	4.1339e+09	1			21	22	A.110.ARG.H	A.110.ARG.N	7.94658	118.4	21.8832	9.29132	23472618	5.20875e+09	1
33	34	A.113.ARG.H	A.113.ARG.N	7.60617	121.122	23.4582	10.1216	11276214	2.92208e+09	1			33	34	A.113.ARG.H	A.113.ARG.N	7.60624	121.153	25.0192	10.2655	9609716	2.6937e+09	1			33	34	A.113.ARG.H	A.113.ARG.N	7.60579	121.16	22.6749	10.1988	10976008	2.77028e+09	1
7	8	A.114.SER.H	A.114.SER.N	8.33694	115.815	24.2151	9.5877	13122850	3.32516e+09	1			7	8	A.114.SER.H	A.114.SER.N	8.3381	115.817	23.4209	10.5002	9490517	2.54726e+09	1			7	8	A.114.SER.H	A.114.SER.N	8.3365	115.817	25.0781	10.4172	12164134	3.46826e+09	1
0	1	A.115.GLY.H	A.115.GLY.N	8.26814	109.996	22.6148	9.68806	10095875	2.41411e+09	1			0	1	A.115.GLY.H	A.115.GLY.N	8.26927	109.959	20.6989	9.95968	7777405	1.74989e+09	1			0	1	A.115.GLY.H	A.115.GLY.N	8.26868	109.937	19.0016	10.9076	9719252	2.19854e+09	1
37	38	A.116.TRP.H	A.116.TRP.N	8.21982	121.64	19.3002	14.9275	4032707	1.26803e+09	1			37	38	A.116.TRP.H	A.116.TRP.N	8.21961	121.673	21.4532	9.09001	4.06055e+06	8.64221e+08	1			37	38	A.116.TRP.H	A.116.TRP.N	8.22869	121.672	23.8169	8.34721	4142516	1.5464e+09	1
35	36	A.117.VAL.H	A.117.VAL.N	9.26233	121.84	21.8496	9.32414	9800337	2.1791e+09	1			35	36	A.117.VAL.H	A.117.VAL.N	9.26005	121.905	22.3572	10.466	5497421	1.40391e+09	1			35	36	A.117.VAL.H	A.117.VAL.N	9.26161	121.868	24.9804	9.80198	8715519	2.32911e+09	1
1	2	A.119.GLY.H	A.119.GLY.N	7.1256	109.994	23.0292	10.2006	7006147	1.79625e+09	1			1	2	A.119.GLY.H	A.119.GLY.N	7.12959	110.066	25.1136	12.304	4.13061e+06	1.393e+09	1			1	2	A.119.GLY.H	A.119.GLY.N	7.12775	110.041	20.1696	10.6813	5.9218e+06	1.39239e+09	1
2	3	A.120.SER.H	A.120.SER.N	7.3777	112.867	19.929	11.1059	9314091	2.2499e+09	1			2	3	A.120.SER.H	A.120.SER.N	7.37834	112.87	20.2559	9.16413	9196612	1.86318e+09	1			2	3	A.120.SER.H	A.120.SER.N	7.37785	112.875	19.4406	9.18077	10243070	1.99528e+09	1
30	31	A.121.TYR.H	A.121.TYR.N	6.76208	120.294	20.5534	10.9427	7.97391e+06	1.95733e+09	1			30	31	A.121.TYR.H	A.121.TYR.N	6.76524	120.304	20.669	11.6186	5367705	1.40685e+09	1			30	31	A.121.TYR.H	A.121.TYR.N	6.76196	120.302	21.4409	10.943	7927264	2.02996e+09	1
9	10	A.122.PHE.H	A.122.PHE.N	6.84498	116.007	27.7467	12.9466	6.54408e+06	2.56565e+09	1			9	10	A.122.PHE.H	A.122.PHE.N	6.83854	116.055	19.7321	11.0335	5.60171e+06	1.33103e+09	1			9	10	A.122.PHE.H	A.122.PHE.N	6.83977	115.996	23.0481	10.0756	8052249	2.04084e+09	1
28	29	A.123.GLU.H	A.123.GLU.N	8.51214	120.33	22.6722	10.6534	9227992	2.43262e+09	1			28	29	A.123.GLU.H	A.123.GLU.N	8.51543	120.356	16.9513	10.1538	6738190	1.26578e+09	1			28	29	A.123.GLU.H	A.123.GLU.N	8.50993	120.332	21.3788	10.7391	7408196	1.8563e+09	1
24	25	A.124.THR.H	A.124.THR.N	8.38073	118.824	19.4957	10.4649	18453814	4.10907e+09	1			24	25	A.124.THR.H	A.124.THR.N	8.38293	118.8	20.3455	9.82422	15720642	3.42942e+09	1			24	25	A.124.THR.H	A.124.THR.N	8.38345	118.82	21.5059	10.3154	19634838	4.75396e+09	1
8	9	A.126.THR.H	A.126.THR.N	8.12898	115.851	19.3044	9.3272	23939552	4.70443e+09	1			8	9	A.126.THR.H	A.126.THR.N	8.12381	115.814	20.534	9.28762	21062606	4.38404e+09	1			8	9	A.126.THR.H	A.126.THR.N	8.12557	115.823	19.8744	9.30594	27120080	5.47431e+09	1
50	51	A.127.GLU.H	A.127.GLU.N	8.02001	123.864	20.2923	9.70844	30397402	6.53583e+09	1			50	51	A.127.GLU.H	A.127.GLU.N	8.02047	123.847	20.6231	10.2134	26021988	5.98203e+09	1			50	51	A.127.GLU.H	A.127.GLU.N	8.02015	123.846	19.6314	10.494	32264056	7.2543e+09	1
60	61	A.128.PHE.H	A.128.PHE.N	7.51698	126.082	19.957	9.63985	32604334	6.84582e+09	1			60	61	A.128.PHE.H	A.128.PHE.N	7.51581	126.064	20.5086	9.06773	31099486	6.31206e+09	1			60	61	A.128.PHE.H	A.128.PHE.N	7.51552	126.064	19.6027	9.02346	38779636	7.48646e+09	1

## Sheet: Extended Data Fig. 7g
FRAP 0 h				FRAP 24 h					t1/2 mean	t1/2 std
Time / s	Intensity mean	Intensity std		Time / s	Intensity mean	Intensity std		0 h	2.48909	0.705414
-4.461	1.00814	0.011129		-5.749	1.00488	0.006468		24 h	8.32188	1.23887
-4.36	1.00643	0.007746		-5.648	1.00214	0.006409
-4.26	1.00795	0.008543		-5.548	1.00298	0.004848
-4.16	1.00473	0.007453		-5.448	1.00376	0.005145
-4.06	1.00599	0.007287		-5.348	1.0024	0.006527
-3.96	1.00582	0.012187		-5.248	1.00435	0.007401
-3.86	1.00023	0.010283		-5.148	1.00066	0.004443
-3.76	1.0018	0.005831		-5.049	1.00263	0.005828
-3.66	1.00429	0.007655		-4.948	1.0022	0.003114
-3.56	0.998596	0.006286		-4.848	1.00163	0.003868
-3.46	0.998257	0.010481		-4.748	1.00049	0.006464
-3.36	0.998655	0.013693		-4.648	1.001	0.007956
-3.26	0.997282	0.008359		-4.548	0.998507	0.005155
-3.16	0.997064	0.007987		-4.448	1.00025	0.005627
-3.061	0.99667	0.012556		-4.349	1.00044	0.003611
-2.96	1.00126	0.008006		-4.248	0.99737	0.00445
-2.86	1.0037	0.007853		-4.148	0.999303	0.008222
-2.76	1.001	0.007669		-4.048	0.998769	0.005564
-2.66	1.00075	0.010627		-3.948	0.997258	0.005813
-2.56	0.994253	0.005788		-3.848	0.99684	0.006455
-2.46	0.996406	0.007676		-3.748	0.997997	0.006934
-2.361	0.989019	0.010749		-3.649	0.996493	0.005074
-2.26	0.994867	0.006943		-3.549	0.996075	0.004983
-2.161	0.993353	0.006804		-3.448	0.99394	0.00729
-2.06	0.99397	0.008334		-3.348	0.997316	0.007876
0	0.526359	0.033038		0	0.56385	0.065913
0.096	0.547465	0.036936		0.096	0.577596	0.063577
0.196	0.558536	0.038157		0.196	0.589246	0.063579
0.295	0.573882	0.039348		0.295	0.594929	0.062634
0.396	0.58674	0.041333		0.395	0.60258	0.062465
0.495	0.598175	0.041292		0.496	0.608855	0.061547
0.595	0.604785	0.038537		0.595	0.612079	0.059197
0.696	0.616113	0.039331		0.695	0.612279	0.059536
0.796	0.627401	0.043708		0.796	0.615554	0.056844
0.896	0.634612	0.042065		0.895	0.620001	0.059281
0.995	0.647008	0.044341		0.995	0.62326	0.056457
1.096	0.65109	0.045813		1.095	0.627169	0.054532
1.195	0.666395	0.048008		1.196	0.631635	0.05397
1.296	0.671508	0.050172		1.295	0.632514	0.056068
1.396	0.675012	0.05051		1.395	0.633008	0.051945
1.496	0.688295	0.045007		1.496	0.637387	0.054
1.596	0.695849	0.043737		1.595	0.641889	0.05236
1.696	0.694798	0.048903		1.695	0.642083	0.05262
1.796	0.708351	0.045331		1.795	0.645001	0.053154
1.896	0.714317	0.047286		1.895	0.64668	0.053593
1.996	0.71567	0.049799		1.996	0.649712	0.051917
2.096	0.719668	0.052424		2.095	0.652863	0.05261
2.196	0.725171	0.055253		2.196	0.653469	0.053942
2.296	0.732887	0.046732		2.295	0.655437	0.05288
2.396	0.741223	0.047793		2.395	0.66086	0.04894
2.496	0.743895	0.05434		2.495	0.661258	0.049533
2.595	0.750847	0.051415		2.595	0.664011	0.049079
2.696	0.75391	0.046807		2.695	0.664092	0.051921
2.796	0.75489	0.049087		2.796	0.67129	0.049794
2.896	0.762079	0.04946		2.895	0.671239	0.051108
2.996	0.768678	0.046686		2.995	0.672136	0.046743
3.096	0.771151	0.056437		3.096	0.670498	0.048382
3.195	0.771873	0.048331		3.195	0.679116	0.050027
3.295	0.778832	0.049518		3.295	0.67818	0.050604
3.396	0.781969	0.046406		3.395	0.682758	0.046717
3.496	0.792087	0.04802		3.496	0.683424	0.048022
3.596	0.789335	0.047087		3.596	0.685768	0.047917
3.696	0.795851	0.050121		3.695	0.686281	0.046313
3.796	0.800775	0.050627		3.796	0.687888	0.049168
3.895	0.799866	0.048829		3.895	0.692133	0.047904
3.995	0.803064	0.047598		3.995	0.688658	0.050076
4.096	0.806067	0.047541		4.095	0.690132	0.046571
4.196	0.807287	0.04778		4.196	0.695231	0.049534
4.296	0.814434	0.047362		4.296	0.697755	0.047082
4.396	0.817368	0.040465		4.395	0.698945	0.046657
4.496	0.816287	0.043027		4.496	0.699586	0.043229
4.595	0.826025	0.049027		4.595	0.701864	0.046531
4.696	0.823576	0.049347		4.695	0.70492	0.046782
4.796	0.82577	0.043426		4.795	0.702281	0.046275
4.896	0.827238	0.03919		4.895	0.707803	0.046409
4.996	0.827844	0.045108		4.995	0.707949	0.046226
5.096	0.833457	0.040558		5.096	0.712033	0.047466
5.196	0.835547	0.045024		5.195	0.711236	0.045117
5.295	0.83515	0.04238		5.295	0.711523	0.044455
5.396	0.840898	0.044696		5.395	0.714668	0.044219
5.496	0.846742	0.045285		5.496	0.7152	0.045197
5.596	0.842302	0.045748		5.595	0.717307	0.043386
5.696	0.849442	0.043174		5.695	0.71867	0.046585
5.796	0.846681	0.040173		5.796	0.722839	0.042199
5.896	0.85017	0.041077		5.896	0.722035	0.04306
5.995	0.851998	0.041943		5.995	0.720556	0.043459
6.096	0.852116	0.040753		6.095	0.726583	0.04515
6.196	0.854706	0.045496		6.195	0.724243	0.040962
6.295	0.85611	0.04488		6.295	0.725522	0.042115
6.396	0.858904	0.043408		6.395	0.728777	0.042704
6.496	0.858495	0.044195		6.496	0.732882	0.042673
6.596	0.86159	0.043479		6.595	0.733597	0.041514
6.696	0.862913	0.042324		6.695	0.73475	0.044392
6.796	0.863596	0.039869		6.795	0.733547	0.042599
6.896	0.865595	0.041285		6.895	0.736154	0.041627
6.996	0.863376	0.039754		6.996	0.737198	0.042803
7.096	0.872861	0.042691		7.095	0.73733	0.042392
7.196	0.870596	0.041		7.196	0.736477	0.041423
7.296	0.873254	0.039676		7.295	0.739451	0.043576
7.396	0.871281	0.039331		7.395	0.740169	0.043448
7.496	0.871151	0.033858		7.495	0.740973	0.044334
7.596	0.87413	0.032145		7.595	0.744197	0.040913
7.696	0.876313	0.0355		7.696	0.744808	0.043129
7.796	0.880514	0.033425		7.796	0.747737	0.042162
7.896	0.875388	0.035489		7.896	0.750061	0.041604
7.996	0.884063	0.037442		7.995	0.746393	0.041188
8.096	0.884511	0.033643		8.095	0.750477	0.040889
8.196	0.884368	0.0359		8.195	0.750921	0.040215
8.295	0.883778	0.037367		8.295	0.750055	0.042251
8.396	0.882773	0.034452		8.395	0.753564	0.039829
8.496	0.885133	0.035691		8.496	0.75602	0.041931
8.596	0.88448	0.032858		8.596	0.756118	0.043175
8.696	0.888956	0.030597		8.695	0.755802	0.0413
8.796	0.887254	0.034237		8.796	0.757178	0.043609
8.896	0.88593	0.033846		8.895	0.758761	0.038393
8.995	0.885557	0.02881		8.995	0.761236	0.043774
9.096	0.890311	0.033378		9.095	0.759719	0.041153
9.196	0.895182	0.030263		9.196	0.761371	0.039645
9.296	0.888529	0.033474		9.296	0.76245	0.041533
9.396	0.895139	0.035618		9.395	0.761473	0.038685
9.496	0.894364	0.031123		9.496	0.76226	0.04027
9.595	0.89062	0.03285		9.595	0.763228	0.037853
9.696	0.895955	0.032444		9.695	0.764699	0.040621
9.796	0.89714	0.034889		9.796	0.767614	0.039966
9.896	0.89723	0.03178		9.895	0.770069	0.040594
9.996	0.900138	0.031437		9.996	0.769381	0.03915
10.096	0.897929	0.031512		10.096	0.770481	0.038403
10.196	0.901134	0.028808		10.196	0.769718	0.041966
10.295	0.8931	0.025278		10.295	0.771314	0.038732
10.396	0.898114	0.031023		10.395	0.769561	0.037069
10.496	0.902447	0.024629		10.496	0.774731	0.038877
10.596	0.901587	0.026093		10.595	0.772803	0.03988
10.696	0.904618	0.029332		10.695	0.776666	0.03932
10.796	0.900271	0.028569		10.796	0.77574	0.037757
10.896	0.9021	0.03196		10.895	0.77767	0.03995
10.995	0.900523	0.027386		10.995	0.77932	0.039636
11.096	0.902284	0.033345		11.095	0.779366	0.040805
11.196	0.912053	0.027062		11.196	0.77611	0.041855
11.296	0.903698	0.024784		11.296	0.779987	0.04042
11.396	0.902182	0.028611		11.395	0.779496	0.039205
11.496	0.906453	0.028957		11.496	0.780056	0.03706
11.596	0.908063	0.032394		11.596	0.781272	0.040115
11.695	0.905237	0.027054		11.695	0.780619	0.037336
11.796	0.906139	0.024591		11.795	0.78084	0.041101
11.896	0.911886	0.030781		11.896	0.784412	0.038204
11.996	0.911971	0.025969		11.996	0.783773	0.038772
12.096	0.907864	0.029049		12.096	0.784395	0.039085
12.196	0.904219	0.026068		12.196	0.788078	0.038508
12.296	0.911357	0.023491		12.295	0.789702	0.040463
12.396	0.907047	0.024358		12.395	0.791006	0.041476
12.496	0.910971	0.03016		12.495	0.787146	0.04082
12.596	0.912018	0.029894		12.595	0.790989	0.039
12.696	0.914256	0.028261		12.696	0.788697	0.037932
12.796	0.915705	0.022477		12.796	0.79244	0.039455
12.896	0.914977	0.023991		12.896	0.796466	0.039696
12.995	0.914246	0.023441		12.995	0.795689	0.039377
13.096	0.916592	0.027135		13.095	0.795143	0.037766
13.196	0.91124	0.025086		13.195	0.796043	0.038213
13.295	0.9161	0.022725		13.295	0.792854	0.039979
13.396	0.913317	0.023751		13.396	0.794161	0.037778
13.496	0.916842	0.023658		13.496	0.796181	0.034764
13.596	0.913052	0.024455		13.596	0.798893	0.035569
13.695	0.911617	0.024428		13.695	0.798182	0.036714
13.796	0.91312	0.023745		13.795	0.79796	0.038379
13.895	0.918938	0.021875		13.895	0.800532	0.038143
13.996	0.917026	0.02041		13.995	0.799006	0.036723
14.096	0.915443	0.024331		14.095	0.799141	0.03746
14.196	0.917473	0.02276		14.196	0.802404	0.036605
14.296	0.915175	0.021899		14.296	0.803117	0.040577
14.396	0.921623	0.023946		14.395	0.801565	0.037593
14.496	0.921718	0.026363		14.496	0.804596	0.039106
14.596	0.91193	0.018976		14.595	0.801285	0.039696
14.695	0.918669	0.02338		14.695	0.805922	0.039377
14.796	0.918265	0.02295		14.795	0.804651	0.039575
14.896	0.918561	0.021103		14.896	0.802778	0.03542
14.996	0.918048	0.023175		14.996	0.806344	0.035997
15.096	0.92229	0.024477		15.096	0.807034	0.037621
15.196	0.917767	0.02621		15.196	0.808389	0.035977
15.295	0.91931	0.024584		15.295	0.807599	0.03663
15.396	0.918947	0.025366		15.396	0.807621	0.034665
15.496	0.916032	0.021514		15.496	0.807011	0.034081
15.596	0.919892	0.023561		15.595	0.810473	0.033663
15.696	0.918677	0.020549		15.696	0.811167	0.037804
15.796	0.921301	0.022701		15.796	0.811019	0.035044
15.896	0.921359	0.02667		15.896	0.810146	0.035894
15.995	0.921109	0.022538		15.995	0.81238	0.036768
16.096	0.924021	0.020924		16.095	0.811497	0.036564
16.196	0.923935	0.020886		16.196	0.814062	0.036709
16.296	0.92585	0.022933		16.295	0.817358	0.032811
16.396	0.922099	0.020601		16.395	0.815343	0.036578
16.496	0.925169	0.024145		16.496	0.815382	0.035314
16.596	0.925032	0.020575		16.596	0.818327	0.036056
16.695	0.925673	0.019524		16.695	0.814164	0.033966
16.796	0.923745	0.017964		16.795	0.814458	0.033984
16.896	0.921406	0.018186		16.896	0.818617	0.037006
16.996	0.923361	0.023416		16.996	0.818859	0.037241
17.096	0.922636	0.024444		17.095	0.819047	0.036433
17.196	0.920396	0.021394		17.196	0.821413	0.033203
17.296	0.92097	0.022252		17.296	0.820781	0.036317
17.396	0.925839	0.018172		17.395	0.819145	0.0343
17.496	0.921351	0.019138		17.495	0.820655	0.035036
17.596	0.925838	0.022907		17.595	0.820382	0.035803
17.696	0.920714	0.017221		17.696	0.822522	0.035237
17.796	0.928511	0.025369		17.795	0.823055	0.036689
17.896	0.921228	0.019166		17.896	0.823994	0.034796
17.996	0.928151	0.022424		17.995	0.82138	0.033487
18.096	0.927175	0.025566		18.095	0.824312	0.033694
18.196	0.923453	0.020792		18.196	0.825082	0.034751
18.295	0.925541	0.020214		18.295	0.825888	0.036496
18.396	0.920017	0.01862		18.396	0.827002	0.034449
18.496	0.923187	0.02049		18.496	0.825828	0.033128
18.596	0.92507	0.017458		18.596	0.826481	0.034701
18.695	0.921675	0.01562		18.695	0.827704	0.035094
18.796	0.930633	0.021776		18.795	0.828139	0.034804
18.896	0.925784	0.022215		18.895	0.82887	0.031846
18.996	0.927191	0.022165		18.995	0.829248	0.034225
19.096	0.925154	0.017326		19.095	0.829596	0.035429
19.196	0.925596	0.021316		19.196	0.830983	0.035092
19.296	0.925843	0.019957		19.296	0.832314	0.033183
19.396	0.925485	0.019918		19.395	0.833522	0.035249
19.496	0.927656	0.018623		19.495	0.832217	0.032794
19.596	0.926899	0.020792		19.595	0.831858	0.03418
19.695	0.920997	0.015453		19.695	0.829996	0.032454
19.796	0.926883	0.017011		19.795	0.836207	0.033552
19.896	0.927953	0.017617		19.895	0.835501	0.034527
19.996	0.924932	0.019309		19.996	0.834788	0.033782
20.096	0.930725	0.020766		20.095	0.835615	0.030327
20.196	0.929777	0.017345		20.196	0.837171	0.033992
20.295	0.930537	0.018834		20.295	0.835254	0.033575
20.396	0.928448	0.02019		20.395	0.83995	0.031939
20.496	0.926549	0.02064		20.495	0.83689	0.033155
20.596	0.921518	0.020357		20.595	0.836735	0.031976
20.696	0.926782	0.017204		20.696	0.83732	0.033057
20.796	0.929624	0.014264		20.796	0.838023	0.033938
20.896	0.925921	0.019012		20.896	0.835744	0.032588
20.995	0.926613	0.016237		20.995	0.838089	0.032539
21.096	0.925774	0.01553		21.095	0.838711	0.033133
21.196	0.927602	0.013643		21.196	0.838229	0.034423
21.296	0.927342	0.018023		21.295	0.842297	0.034206
21.396	0.925557	0.016329		21.396	0.838863	0.032054
21.496	0.92489	0.016772		21.496	0.841568	0.035852
21.596	0.922804	0.012376		21.596	0.840104	0.03443
21.695	0.927118	0.019554		21.695	0.841883	0.032768
21.796	0.927994	0.018534		21.795	0.841251	0.032682
21.896	0.926152	0.01463		21.895	0.839948	0.032162
21.996	0.925593	0.020364		21.996	0.842585	0.033962
22.096	0.927949	0.020177		22.095	0.840595	0.0335
22.196	0.93108	0.018265		22.196	0.845025	0.034254
22.296	0.92835	0.015314		22.296	0.846027	0.033375
22.395	0.928261	0.011617		22.395	0.844855	0.033238
22.496	0.926972	0.015065		22.495	0.845256	0.033176
22.596	0.925903	0.015458		22.595	0.844638	0.032602
22.696	0.927907	0.015975		22.696	0.847322	0.034536
22.796	0.921933	0.01673		22.795	0.847063	0.036237
22.896	0.927085	0.019223		22.896	0.848149	0.030224
22.996	0.925777	0.015509		22.996	0.844898	0.034613
23.095	0.927124	0.01256		23.095	0.846311	0.032669
23.196	0.926273	0.015361		23.195	0.847559	0.03388
23.295	0.926759	0.019464		23.295	0.848664	0.032122
23.396	0.92802	0.01812		23.396	0.849556	0.035597
23.496	0.924217	0.014801		23.496	0.849148	0.031613
23.596	0.929747	0.016553		23.596	0.847302	0.03224
23.696	0.923717	0.015446		23.695	0.849714	0.033885
23.796	0.929898	0.013528		23.795	0.848463	0.031812
23.896	0.926395	0.014727		23.895	0.847678	0.032365
23.995	0.924211	0.015669		23.995	0.850103	0.031563
24.096	0.926228	0.013775		24.095	0.852448	0.032672
24.196	0.91949	0.011321		24.196	0.85353	0.03248
24.296	0.925862	0.011557		24.296	0.852992	0.034244
24.396	0.922439	0.013842		24.395	0.849985	0.031853
24.496	0.927002	0.013573		24.495	0.851513	0.033078
24.596	0.925083	0.014151		24.595	0.850624	0.031535
24.695	0.927566	0.011042		24.695	0.851668	0.033118
24.796	0.927146	0.01293		24.795	0.851598	0.032259
24.896	0.928652	0.01249		24.895	0.8552	0.032881
24.996	0.919894	0.015288		24.996	0.85229	0.031505
25.096	0.922513	0.010882		25.095	0.855971	0.032942
25.196	0.924034	0.011301		25.196	0.851505	0.033123
25.296	0.921336	0.013255		25.295	0.856131	0.030955
25.395	0.922022	0.01277		25.395	0.854852	0.032791
25.496	0.928431	0.018225		25.495	0.856893	0.030888
25.596	0.924878	0.015818		25.595	0.855465	0.032647
25.696	0.922245	0.01512		25.696	0.855233	0.030617
25.796	0.928583	0.0164		25.795	0.854381	0.033102
25.896	0.925174	0.018165		25.896	0.854939	0.031586
25.995	0.922871	0.017493		25.995	0.857542	0.031367
26.096	0.931202	0.016603		26.095	0.857093	0.032833
26.196	0.920708	0.018546		26.196	0.856635	0.02962
26.296	0.926561	0.010492		26.295	0.857913	0.030744
26.396	0.925893	0.011981		26.396	0.86041	0.03245
26.496	0.927034	0.017771		26.496	0.857705	0.031236
26.596	0.926382	0.014111		26.596	0.858141	0.030377
26.695	0.929589	0.014361		26.695	0.8598	0.031286
26.796	0.927143	0.015983		26.795	0.858618	0.030424
26.896	0.925113	0.01391		26.896	0.859352	0.030314
26.996	0.922189	0.016732		26.995	0.856785	0.029637
27.096	0.924924	0.013815		27.095	0.859703	0.034
27.196	0.926481	0.01437		27.196	0.860409	0.031368
27.296	0.924812	0.015096		27.296	0.858981	0.033026
27.395	0.925585	0.011355		27.395	0.860507	0.034971
27.495	0.924381	0.010047		27.495	0.860063	0.030968
27.596	0.925597	0.013454		27.595	0.860706	0.033475
27.696	0.919719	0.013289		27.696	0.861154	0.031364
27.796	0.9281	0.015113		27.795	0.861223	0.031507
27.896	0.922799	0.012733		27.896	0.860498	0.031653
27.996	0.926217	0.013066		27.996	0.861638	0.033513
28.095	0.926459	0.014512		28.095	0.86282	0.03198
28.196	0.921276	0.015549		28.195	0.864944	0.031289
28.296	0.928681	0.013121		28.295	0.862258	0.03203
28.396	0.923249	0.014444		28.396	0.863145	0.032503
28.496	0.926474	0.014962		28.496	0.863308	0.029529
28.596	0.923576	0.011772		28.596	0.864745	0.032028
28.696	0.925332	0.010791		28.696	0.863096	0.03021
28.795	0.92045	0.011384		28.795	0.862561	0.034449
28.896	0.925003	0.011856		28.895	0.866262	0.031057
28.995	0.921334	0.009666		28.995	0.864587	0.030706
29.096	0.921087	0.011572		29.095	0.863522	0.031114
29.196	0.929267	0.014236		29.196	0.86275	0.028001
29.296	0.924125	0.011891		29.296	0.86509	0.029232
29.396	0.92482	0.012542		29.395	0.864822	0.030625
29.496	0.927956	0.011485		29.495	0.86668	0.030282
29.596	0.920982	0.014834		29.596	0.868437	0.03048
29.696	0.922304	0.012688		29.695	0.86659	0.03275
29.796	0.921804	0.016335		29.795	0.866187	0.03337
29.896	0.926749	0.010104		29.896	0.869977	0.031707
29.996	0.927036	0.013651		29.996	0.866171	0.031473
30.096	0.929016	0.014535		30.095	0.869485	0.031057
30.196	0.922355	0.017405		30.195	0.869109	0.031168
30.296	0.924276	0.011043		30.295	0.867729	0.030372
30.395	0.923024	0.015024		30.395	0.86825	0.031618
30.496	0.923913	0.008268		30.495	0.86848	0.030566
30.596	0.924014	0.011661		30.595	0.866858	0.031061
30.696	0.922739	0.018023		30.696	0.870936	0.032129
30.796	0.92525	0.014331		30.795	0.869648	0.030478
30.896	0.925113	0.008777		30.896	0.868985	0.028761
30.995	0.923987	0.011213		30.995	0.869033	0.029973
31.095	0.920604	0.010907		31.095	0.870393	0.033651
31.196	0.920142	0.012982		31.195	0.869758	0.029942
31.296	0.92488	0.012519		31.295	0.871363	0.028172
31.396	0.926576	0.010579		31.396	0.870586	0.028936
31.496	0.920823	0.015669		31.495	0.870087	0.029855
31.596	0.925342	0.010573		31.596	0.869004	0.030609
31.695	0.919909	0.012151		31.695	0.869369	0.030717
31.796	0.923273	0.013441		31.795	0.87199	0.029046
31.895	0.923932	0.013152		31.896	0.87281	0.031649
31.996	0.922162	0.008472		31.996	0.871608	0.030772
32.096	0.927084	0.015198		32.096	0.870565	0.029867
32.196	0.920921	0.013692		32.196	0.870372	0.028419
32.296	0.922871	0.012342		32.296	0.872342	0.030714
32.395	0.923198	0.01366		32.395	0.872868	0.027265
32.496	0.921508	0.012596		32.495	0.874949	0.030068
32.596	0.922709	0.014427		32.596	0.875427	0.030314
32.696	0.924856	0.01299		32.696	0.873152	0.029817
32.796	0.923119	0.01502		32.795	0.873668	0.028225
32.896	0.926447	0.014839		32.896	0.872871	0.030164
32.996	0.922536	0.012743		32.996	0.875926	0.03008
33.095	0.922665	0.014038		33.095	0.873027	0.031076
33.196	0.925512	0.010166		33.195	0.874241	0.030472
33.296	0.926256	0.012378		33.295	0.874925	0.029409
33.396	0.923151	0.009231		33.396	0.871944	0.028662
33.495	0.921752	0.012329		33.495	0.8753	0.029205
33.596	0.925025	0.015396		33.596	0.87457	0.029166
33.696	0.915595	0.011391		33.696	0.875224	0.029958
33.796	0.922773	0.015654		33.795	0.875601	0.027454
33.896	0.922621	0.009487		33.895	0.877637	0.030115
33.996	0.920108	0.013611		33.995	0.877607	0.030004
34.096	0.916701	0.01531		34.096	0.878299	0.029989
34.196	0.922924	0.013106		34.196	0.877252	0.029379
34.296	0.921573	0.012356		34.296	0.876937	0.028272
34.396	0.917271	0.009618		34.396	0.876683	0.028526
34.495	0.918353	0.01726		34.495	0.879032	0.025545
34.596	0.922491	0.012751		34.596	0.878184	0.0287
34.695	0.919873	0.010858		34.695	0.87839	0.032216
34.796	0.922674	0.015935		34.795	0.879437	0.031546
34.896	0.922568	0.01314		34.896	0.876338	0.029359
34.996	0.91951	0.015153		34.996	0.877382	0.028292
35.096	0.920286	0.014265		35.095	0.882185	0.030111
35.196	0.917032	0.015707		35.195	0.880505	0.029551
35.296	0.922542	0.018322		35.295	0.878282	0.028153
35.395	0.91886	0.018044		35.396	0.881565	0.030007
35.496	0.917447	0.017123		35.495	0.880272	0.03025
35.596	0.92216	0.012118		35.595	0.879583	0.030415
35.696	0.923898	0.014255		35.696	0.877775	0.029131
35.796	0.919261	0.0136		35.795	0.881393	0.030959
35.896	0.918653	0.011426		35.895	0.880639	0.027712
35.996	0.918585	0.011878		35.995	0.879927	0.026631
36.096	0.920241	0.017256		36.096	0.881763	0.0312
36.196	0.917738	0.012538		36.196	0.881325	0.028583
36.296	0.917402	0.013929		36.295	0.88483	0.027119
36.396	0.912996	0.012523		36.396	0.881497	0.028343
36.496	0.916101	0.01421		36.495	0.882271	0.027994
36.596	0.92261	0.008786		36.596	0.879109	0.030093
36.696	0.916735	0.011019		36.695	0.882106	0.026898
36.796	0.916775	0.013398		36.795	0.882247	0.032062
36.896	0.919492	0.012062		36.896	0.884183	0.030184
36.995	0.914835	0.014907		36.996	0.88203	0.026749
37.096	0.91704	0.009107		37.096	0.880298	0.027702
37.196	0.916501	0.010997		37.195	0.883261	0.029608
37.296	0.919449	0.010012		37.296	0.884545	0.030769
37.395	0.916959	0.011818		37.395	0.882565	0.029912
37.496	0.914131	0.011644		37.495	0.882687	0.031429
37.596	0.917488	0.012605		37.596	0.884605	0.031188
37.696	0.918977	0.009178		37.695	0.884076	0.030153
37.796	0.914294	0.007847		37.795	0.882803	0.032217
37.896	0.919071	0.013633		37.896	0.88272	0.028125
37.996	0.916521	0.01129		37.996	0.883942	0.028593
38.095	0.913906	0.013882		38.095	0.882984	0.028029
38.196	0.913533	0.008618		38.195	0.883787	0.027169
38.296	0.918483	0.011509		38.295	0.88439	0.029722
38.396	0.915374	0.013221		38.396	0.883931	0.028385
38.496	0.916174	0.009135		38.495	0.882161	0.027222
38.596	0.917269	0.011808		38.596	0.883758	0.028885
38.696	0.913406	0.010093		38.696	0.883775	0.032035
38.795	0.914127	0.013806		38.795	0.884593	0.028509
38.896	0.911595	0.008592		38.896	0.885098	0.031592
38.996	0.916068	0.011264		38.995	0.88406	0.028196
39.096	0.915157	0.010678		39.096	0.886172	0.028818
39.196	0.917943	0.015691		39.195	0.885301	0.029285
39.296	0.918446	0.010223		39.296	0.884108	0.028592
39.396	0.917037	0.013164		39.396	0.883516	0.027717
39.495	0.919924	0.010226		39.495	0.883784	0.028942
39.596	0.914734	0.010394		39.595	0.88558	0.028801
39.695	0.913372	0.010847		39.695	0.886672	0.029866
39.796	0.911544	0.013235		39.795	0.885379	0.02937
39.896	0.914514	0.010019		39.896	0.887189	0.030315

## Sheet: Extended Data Fig. 7i
FRAP unc-89 mutant (MSB590)				FRAP Ctrl (MSB87)
t (s)	Mean Fluorescence	SD		t (s)	Mean Fluorescence	SD
0.372	0.995333	0.118783		0.372	0.924395	0.1831
0.744	1.02086	0.174464		0.744	1.00009	0.156804
1.116	0.97337	0.142324		1.116	1.06928	0.149917
1.488	0.977032	0.118373		1.488	1.05969	0.186791
1.86	1.02787	0.0722883		1.86	0.968208	0.082065
3.971	0	0		3.971	0	0
4.342	0.0707804	0.261962		4.342	0.00315089	0.366913
4.713	0.159423	0.27641		4.713	-0.0475048	0.410265
5.084	0.108622	0.145825		5.084	0.00122878	0.324813
5.455	0.0939833	0.221866		5.455	0.114194	0.277743
5.826	0.103714	0.232626		5.826	0.0558641	0.177549
6.197	0.240276	0.237065		6.197	0.067643	0.275012
6.568	0.102858	0.230771		6.568	0.0919808	0.223587
6.939	0.153694	0.241895		6.939	0.0397439	0.30197
7.31	0.156067	0.2027		7.31	0.0780074	0.265742
27.31	0.16972	0.20886		27.31	-0.0304078	0.272166
47.31	0.164632	0.207563		47.31	0.254881	0.273705
67.31	0.366945	0.243222		67.31	0.245587	0.327305
87.31	0.303926	0.303888		87.31	0.23271	0.239045
107.31	0.336933	0.351721		107.31	0.178678	0.173545
127.31	0.436721	0.379203		127.31	0.314619	0.367604
147.31	0.4922	0.333234		147.31	0.310322	0.33242
167.31	0.456927	0.354165		167.31	0.446861	0.619608
187.31	0.421844	0.354554		187.31	0.376071	0.422159
207.314	0.541066	0.321403		207.314	0.37492	0.244104
