# Supplementary material for: A MEC-2/stomatin condensate liquid-to-solid phase transition controls neuronal mechanotransduction during touch sensing
Source: Nat Cell Biol. 2023 Oct 19;25(11):1590–9. doi: 10.1038/s41556-023-01247-0 (PMC10635833; doi:10.1038/s41556-023-01247-0)
Supplement: Supplementary file 25 — Statistical source file for all panels containing relevant numerical data. [file 41556_2023_1247_MOESM25_ESM.xlsx]

## Sheet: Extended Data Fig. 8c
0 h	4 h	24 h	48 h
0.10099	0.17335	0.13296	0.19518
0.09586	0.10163	0.1393	0.22066
0.1649	0.084724	0.32427	0.28211
0.076192	0.14084	0.096341	0.28073
0.19633	0.086094	0.13237	0.34911
0.073255	0.14332	0.13831	0.24573
0.14364	0.096474	0.10674	0.2905
0.071459	0.18015	0.13922	0.35073
0.072335	0.078524	0.17347	0.24875
0.04887	0.073111	0.088336	0.19458
0.04888	0.069868	0.12915	0.21184
0.053851	NaN	0.081007	0.27051

## Sheet: Extended Data Fig. 8d
0 h	4 h	24 h	48 h
12.237	10.287	13.276	13.55
16.064	14.012	2.997	12.893
12.777	11.303	6.3222	10.272
7.687	11.828	10.535	11.057
10.318	8.0588	12.255	10.98
14.903	14.435	8.5032	14.228
9.3819	14.261	12.797	10.119
14.731	14.969	10.763	11.876
10.108	10.229	8.1242	15.022
10.78	14.135	9.439	14.234
13.062	16.27	14.462	15.09
15.354	NaN	17.148	12.3

## Sheet: Extended Data Fig. 8e
0 h	4 h	24 h	48 h
1.2358	1.7832	1.7651	2.6446
1.5399	1.4241	0.41749	2.8449
2.1069	0.95762	2.0501	2.8979
0.58568	1.6657	1.0149	3.1041
2.0257	0.69382	1.6222	3.8331
1.0917	2.0689	1.1761	3.4962
1.3476	1.3758	1.366	2.9397
1.0527	2.6967	1.4985	4.1654
0.73118	0.80319	1.4093	3.7369
0.52679	1.0334	0.8338	2.7697
0.63848	1.1368	1.8677	3.1967
0.82683	NaN	1.3891	3.3273

## Sheet: Extended Data Fig. 8f
0 h	4 h	24 h	48 h
0.091492	0.69444	0.29562	0.25039
0.12087	0.23272	0.13902	0.44382
0.093926	0.31921	0.20157	0.47698
0.44469	0.25772	0.11454	0.24884
0.15434	0.14269	0.25176	0.48027
0.12754	0.13889	0.14757	0.34054
0.21091	0.11894	0.26207	0.61993
0.14377	0.19662	0.26466	0.49174
0.35234	0.084833	0.16087	0.25085
NaN	0.068837	0.2041	0.49931
NaN	0.069769	0.16702	0.16595
NaN	0.042893	NaN	NaN

## Sheet: Extended Data Fig. 8g
0 h	4 h	24 h	48 h
15.833	12.905	12.142	5.6215
13.591	8.9203	12.415	9.7654
12.894	10.232	14.437	4.7932
6.3008	15.249	11.561	6.852
17.694	13.291	13.068	8.6224
14.827	12.736	15.716	6.3179
10.234	13.906	14.21	10.936
14.117	13.849	12.093	10.834
7.5139	11.587	12.951	9.2198
NaN	10.569	12.248	7.2308
NaN	13.956	5.672	11.307
NaN	8.8879	NaN	NaN

## Sheet: Extended Data Fig. 8h
etas
0 h	4 h	24 h	48 h
1.4486	8.9615	3.5895	1.4076
1.6427	2.076	1.7259	4.3341
1.211	3.2663	2.9101	2.2863
2.8019	3.9301	1.3242	1.705
2.731	1.8965	3.2902	4.1411
1.891	1.769	2.3191	2.1515
2.1584	1.654	3.724	6.7796
2.0297	2.7231	3.2005	5.3274
2.6474	0.98294	2.0835	2.3128
NaN	0.72757	2.4998	3.6104
NaN	0.97367	0.94736	1.8764
NaN	0.38123	NaN	NaN
