# Supplementary material for: A MEC-2/stomatin condensate liquid-to-solid phase transition controls neuronal mechanotransduction during touch sensing
Source: Nat Cell Biol. 2023 Oct 19;25(11):1590–9. doi: 10.1038/s41556-023-01247-0 (PMC10635833; doi:10.1038/s41556-023-01247-0)
Supplement: Supplementary file 26 — Statistical source file for all panels containing relevant numerical data. [file 41556_2023_1247_MOESM26_ESM.xlsx]

## Sheet: Extended Data Fig. 9c,d
No force Ctrl - C-term (MSB74)
0.48	0.59	0.56	0.53	0.44
0.49	0.52	0.49	0.46	0.46
0.71	0.68	0.665	0.65	0.74
0.47	0.42		0.55
0.7	0.72	0.72
0.53	0.5	0.46		0.43
Hypodermis (MSB1173)
0	100	200	300	400	500	0
44	55.1	49.3				54.3
47.8
48.8	46.8	47.5	47.2	51.2		44.3
45.3				45.6
46.8	46.4	43.8	44.2			39.1
64.8	61.5	60.8	60.7			60
44.5	46.7	46.2	45			46
55.7	54.3	53.5	55.1			50
59.8	57.3	61.6

## Sheet: Extended Data Fig. 9e
Ctrl (MSB341)	TEV (MSB403)	UNC-89 (MSB1139)	R385H (MSB357)	Hypo (MSB1173)	C-term (MSB74)
62.4	42	66	68	44	48
52	39.3	53	61	47.8	49
59	60.6	56.5	52	48.8	71
42	50	59	63	45.3	47
36	64.5	51.7	45	59.8	70
69	63.5	64.5	53	46.8	53
25	46	60.4		64.8
53	72	59		44.5
44	52.2	56.6		55.7
45	53	58.3
37	55.6	60
25	73	33
32		20
56		23
30		55.7
56		49.5
65
