# Supplementary material for: A MEC-2/stomatin condensate liquid-to-solid phase transition controls neuronal mechanotransduction during touch sensing
Source: Nat Cell Biol. 2023 Oct 19;25(11):1590–9. doi: 10.1038/s41556-023-01247-0 (PMC10635833; doi:10.1038/s41556-023-01247-0)
Supplement: Supplementary file 27 — Statistical source file for all panels containing relevant numerical data. [file 41556_2023_1247_MOESM27_ESM.xlsx]

## Sheet: ED Fig. 10c-0h
MEC-2 WT, N=10
Frequency (Hz)	spring constant, c' (pN/mm)
0.5	270.2	89.155	19.894	99.367	54.247	87.909	47.209	61.179	140.48	99.684
1	260.59	101.7	53.382	118.42	56.407	94.797	65.74	78.878	165.83	163.42
2	303.78	119.34	101.75	153.41	61.865	108.32	80.435	88.869	178.7	218.98
4	440.82	130.71	151.94	202.89	72.186	131.53	114.66	104.14	234.32	333.46
8	901.74	121.94	209.15	247.85	84.034	151	125.68	121.33	332.43	468.71
16	1302.2	71.316	282.59	281.1	85.843	168.84	162.78	143.16	488.41	654.6
32	614.33	-1175.1	418.69	324.18	87.875	176.94	195.32	168.43	628.78	650.73
64	449.39	-632.86	272.72	272	93.851	183.82	249.21	197.14	761.98	564.17
Frequency (Hz)	spring constant, c'' (pN/mm)
0.5	110.75	28.356	57.01	30.386	10.834	18.529	37.986	25.365	72.387	102.54
1	188.73	55.834	77.756	46.21	11.721	26.768	41.499	27.659	100.13	153.09
2	429.43	108.66	99.32	72.126	15.03	43.774	50.191	33.321	119.92	202.68
4	912.75	181.7	112.13	101.05	16.589	41.1	53.555	36.372	185.88	227.25
8	1915.8	312.76	101.63	102.22	15.444	30.122	57.026	38.754	271.82	314.94
16	-1633.5	595.47	86.574	48.511	11.802	18.891	68.359	47.997	302.42	186.69
32	-336.84	1674.9	36.503	104.43	9.9231	14.201	70.209	29.23	342.45	192.15
64	-212.81	1081.8	54.891	-31.128	9.0939	10.945	59.003	37.592	325.49	13.755
MEC-2 WT/UNC-89 1:0.1 N=10
Frequency (Hz)	spring constant, c' (pN/mm)
0.2	12.587	19.504	13.07	29.214	2.6776	13.437	41.625	20.295	29.288	26.38
0.5	32.583	30.093	30.915	53.726	11.582	29.713	68.109	40.525	64.37	33.887
1	53.48	52.192	73.435	74.489	20.912	48.507	98.739	73.883	95.955	51.785
2	72.725	88.444	110.62	92.626	29.157	70.404	115.38	88.77	141.27	66.054
4	86.204	132.28	147.49	122.03	36.065	97.152	155.94	111.41	184.82	90.599
8	95.035	161.24	185.37	164.95	40.29	139.54	195.64	122.2	242.88	110.41
10	92.656	173.15	191.26	171.73	41.005	167.93	212.86	130.41	253.74	126.23
16	94.351	193.97	214.17	188.2	40.081	209.59	237.14	124.43	277.34	140.05
32	95.162	210.44	212.55	189.15	43.945	263.18	244.92	132.34	294.42	179.35
50	219.39	220.75	206.34	210.56	46.381	177.61	246.78	148.97	287.29	202.78
64	118.87	223.73	240.96	228.3	45.276	321.15	253.97	134.18	295.13	223.59
Frequency (Hz)	spring constant, c'' (pN/mm)
0.2	18.964	15.754	23.608	29.295	8.9801	16.105	28.506	23.235	38.295	11.231
0.5	32.488	37.638	53.737	42.903	17.375	34.083	45.719	43.307	67.619	24.577
1	35.558	59.931	74.235	43.747	18.551	45.132	59.015	44.008	81.9	37.392
2	31.246	70.949	80.345	50.394	16.89	61.709	69.351	37.78	96.538	43.7
4	25.646	77.742	83.329	61.611	14.159	81.988	75.061	33.277	93.519	51.007
8	20.321	68.709	58.645	66.491	10.048	115.73	67.711	23.823	85.234	65.766
10	13.556	55.421	53.545	53.038	7.8241	123	67.082	18.478	73.359	68.032
16	11.896	56.356	46.402	44.399	4.819	126.8	62.383	16.385	63.611	73.019
32	-0.40648	26.035	9.523	22.001	5.5338	68.819	33.156	-6.2182	43.393	91.967
50	-74.648	46.827	58.868	38.494	-7.2282	70.089	29.194	-16.166	24.501	78.471
64	8.416	15.837	16.43	42.128	-0.28963	127.47	15.988	8.6144	19.25	90.458
MEC-2 R385H/UNC-89 1:0.1, N=9
Frequency (Hz)	spring constant, c' (pN/mm)
0.5	63.174	66.069	78.218	69.432	27.049	65.503	43.944	45.112	32.402
1	104.34	105.51	105.58	80.225	51.608	77.652	75.906	89.912	64.56
2	153.43	139.57	138.4	96.923	66.008	93.107	114.01	116.18	96.296
4	212.76	196.39	182.86	116.39	91.678	105.37	158.71	171.1	146.68
8	245.47	214.01	216.25	153.92	111.18	110.99	201.9	225.09	241.21
16	307.7	262.48	227.43	164.24	144.51	110.46	239.76	282.61	330.32
32	327.6	232.14	206.6	144.52	142.62	135.78	262.84	291.6	368.81
64	360.33	244.63	223.49	213.54	158.42	118.72	264.93	314.59	459.83
Frequency (Hz)	spring constant, c'' (pN/mm)
0.5	62.529	63.692	54.762	17.396	31.74	19.32	55.171	62.24	46.936
1	84.592	81.973	59.638	28.426	39.666	20.304	70.302	90.309	71.938
2	86.914	90.323	71.765	39.106	42.791	20.808	75.226	99.756	108.73
4	95.16	96.108	56.934	49.746	49.744	20.522	96.836	106.2	137.69
8	90.618	55.204	40.308	56.693	49.295	13.176	78.355	104.36	167.39
16	90.389	41.371	23.338	50.244	47.112	-7.861	64.443	88.357	106.33
32	58.389	23.475	-2.4405	-10.643	24.918	-22.128	53.467	80.053	117.84
64	46.105	40.289	20.35	54.725	22.033	6.3484	34.858	42.144	103.69

## Sheet: ED Fig. 10c-24h
MEC-2 WT, N=9
Frequency (Hz)	spring constant, c' (pN/mm)
0.5	38.777	79.914	149.95	162.22	160.76	115.72	88.105	73.718	153.7
1	60.09	101.75	193.08	213.84	194.55	143.75	121.47	89.09	200.53
2	87.422	146.43	285.77	300.07	270.75	186.37	154.66	110.68	242.67
4	116.94	188.97	398.57	391.47	319.14	263.71	212.06	130.8	261.18
8	173.3	210.9	514.4	536.29	386.24	293.21	268.39	151.9	354.6
16	236	238.27	476.05	505	534.33	306.87	367.94	174.2	414.86
32	280.52	249.48	435.89	623.3	499.88	394.65	649.45	172.11	685.9
64	345.69	264.65	437.36	612.48	724.98	394.28	757.03	201.09	207.15
Frequency (Hz)	spring constant, c'' (pN/mm)
0.5	51.508	59.293	124.38	74.6	70.491	74.086	72.327	35.2	84.385
1	60.93	71.993	166.85	116.65	109.88	92.317	84.818	43.5	127.12
2	72.261	78.128	223.44	161.17	173.25	100.91	117.65	44.018	188.51
4	96.475	86.509	229.85	161.63	188.48	121.85	170.66	46.498	265.48
8	103.47	70.067	111.65	148.55	264.52	89.939	213.66	41.7	437.04
16	111.13	58.425	-18.496	92.965	391.28	74.102	284.71	35.917	704.99
32	124.42	53.982	13.286	178.83	513.75	159.97	373.88	30.911	553.96
64	102.37	29.673	-72.159	78.225	1287	114.11	322.75	12.335	1169.9
MEC-2 WT/UNC-89 1:0.1 N=9
Frequency (Hz)	spring constant, c' (pN/mm)
0.2	70.998	87.33	32.408	50.128	42.305	16.77	61.303	91.403	34.505
0.5	153.7	174.24	82.994	88.449	78.232	28.415	176.02	150.24	80.855
1	191.61	212.08	121.46	112.81	96.316	36.191	276.92	190.5	128.19
2	241.61	275.54	163.49	135.14	120.85	41.817	669.37	243.57	204.05
4	240.91	305.15	215.94	144.29	156.36	44.223	840.4	306.52	277.87
8	238.86	326.49	264.06	154.83	200.7	50.818	2845.2	331.27	442.69
10	233.09	309.5	272.87	149.45	199.03	51.249	2708.5	345.91	491.16
16	215.64	321.59	290.66	145.55	218.03	59.582	4036.1	339.39	616.28
32	245.17	321.26	282.08	126.92	235.84	74.194	1366.5	346.36	798.78
50	86.019	75.181	72.152	246.78	425.22	92.402	951.29	555.41	309.26
64	336.78	375.26	404.05	176.43	250.17	87.984	-706.19	351.9	725.87
Frequency (Hz)	spring constant, c'' (pN/mm)
0.2	114.91	103.93	55.581	63.847	38.362	13.651	152.5	74.436	51.193
0.5	111.95	130.58	91.387	62.056	55.478	15.43	355.36	95.932	101.17
1	79.921	120.2	92.791	45.091	56.724	14.166	650.3	108.03	139.56
2	53.215	76.568	98.877	38.708	66.145	12.875	1055.3	91.013	187.1
4	33.875	51.473	104.51	29.455	71.836	13.972	1859.8	87.817	242.91
8	14.694	38.731	73.764	16.233	53.083	18.817	1800	65.388	289.36
10	20.15	30.385	68.375	6.4855	49.544	20.122	2414.2	39.988	234.61
16	8.7278	6.7609	54.585	6.5609	42.318	23.672	758.53	56.995	166.58
32	179.33	156.68	210.91	-2.854	74.766	36.035	972.56	-2.1584	-108.52
50	299.74	-253.98	0.81321	22.839	-5.7749	23.124	-532.02	610.99	-181.84
64	33.962	-18.304	-21.798	-15.032	-17.374	39.984	-3147	52.99	90.647
MEC-2 R385H/UNC-89 1:0.1, N=8
Frequency (Hz)	spring constant, c' (pN/mm)
0.5	179.54	57.624	100.85	184.48	119.32	120.75	41.551	91.472
1	287.63	69.873	143.28	304.97	135.19	170.48	70.566	120.2
2	326.24	93.519	182.89	540.59	235.69	239.98	85.796	142.69
4	418.52	118.74	193.35	731.35	429.56	326.15	103.28	151.36
8	512.19	151.1	214.34	1101.9	592.02	471.56	116.09	155.02
16	608.56	185.48	221.59	1323.1	858.89	646.83	123.14	164.72
32	1030.5	202.66	205.65	987.25	1068.1	460.61	127.22	160.45
64	481.32	217.26	232.43	1464.8	1505.6	852.88	131.21	153.21
Frequency (Hz)	spring constant, c'' (pN/mm)
0.5	175.89	33.781	68.515	226.24	143.73	104.01	33.772	47.978
1	217.66	38.797	68.568	347.86	244.75	155.28	33.961	40.507
2	253.4	43.178	59.273	468.75	389.26	195.25	32.731	38.958
4	370.95	51.865	33.949	551.24	657.96	212.34	29.493	19.348
8	425.63	62.67	27.838	641.52	1154.6	253.15	21.683	20.376
16	562.9	61.554	13.138	534.36	1439.9	237.4	19.713	9.0464
32	983.28	56.768	18.075	940.12	2070	558.23	9.9703	3.6771
64	1424.8	63.893	13.578	420.39	2048.7	150.77	9.3874	3.3127
